# Supplementary material for: Bacterial sensitivity distributions for biocides and metals
Source: FEMS Microbiol Ecol. 2026 Jul 10;102(8):fiag075. doi: 10.1093/femsec/fiag075 (PMC13377640; doi:10.1093/femsec/fiag075)
Supplement: fiag075_Supplemental_Files [file fiag075_supplemental_files.zip]

Archive with 11 entries (11 files):
- 5-Supplementary_files_legends.docx
- FigS1.tiff
- FigS2.tiff
- FigS3.tiff
- FigS4.tiff
- Supplementary_file_S1.docx
- Supplementary_File_S2.xlsx
- Supplementary_File_S3.xlsx
- Supplementary_File_S4.xlsx
- Supplementary_file_S5.xlsx
- Supplementary_file_S6.docx
