# Supplementary material for: Bacterial sensitivity distributions for biocides and metals
Source: FEMS Microbiol Ecol. 2026 Jul 10;102(8):fiag075. doi: 10.1093/femsec/fiag075 (PMC13377640; doi:10.1093/femsec/fiag075)
Supplement: fiag075_Supplemental_Files [file fiag075_supplemental_files.zip › Supplementary_File_S2.xlsx]

## Sheet: 1,3-Propanediamine-N-(3-aminopr
Species	Strain	Geographical region	Source	Biocide	MIC (µg/mL)	method	Temperature (°C)	Incubation time ()	media	doi	Comment
Listeria monocytogenes	2919		ice cream plant	1,3-Propanediamine-N-(3-aminopropyl)N-dodecyl	1.25	Broth microdilution	37	20	Mueller Hinton broth (MHB)	10.1016/s0168-1605(02)00312-4
Listeria monocytogenes	2904		ice cream plant	1,3-Propanediamine-N-(3-aminopropyl)N-dodecyl	2.5	Broth microdilution	37	20	Mueller Hinton broth (MHB)	10.1016/s0168-1605(02)00312-4
Listeria monocytogenes	35		poultry plant	1,3-Propanediamine-N-(3-aminopropyl)N-dodecyl	5	Broth microdilution	37	20	Mueller Hinton broth (MHB)	10.1016/s0168-1605(02)00312-4
Listeria monocytogenes	41		poultry plant	1,3-Propanediamine-N-(3-aminopropyl)N-dodecyl	2.5	Broth microdilution	37	20	Mueller Hinton broth (MHB)	10.1016/s0168-1605(02)00312-4

## Sheet: 1,3_dibromo,_5,5-dimethylhydant
Species	Strain	Geographical region	Source	Biocide	MIC (µg/mL)	method	Temperature (°C)	Incubation time ()	media	doi	Comment
Salmonella enterica	BA1025		Swine	1,3 dibromo, 5,5-dimethylhydantoin	3648	Broth microdilution	37	18-24	Mueller Hinton broth (MHB)	10.1371/journal.pone.0209072	Salmonella Typhi
Salmonella enterica	BA1041		Cow/bull	1,3 dibromo, 5,5-dimethylhydantoin	312	Broth microdilution	37	18-24	Mueller Hinton broth (MHB)	10.1371/journal.pone.0209072	Salmonella Typhimurium
Salmonella enterica	BA1042		Ground beef	1,3 dibromo, 5,5-dimethylhydantoin	624	Broth microdilution	37	18-24	Mueller Hinton broth (MHB)	10.1371/journal.pone.0209072	Salmonella Typhimurium
Salmonella enterica	BA1035		Environmental	1,3 dibromo, 5,5-dimethylhydantoin	1248	Broth microdilution	37	18-24	Mueller Hinton broth (MHB)	10.1371/journal.pone.0209072	Salmonella Adelaide
Salmonella enterica	BA1049		Ground turkey	1,3 dibromo, 5,5-dimethylhydantoin	1248	Broth microdilution	37	18-24	Mueller Hinton broth (MHB)	10.1371/journal.pone.0209072	Salmonella Agona
Salmonella enterica	BA1039		Young chicken	1,3 dibromo, 5,5-dimethylhydantoin	1248	Broth microdilution	37	18-24	Mueller Hinton broth (MHB)	10.1371/journal.pone.0209072	Salmonella Alachua
Salmonella enterica	14028		ATCC	1,3 dibromo, 5,5-dimethylhydantoin	912	Broth microdilution	37	18-24	Mueller Hinton broth (MHB)	10.1371/journal.pone.0209072	Salmonella Bardo
Salmonella enterica	SE			1,3 dibromo, 5,5-dimethylhydantoin	1824	Broth microdilution	37	18-24	Mueller Hinton broth (MHB)	10.1371/journal.pone.0209072	Salmonella Bardo
Salmonella enterica	L1			1,3 dibromo, 5,5-dimethylhydantoin	1824	Broth microdilution	37	18-24	Mueller Hinton broth (MHB)	10.1371/journal.pone.0209072	Salmonella Bardo
Salmonella enterica	L2			1,3 dibromo, 5,5-dimethylhydantoin	1824	Broth microdilution	37	18-24	Mueller Hinton broth (MHB)	10.1371/journal.pone.0209072	Salmonella Bardo
Salmonella enterica	L3			1,3 dibromo, 5,5-dimethylhydantoin	1824	Broth microdilution	37	18-24	Mueller Hinton broth (MHB)	10.1371/journal.pone.0209072	Salmonella Bardo
Salmonella enterica	BA1001		Young chicken	1,3 dibromo, 5,5-dimethylhydantoin	2496	Broth microdilution	37	18-24	Mueller Hinton broth (MHB)	10.1371/journal.pone.0209072	Salmonella Bardo
Salmonella enterica	BA1067		Dairy cattle	1,3 dibromo, 5,5-dimethylhydantoin	1248	Broth microdilution	37	18-24	Mueller Hinton broth (MHB)	10.1371/journal.pone.0209072	Salmonella Bardo
Salmonella enterica	BA1068		Cat	1,3 dibromo, 5,5-dimethylhydantoin	1248	Broth microdilution	37	18-24	Mueller Hinton broth (MHB)	10.1371/journal.pone.0209072	Salmonella Bardo
Salmonella enterica	BA1069		Young chicken	1,3 dibromo, 5,5-dimethylhydantoin	624	Broth microdilution	37	18-24	Mueller Hinton broth (MHB)	10.1371/journal.pone.0209072	Salmonella Bardo
Salmonella enterica	BA1029		Ground beef	1,3 dibromo, 5,5-dimethylhydantoin	2496	Broth microdilution	37	18-24	Mueller Hinton broth (MHB)	10.1371/journal.pone.0209072	Salmonella Dublin
Salmonella enterica	BA1030		Cattle	1,3 dibromo, 5,5-dimethylhydantoin	2496	Broth microdilution	37	18-24	Mueller Hinton broth (MHB)	10.1371/journal.pone.0209072	Salmonella Dublin
Salmonella enterica	BA1031		Dairy cattle	1,3 dibromo, 5,5-dimethylhydantoin	3648	Broth microdilution	37	18-24	Mueller Hinton broth (MHB)	10.1371/journal.pone.0209072	Salmonella Dublin
Salmonella enterica	BA1050		Turkey Swab	1,3 dibromo, 5,5-dimethylhydantoin	1248	Broth microdilution	37	18-24	Mueller Hinton broth (MHB)	10.1371/journal.pone.0209072	Salmonella Dublin
Salmonella enterica	BA1051		Young chicken	1,3 dibromo, 5,5-dimethylhydantoin	1248	Broth microdilution	37	18-24	Mueller Hinton broth (MHB)	10.1371/journal.pone.0209072	Salmonella Dublin
Salmonella enterica	BA1043		Dairy cattle	1,3 dibromo, 5,5-dimethylhydantoin	624	Broth microdilution	37	18-24	Mueller Hinton broth (MHB)	10.1371/journal.pone.0209072	Salmonella Enteritidis
Salmonella enterica	BA1023		Cattle	1,3 dibromo, 5,5-dimethylhydantoin	1824	Broth microdilution	37	18-24	Mueller Hinton broth (MHB)	10.1371/journal.pone.0209072	Salmonella Enteritidis
Salmonella enterica	BA1026		Ground beef	1,3 dibromo, 5,5-dimethylhydantoin	3648	Broth microdilution	37	18-24	Mueller Hinton broth (MHB)	10.1371/journal.pone.0209072	Salmonella Enteritidis
Salmonella enterica	BA1044		Ground beef	1,3 dibromo, 5,5-dimethylhydantoin	624	Broth microdilution	37	18-24	Mueller Hinton broth (MHB)	10.1371/journal.pone.0209072	Salmonella Enteritidis
Salmonella enterica	BA1011		Dog	1,3 dibromo, 5,5-dimethylhydantoin	3648	Broth microdilution	37	18-24	Mueller Hinton broth (MHB)	10.1371/journal.pone.0209072	Salmonella Heidelberg
Salmonella enterica	BA1012		Cattle	1,3 dibromo, 5,5-dimethylhydantoin	3648	Broth microdilution	37	18-24	Mueller Hinton broth (MHB)	10.1371/journal.pone.0209072	Salmonella Heidelberg
Salmonella enterica	BA1013		Environmental	1,3 dibromo, 5,5-dimethylhydantoin	2496	Broth microdilution	37	18-24	Mueller Hinton broth (MHB)	10.1371/journal.pone.0209072	Salmonella Heidelberg
Salmonella enterica	BA1014		Ground beef	1,3 dibromo, 5,5-dimethylhydantoin	3648	Broth microdilution	37	18-24	Mueller Hinton broth (MHB)	10.1371/journal.pone.0209072	Salmonella Heidelberg
Salmonella enterica	BA1015		Swine	1,3 dibromo, 5,5-dimethylhydantoin	3648	Broth microdilution	37	18-24	Mueller Hinton broth (MHB)	10.1371/journal.pone.0209072	Salmonella Heidelberg
Salmonella enterica	BA1016		Cat	1,3 dibromo, 5,5-dimethylhydantoin	2496	Broth microdilution	37	18-24	Mueller Hinton broth (MHB)	10.1371/journal.pone.0209072	Salmonella Heidelberg
Salmonella enterica	BA1017		Young chicken	1,3 dibromo, 5,5-dimethylhydantoin	3648	Broth microdilution	37	18-24	Mueller Hinton broth (MHB)	10.1371/journal.pone.0209072	Salmonella Heidelberg
Salmonella enterica	BA1018		Market hog	1,3 dibromo, 5,5-dimethylhydantoin	2496	Broth microdilution	37	18-24	Mueller Hinton broth (MHB)	10.1371/journal.pone.0209072	Salmonella Heidelberg
Salmonella enterica	BA1019		Young chicken	1,3 dibromo, 5,5-dimethylhydantoin	2496	Broth microdilution	37	18-24	Mueller Hinton broth (MHB)	10.1371/journal.pone.0209072	Salmonella Heidelberg
Salmonella enterica	BA1020		Turkey	1,3 dibromo, 5,5-dimethylhydantoin	3648	Broth microdilution	37	18-24	Mueller Hinton broth (MHB)	10.1371/journal.pone.0209072	Salmonella Heidelberg
Salmonella enterica	BA1021		Turkey	1,3 dibromo, 5,5-dimethylhydantoin	3648	Broth microdilution	37	18-24	Mueller Hinton broth (MHB)	10.1371/journal.pone.0209072	Salmonella Heidelberg
Salmonella enterica	BA1022		Swine	1,3 dibromo, 5,5-dimethylhydantoin	3648	Broth microdilution	37	18-24	Mueller Hinton broth (MHB)	10.1371/journal.pone.0209072	Salmonella Heidelberg
Salmonella enterica	BA1027		Chicken	1,3 dibromo, 5,5-dimethylhydantoin	3648	Broth microdilution	37	18-24	Mueller Hinton broth (MHB)	10.1371/journal.pone.0209072	Salmonella Heidelberg
Salmonella enterica	BA1045		Ground beef	1,3 dibromo, 5,5-dimethylhydantoin	624	Broth microdilution	37	18-24	Mueller Hinton broth (MHB)	10.1371/journal.pone.0209072	Salmonella Heidelberg
Salmonella enterica	BA1077		Young chicken	1,3 dibromo, 5,5-dimethylhydantoin	2496	Broth microdilution	37	18-24	Mueller Hinton broth (MHB)	10.1371/journal.pone.0209072	Salmonella Heidelberg
Salmonella enterica	BA1078		Ground Turkey	1,3 dibromo, 5,5-dimethylhydantoin	2496	Broth microdilution	37	18-24	Mueller Hinton broth (MHB)	10.1371/journal.pone.0209072	Salmonella Heidelberg
Salmonella enterica	BA1079		Ground Turkey	1,3 dibromo, 5,5-dimethylhydantoin	2496	Broth microdilution	37	18-24	Mueller Hinton broth (MHB)	10.1371/journal.pone.0209072	Salmonella Heidelberg
Salmonella enterica	BA1081		Turkey Carcass	1,3 dibromo, 5,5-dimethylhydantoin	2496	Broth microdilution	37	18-24	Mueller Hinton broth (MHB)	10.1371/journal.pone.0209072	Salmonella Heidelberg
Salmonella enterica	BA1006		Horse	1,3 dibromo, 5,5-dimethylhydantoin	3648	Broth microdilution	37	18-24	Mueller Hinton broth (MHB)	10.1371/journal.pone.0209072	Salmonella I 4,12:-:-
Salmonella enterica	BA1007		Ground beef	1,3 dibromo, 5,5-dimethylhydantoin	3648	Broth microdilution	37	18-24	Mueller Hinton broth (MHB)	10.1371/journal.pone.0209072	Salmonella I 4,12:-:-
Salmonella enterica	BA1008		Ground beef	1,3 dibromo, 5,5-dimethylhydantoin	3648	Broth microdilution	37	18-24	Mueller Hinton broth (MHB)	10.1371/journal.pone.0209072	Salmonella I 4,12:-:-
Salmonella enterica	BA1009		Cattle	1,3 dibromo, 5,5-dimethylhydantoin	3648	Broth microdilution	37	18-24	Mueller Hinton broth (MHB)	10.1371/journal.pone.0209072	Salmonella I 4,12:-:-
Salmonella enterica	BA1073		Horse	1,3 dibromo, 5,5-dimethylhydantoin	1248	Broth microdilution	37	18-24	Mueller Hinton broth (MHB)	10.1371/journal.pone.0209072	Salmonella I 4,12:-:-
Salmonella enterica	BA1074		Young chicken	1,3 dibromo, 5,5-dimethylhydantoin	624	Broth microdilution	37	18-24	Mueller Hinton broth (MHB)	10.1371/journal.pone.0209072	Salmonella I 4,12:-:-
Salmonella enterica	BA1075		Young chicken	1,3 dibromo, 5,5-dimethylhydantoin	1248	Broth microdilution	37	18-24	Mueller Hinton broth (MHB)	10.1371/journal.pone.0209072	Salmonella I 4,12:-:-
Salmonella enterica	BA1002		Young chicken	1,3 dibromo, 5,5-dimethylhydantoin	2496	Broth microdilution	37	18-24	Mueller Hinton broth (MHB)	10.1371/journal.pone.0209072	Salmonella I 4,12:r:-
Salmonella enterica	BA1003		Swine	1,3 dibromo, 5,5-dimethylhydantoin	3648	Broth microdilution	37	18-24	Mueller Hinton broth (MHB)	10.1371/journal.pone.0209072	Salmonella I 4,12:r:-
Salmonella enterica	BA1004		Cattle	1,3 dibromo, 5,5-dimethylhydantoin	3648	Broth microdilution	37	18-24	Mueller Hinton broth (MHB)	10.1371/journal.pone.0209072	Salmonella I 4,12:r:-
Salmonella enterica	BA1005		Cow/bull	1,3 dibromo, 5,5-dimethylhydantoin	3648	Broth microdilution	37	18-24	Mueller Hinton broth (MHB)	10.1371/journal.pone.0209072	Salmonella I 4,12:r:-
Salmonella enterica	BA1040		Steer/Heifer	1,3 dibromo, 5,5-dimethylhydantoin	1248	Broth microdilution	37	18-24	Mueller Hinton broth (MHB)	10.1371/journal.pone.0209072	Salmonella I 4,12:r:-
Salmonella enterica	BA1070		Young chicken	1,3 dibromo, 5,5-dimethylhydantoin	624	Broth microdilution	37	18-24	Mueller Hinton broth (MHB)	10.1371/journal.pone.0209072	Salmonella I 4,12:r:-
Salmonella enterica	BA1071		Ground turkey	1,3 dibromo, 5,5-dimethylhydantoin	624	Broth microdilution	37	18-24	Mueller Hinton broth (MHB)	10.1371/journal.pone.0209072	Salmonella I 4,12:r:-
Salmonella enterica	BA1072		Ground beef	1,3 dibromo, 5,5-dimethylhydantoin	1248	Broth microdilution	37	18-24	Mueller Hinton broth (MHB)	10.1371/journal.pone.0209072	Salmonella I 4,12:r:-
Salmonella enterica	BA1024		Cattle	1,3 dibromo, 5,5-dimethylhydantoin	3648	Broth microdilution	37	18-24	Mueller Hinton broth (MHB)	10.1371/journal.pone.0209072	Salmonella I 9,12:-:-
Salmonella enterica	BA1036		Cattle	1,3 dibromo, 5,5-dimethylhydantoin	624	Broth microdilution	37	18-24	Mueller Hinton broth (MHB)	10.1371/journal.pone.0209072	Salmonella I 9,12:-:-
Salmonella enterica	BA1037		Ground beef	1,3 dibromo, 5,5-dimethylhydantoin	1248	Broth microdilution	37	18-24	Mueller Hinton broth (MHB)	10.1371/journal.pone.0209072	Salmonella I 9,12:-:-
Salmonella enterica	BA1038		Young chicken	1,3 dibromo, 5,5-dimethylhydantoin	1248	Broth microdilution	37	18-24	Mueller Hinton broth (MHB)	10.1371/journal.pone.0209072	Salmonella I 9,12:-:-
Salmonella enterica	BA1054		Swine	1,3 dibromo, 5,5-dimethylhydantoin	624	Broth microdilution	37	18-24	Mueller Hinton broth (MHB)	10.1371/journal.pone.0209072	Salmonella I 9,12:-:-
Salmonella enterica	BA1055		Market hog	1,3 dibromo, 5,5-dimethylhydantoin	1248	Broth microdilution	37	18-24	Mueller Hinton broth (MHB)	10.1371/journal.pone.0209072	Salmonella I 9,12:-:-
Salmonella enterica	BA1056		Swine	1,3 dibromo, 5,5-dimethylhydantoin	624	Broth microdilution	37	18-24	Mueller Hinton broth (MHB)	10.1371/journal.pone.0209072	Salmonella I 9,12:-:-
Salmonella enterica	BA1057		Swine	1,3 dibromo, 5,5-dimethylhydantoin	624	Broth microdilution	37	18-24	Mueller Hinton broth (MHB)	10.1371/journal.pone.0209072	Salmonella I 9,12:-:-
Salmonella enterica	BA1080		Human	1,3 dibromo, 5,5-dimethylhydantoin	2496	Broth microdilution	37	18-24	Mueller Hinton broth (MHB)	10.1371/journal.pone.0209072	Salmonella Kentucky
Salmonella enterica	CT 18		ATCC	1,3 dibromo, 5,5-dimethylhydantoin	1824	Broth microdilution	37	18-24	Mueller Hinton broth (MHB)	10.1371/journal.pone.0209072	Salmonella Krefeld
Salmonella enterica	LT2		ATCC	1,3 dibromo, 5,5-dimethylhydantoin	1824	Broth microdilution	37	18-24	Mueller Hinton broth (MHB)	10.1371/journal.pone.0209072	Salmonella Krefeld
Salmonella enterica	BA1059		Swine	1,3 dibromo, 5,5-dimethylhydantoin	1248	Broth microdilution	37	18-24	Mueller Hinton broth (MHB)	10.1371/journal.pone.0209072	Salmonella Krefeld
Salmonella enterica	BA1060		Swine	1,3 dibromo, 5,5-dimethylhydantoin	1248	Broth microdilution	37	18-24	Mueller Hinton broth (MHB)	10.1371/journal.pone.0209072	Salmonella Krefeld
Salmonella enterica	BA1061		Swine	1,3 dibromo, 5,5-dimethylhydantoin	624	Broth microdilution	37	18-24	Mueller Hinton broth (MHB)	10.1371/journal.pone.0209072	Salmonella Krefeld
Salmonella enterica	BA1062		Dairy cattle	1,3 dibromo, 5,5-dimethylhydantoin	1248	Broth microdilution	37	18-24	Mueller Hinton broth (MHB)	10.1371/journal.pone.0209072	Salmonella Krefeld
Salmonella enterica	BA1063		Ground beef	1,3 dibromo, 5,5-dimethylhydantoin	1248	Broth microdilution	37	18-24	Mueller Hinton broth (MHB)	10.1371/journal.pone.0209072	Salmonella Krefeld
Salmonella enterica	BA1064		Dairy cattle	1,3 dibromo, 5,5-dimethylhydantoin	624	Broth microdilution	37	18-24	Mueller Hinton broth (MHB)	10.1371/journal.pone.0209072	Salmonella Krefeld
Salmonella enterica	BA1065		Dog	1,3 dibromo, 5,5-dimethylhydantoin	1248	Broth microdilution	37	18-24	Mueller Hinton broth (MHB)	10.1371/journal.pone.0209072	Salmonella Krefeld
Salmonella enterica	BA1066		Horse	1,3 dibromo, 5,5-dimethylhydantoin	2496	Broth microdilution	37	18-24	Mueller Hinton broth (MHB)	10.1371/journal.pone.0209072	Salmonella Krefeld
Salmonella enterica	BA1046		Cattle	1,3 dibromo, 5,5-dimethylhydantoin	1248	Broth microdilution	37	18-24	Mueller Hinton broth (MHB)	10.1371/journal.pone.0209072	Salmonella Newport
Salmonella enterica	BA1047		Dairy cattle	1,3 dibromo, 5,5-dimethylhydantoin	624	Broth microdilution	37	18-24	Mueller Hinton broth (MHB)	10.1371/journal.pone.0209072	Salmonella Newport
Salmonella enterica	BA1082		Ground Turkey	1,3 dibromo, 5,5-dimethylhydantoin	2496	Broth microdilution	37	18-24	Mueller Hinton broth (MHB)	10.1371/journal.pone.0209072	Salmonella Newport
Salmonella enterica	BA1083		Turkey Carcass	1,3 dibromo, 5,5-dimethylhydantoin	2496	Broth microdilution	37	18-24	Mueller Hinton broth (MHB)	10.1371/journal.pone.0209072	Salmonella Newport
Salmonella enterica	BA1084		Young chicken	1,3 dibromo, 5,5-dimethylhydantoin	2496	Broth microdilution	37	18-24	Mueller Hinton broth (MHB)	10.1371/journal.pone.0209072	Salmonella Newport
Salmonella enterica	BA1085		Ground Turkey	1,3 dibromo, 5,5-dimethylhydantoin	2496	Broth microdilution	37	18-24	Mueller Hinton broth (MHB)	10.1371/journal.pone.0209072	Salmonella Newport
Salmonella enterica	BA1086		Ground Turkey	1,3 dibromo, 5,5-dimethylhydantoin	2496	Broth microdilution	37	18-24	Mueller Hinton broth (MHB)	10.1371/journal.pone.0209072	Salmonella Newport
Salmonella enterica	BA1087		Ground Turkey	1,3 dibromo, 5,5-dimethylhydantoin	2496	Broth microdilution	37	18-24	Mueller Hinton broth (MHB)	10.1371/journal.pone.0209072	Salmonella Newport
Salmonella enterica	BA1058		Market hog	1,3 dibromo, 5,5-dimethylhydantoin	624	Broth microdilution	37	18-24	Mueller Hinton broth (MHB)	10.1371/journal.pone.0209072	Salmonella Orion
Salmonella enterica	BA1010		Dairy cattle	1,3 dibromo, 5,5-dimethylhydantoin	3648	Broth microdilution	37	18-24	Mueller Hinton broth (MHB)	10.1371/journal.pone.0209072	Salmonella Putten
Salmonella enterica	BA1076		Swine	1,3 dibromo, 5,5-dimethylhydantoin	1248	Broth microdilution	37	18-24	Mueller Hinton broth (MHB)	10.1371/journal.pone.0209072	Salmonella Putten
Salmonella enterica	BA1028		Ground beef	1,3 dibromo, 5,5-dimethylhydantoin	2496	Broth microdilution	37	18-24	Mueller Hinton broth (MHB)	10.1371/journal.pone.0209072	Salmonella Typhimurium
Salmonella enterica	BA1048		Ground beef	1,3 dibromo, 5,5-dimethylhydantoin	624	Broth microdilution	37	18-24	Mueller Hinton broth (MHB)	10.1371/journal.pone.0209072	Salmonella Typhimurium
Salmonella enterica	BA1088		Young chicken	1,3 dibromo, 5,5-dimethylhydantoin	2496	Broth microdilution	37	18-24	Mueller Hinton broth (MHB)	10.1371/journal.pone.0209072	Salmonella Typhimurium
Salmonella enterica	BA1032		Steer/Heifer	1,3 dibromo, 5,5-dimethylhydantoin	3648	Broth microdilution	37	18-24	Mueller Hinton broth (MHB)	10.1371/journal.pone.0209072	Salmonella Uganda
Salmonella enterica	BA1033		Ground beef	1,3 dibromo, 5,5-dimethylhydantoin	1248	Broth microdilution	37	18-24	Mueller Hinton broth (MHB)	10.1371/journal.pone.0209072	Salmonella Uganda
Salmonella enterica	BA1034		Horse	1,3 dibromo, 5,5-dimethylhydantoin	1248	Broth microdilution	37	18-24	Mueller Hinton broth (MHB)	10.1371/journal.pone.0209072	Salmonella Uganda
Salmonella enterica	BA1052		Ground turkey	1,3 dibromo, 5,5-dimethylhydantoin	624	Broth microdilution	37	18-24	Mueller Hinton broth (MHB)	10.1371/journal.pone.0209072	Salmonella Uganda
Salmonella enterica	BA1053		Swine	1,3 dibromo, 5,5-dimethylhydantoin	1248	Broth microdilution	37	18-24	Mueller Hinton broth (MHB)	10.1371/journal.pone.0209072	Salmonella Worthington

## Sheet: Acetic_acid_file
Species	Strain	Geographical region	Source	Biocide	MIC (µg/mL)	method	Temperature (°C)	Incubation time ()	media	doi	Comment
Enterococcus faecium				Acetic acid	2048	Broth microdilution	37	20	Mueller Hinton broth (MHB)	10.1111/jam.14145
Enterococcus faecium				Acetic acid	2048	Broth microdilution	37	20	Mueller Hinton broth (MHB)	10.1111/jam.14145
Enterococcus faecium				Acetic acid	2048	Broth microdilution	37	20	Mueller Hinton broth (MHB)	10.1111/jam.14145
Enterococcus faecium				Acetic acid	2048	Broth microdilution	37	20	Mueller Hinton broth (MHB)	10.1111/jam.14145
Enterococcus faecium				Acetic acid	2048	Broth microdilution	37	20	Mueller Hinton broth (MHB)	10.1111/jam.14145
Enterococcus faecium				Acetic acid	2048	Broth microdilution	37	20	Mueller Hinton broth (MHB)	10.1111/jam.14145
Enterococcus faecium				Acetic acid	2048	Broth microdilution	37	20	Mueller Hinton broth (MHB)	10.1111/jam.14145
Enterococcus faecium				Acetic acid	2048	Broth microdilution	37	20	Mueller Hinton broth (MHB)	10.1111/jam.14145
Enterococcus faecium				Acetic acid	2048	Broth microdilution	37	20	Mueller Hinton broth (MHB)	10.1111/jam.14145
Enterococcus faecium				Acetic acid	2048	Broth microdilution	37	20	Mueller Hinton broth (MHB)	10.1111/jam.14145
Enterococcus faecium				Acetic acid	2048	Broth microdilution	37	20	Mueller Hinton broth (MHB)	10.1111/jam.14145
Enterococcus faecium				Acetic acid	2048	Broth microdilution	37	20	Mueller Hinton broth (MHB)	10.1111/jam.14145
Enterococcus faecium				Acetic acid	2048	Broth microdilution	37	20	Mueller Hinton broth (MHB)	10.1111/jam.14145
Enterococcus faecium				Acetic acid	2048	Broth microdilution	37	20	Mueller Hinton broth (MHB)	10.1111/jam.14145
Enterococcus faecium				Acetic acid	2048	Broth microdilution	37	20	Mueller Hinton broth (MHB)	10.1111/jam.14145
Enterococcus faecium				Acetic acid	2048	Broth microdilution	37	20	Mueller Hinton broth (MHB)	10.1111/jam.14145
Enterococcus faecium				Acetic acid	2048	Broth microdilution	37	20	Mueller Hinton broth (MHB)	10.1111/jam.14145
Enterococcus faecium				Acetic acid	2048	Broth microdilution	37	20	Mueller Hinton broth (MHB)	10.1111/jam.14145
Enterococcus faecium				Acetic acid	2048	Broth microdilution	37	20	Mueller Hinton broth (MHB)	10.1111/jam.14145
Enterococcus faecium				Acetic acid	2048	Broth microdilution	37	20	Mueller Hinton broth (MHB)	10.1111/jam.14145
Enterococcus faecium				Acetic acid	2048	Broth microdilution	37	20	Mueller Hinton broth (MHB)	10.1111/jam.14145
Enterococcus faecium				Acetic acid	2048	Broth microdilution	37	20	Mueller Hinton broth (MHB)	10.1111/jam.14145
Enterococcus faecium				Acetic acid	2048	Broth microdilution	37	20	Mueller Hinton broth (MHB)	10.1111/jam.14145
Enterococcus faecium				Acetic acid	2048	Broth microdilution	37	20	Mueller Hinton broth (MHB)	10.1111/jam.14145
Enterococcus faecium				Acetic acid	2048	Broth microdilution	37	20	Mueller Hinton broth (MHB)	10.1111/jam.14145
Enterococcus faecium				Acetic acid	2048	Broth microdilution	37	20	Mueller Hinton broth (MHB)	10.1111/jam.14145
Enterococcus faecium				Acetic acid	2048	Broth microdilution	37	20	Mueller Hinton broth (MHB)	10.1111/jam.14145
Enterococcus faecium				Acetic acid	2048	Broth microdilution	37	20	Mueller Hinton broth (MHB)	10.1111/jam.14145
Enterococcus faecium				Acetic acid	2048	Broth microdilution	37	20	Mueller Hinton broth (MHB)	10.1111/jam.14145
Enterococcus faecium				Acetic acid	2048	Broth microdilution	37	20	Mueller Hinton broth (MHB)	10.1111/jam.14145
Enterococcus faecium				Acetic acid	2048	Broth microdilution	37	20	Mueller Hinton broth (MHB)	10.1111/jam.14145
Enterococcus faecium				Acetic acid	2048	Broth microdilution	37	20	Mueller Hinton broth (MHB)	10.1111/jam.14145
Enterococcus faecium				Acetic acid	2048	Broth microdilution	37	20	Mueller Hinton broth (MHB)	10.1111/jam.14145
Enterococcus faecium				Acetic acid	2048	Broth microdilution	37	20	Mueller Hinton broth (MHB)	10.1111/jam.14145
Enterococcus faecium				Acetic acid	2048	Broth microdilution	37	20	Mueller Hinton broth (MHB)	10.1111/jam.14145
Enterococcus faecium				Acetic acid	2048	Broth microdilution	37	20	Mueller Hinton broth (MHB)	10.1111/jam.14145
Enterococcus faecium				Acetic acid	2048	Broth microdilution	37	20	Mueller Hinton broth (MHB)	10.1111/jam.14145
Enterococcus faecium				Acetic acid	2048	Broth microdilution	37	20	Mueller Hinton broth (MHB)	10.1111/jam.14145
Enterococcus faecium				Acetic acid	2048	Broth microdilution	37	20	Mueller Hinton broth (MHB)	10.1111/jam.14145
Enterococcus faecium				Acetic acid	2048	Broth microdilution	37	20	Mueller Hinton broth (MHB)	10.1111/jam.14145
Enterococcus faecium				Acetic acid	2048	Broth microdilution	37	20	Mueller Hinton broth (MHB)	10.1111/jam.14145
Enterococcus faecium				Acetic acid	2048	Broth microdilution	37	20	Mueller Hinton broth (MHB)	10.1111/jam.14145
Enterococcus faecium				Acetic acid	2048	Broth microdilution	37	20	Mueller Hinton broth (MHB)	10.1111/jam.14145
Enterococcus faecium				Acetic acid	2048	Broth microdilution	37	20	Mueller Hinton broth (MHB)	10.1111/jam.14145
Enterococcus faecium				Acetic acid	2048	Broth microdilution	37	20	Mueller Hinton broth (MHB)	10.1111/jam.14145
Enterococcus faecium				Acetic acid	2048	Broth microdilution	37	20	Mueller Hinton broth (MHB)	10.1111/jam.14145
Enterococcus faecium				Acetic acid	2048	Broth microdilution	37	20	Mueller Hinton broth (MHB)	10.1111/jam.14145
Enterococcus faecium				Acetic acid	2048	Broth microdilution	37	20	Mueller Hinton broth (MHB)	10.1111/jam.14145
Enterococcus faecium				Acetic acid	2048	Broth microdilution	37	20	Mueller Hinton broth (MHB)	10.1111/jam.14145
Enterococcus faecium				Acetic acid	2048	Broth microdilution	37	20	Mueller Hinton broth (MHB)	10.1111/jam.14145
Salmonella enterica	CT 18		ATCC	Acetic acid	3280	Broth microdilution	37	18-24	Mueller Hinton broth (MHB)	10.1371/journal.pone.0209072
Salmonella enterica	LT2		ATCC	Acetic acid	3280	Broth microdilution	37	18-24	Mueller Hinton broth (MHB)	10.1371/journal.pone.0209072
Salmonella enterica	14028		ATCC	Acetic acid	3280	Broth microdilution	37	18-24	Mueller Hinton broth (MHB)	10.1371/journal.pone.0209072
Salmonella enterica	SE			Acetic acid	1640	Broth microdilution	37	18-24	Mueller Hinton broth (MHB)	10.1371/journal.pone.0209072
Salmonella enterica	L1			Acetic acid	1640	Broth microdilution	37	18-24	Mueller Hinton broth (MHB)	10.1371/journal.pone.0209072
Salmonella enterica	L2			Acetic acid	1640	Broth microdilution	37	18-24	Mueller Hinton broth (MHB)	10.1371/journal.pone.0209072
Salmonella enterica	L3			Acetic acid	1640	Broth microdilution	37	18-24	Mueller Hinton broth (MHB)	10.1371/journal.pone.0209072
Salmonella enterica	BA1001		Young chicken	Acetic acid	1640	Broth microdilution	37	18-24	Mueller Hinton broth (MHB)	10.1371/journal.pone.0209072
Salmonella enterica	BA1002		Young chicken	Acetic acid	1640	Broth microdilution	37	18-24	Mueller Hinton broth (MHB)	10.1371/journal.pone.0209072
Salmonella enterica	BA1003		Swine	Acetic acid	3280	Broth microdilution	37	18-24	Mueller Hinton broth (MHB)	10.1371/journal.pone.0209072
Salmonella enterica	BA1004		Cattle	Acetic acid	3280	Broth microdilution	37	18-24	Mueller Hinton broth (MHB)	10.1371/journal.pone.0209072
Salmonella enterica	BA1005		Cow/bull	Acetic acid	3280	Broth microdilution	37	18-24	Mueller Hinton broth (MHB)	10.1371/journal.pone.0209072
Salmonella enterica	BA1006		Horse	Acetic acid	3280	Broth microdilution	37	18-24	Mueller Hinton broth (MHB)	10.1371/journal.pone.0209072
Salmonella enterica	BA1007		Ground beef	Acetic acid	1640	Broth microdilution	37	18-24	Mueller Hinton broth (MHB)	10.1371/journal.pone.0209072
Salmonella enterica	BA1008		Ground beef	Acetic acid	3280	Broth microdilution	37	18-24	Mueller Hinton broth (MHB)	10.1371/journal.pone.0209072
Salmonella enterica	BA1009		Cattle	Acetic acid	3280	Broth microdilution	37	18-24	Mueller Hinton broth (MHB)	10.1371/journal.pone.0209072
Salmonella enterica	BA1010		Dairy cattle	Acetic acid	3280	Broth microdilution	37	18-24	Mueller Hinton broth (MHB)	10.1371/journal.pone.0209072
Salmonella enterica	BA1011		Dog	Acetic acid	3280	Broth microdilution	37	18-24	Mueller Hinton broth (MHB)	10.1371/journal.pone.0209072
Salmonella enterica	BA1012		Cattle	Acetic acid	3280	Broth microdilution	37	18-24	Mueller Hinton broth (MHB)	10.1371/journal.pone.0209072
Salmonella enterica	BA1013		Environmental	Acetic acid	1640	Broth microdilution	37	18-24	Mueller Hinton broth (MHB)	10.1371/journal.pone.0209072
Salmonella enterica	BA1014		Ground beef	Acetic acid	3280	Broth microdilution	37	18-24	Mueller Hinton broth (MHB)	10.1371/journal.pone.0209072
Salmonella enterica	BA1015		Swine	Acetic acid	3280	Broth microdilution	37	18-24	Mueller Hinton broth (MHB)	10.1371/journal.pone.0209072
Salmonella enterica	BA1016		Cat	Acetic acid	1640	Broth microdilution	37	18-24	Mueller Hinton broth (MHB)	10.1371/journal.pone.0209072
Salmonella enterica	BA1017		Young chicken	Acetic acid	1640	Broth microdilution	37	18-24	Mueller Hinton broth (MHB)	10.1371/journal.pone.0209072
Salmonella enterica	BA1018		Market hog	Acetic acid	1640	Broth microdilution	37	18-24	Mueller Hinton broth (MHB)	10.1371/journal.pone.0209072
Salmonella enterica	BA1019		Young chicken	Acetic acid	1640	Broth microdilution	37	18-24	Mueller Hinton broth (MHB)	10.1371/journal.pone.0209072
Salmonella enterica	BA1020		Turkey	Acetic acid	1640	Broth microdilution	37	18-24	Mueller Hinton broth (MHB)	10.1371/journal.pone.0209072
Salmonella enterica	BA1021		Turkey	Acetic acid	3280	Broth microdilution	37	18-24	Mueller Hinton broth (MHB)	10.1371/journal.pone.0209072
Salmonella enterica	BA1022		Swine	Acetic acid	3280	Broth microdilution	37	18-24	Mueller Hinton broth (MHB)	10.1371/journal.pone.0209072
Salmonella enterica	BA1023		Cattle	Acetic acid	3280	Broth microdilution	37	18-24	Mueller Hinton broth (MHB)	10.1371/journal.pone.0209072
Salmonella enterica	BA1024		Cattle	Acetic acid	3280	Broth microdilution	37	18-24	Mueller Hinton broth (MHB)	10.1371/journal.pone.0209072
Salmonella enterica	BA1025		Swine	Acetic acid	1640	Broth microdilution	37	18-24	Mueller Hinton broth (MHB)	10.1371/journal.pone.0209072
Salmonella enterica	BA1026		Ground beef	Acetic acid	3280	Broth microdilution	37	18-24	Mueller Hinton broth (MHB)	10.1371/journal.pone.0209072
Salmonella enterica	BA1027		Chicken	Acetic acid	1640	Broth microdilution	37	18-24	Mueller Hinton broth (MHB)	10.1371/journal.pone.0209072
Salmonella enterica	BA1028		Ground beef	Acetic acid	1640	Broth microdilution	37	18-24	Mueller Hinton broth (MHB)	10.1371/journal.pone.0209072
Salmonella enterica	BA1029		Ground beef	Acetic acid	1640	Broth microdilution	37	18-24	Mueller Hinton broth (MHB)	10.1371/journal.pone.0209072
Salmonella enterica	BA1030		Cattle	Acetic acid	1640	Broth microdilution	37	18-24	Mueller Hinton broth (MHB)	10.1371/journal.pone.0209072
Salmonella enterica	BA1031		Dairy cattle	Acetic acid	1640	Broth microdilution	37	18-24	Mueller Hinton broth (MHB)	10.1371/journal.pone.0209072
Salmonella enterica	BA1032		Steer/Heifer	Acetic acid	1640	Broth microdilution	37	18-24	Mueller Hinton broth (MHB)	10.1371/journal.pone.0209072
Salmonella enterica	BA1033		Ground beef	Acetic acid	1640	Broth microdilution	37	18-24	Mueller Hinton broth (MHB)	10.1371/journal.pone.0209072
Salmonella enterica	BA1034		Horse	Acetic acid	1640	Broth microdilution	37	18-24	Mueller Hinton broth (MHB)	10.1371/journal.pone.0209072
Salmonella enterica	BA1035		Environmental	Acetic acid	1640	Broth microdilution	37	18-24	Mueller Hinton broth (MHB)	10.1371/journal.pone.0209072
Salmonella enterica	BA1036		Cattle	Acetic acid	1640	Broth microdilution	37	18-24	Mueller Hinton broth (MHB)	10.1371/journal.pone.0209072
Salmonella enterica	BA1037		Ground beef	Acetic acid	1640	Broth microdilution	37	18-24	Mueller Hinton broth (MHB)	10.1371/journal.pone.0209072
Salmonella enterica	BA1038		Young chicken	Acetic acid	1640	Broth microdilution	37	18-24	Mueller Hinton broth (MHB)	10.1371/journal.pone.0209072
Salmonella enterica	BA1039		Young chicken	Acetic acid	1640	Broth microdilution	37	18-24	Mueller Hinton broth (MHB)	10.1371/journal.pone.0209072
Salmonella enterica	BA1040		Steer/Heifer	Acetic acid	1640	Broth microdilution	37	18-24	Mueller Hinton broth (MHB)	10.1371/journal.pone.0209072
Salmonella enterica	BA1041		Cow/bull	Acetic acid	1640	Broth microdilution	37	18-24	Mueller Hinton broth (MHB)	10.1371/journal.pone.0209072
Salmonella enterica	BA1042		Ground beef	Acetic acid	1640	Broth microdilution	37	18-24	Mueller Hinton broth (MHB)	10.1371/journal.pone.0209072
Salmonella enterica	BA1043		Dairy cattle	Acetic acid	1640	Broth microdilution	37	18-24	Mueller Hinton broth (MHB)	10.1371/journal.pone.0209072
Salmonella enterica	BA1044		Ground beef	Acetic acid	1640	Broth microdilution	37	18-24	Mueller Hinton broth (MHB)	10.1371/journal.pone.0209072
Salmonella enterica	BA1045		Ground beef	Acetic acid	1640	Broth microdilution	37	18-24	Mueller Hinton broth (MHB)	10.1371/journal.pone.0209072
Salmonella enterica	BA1046		Cattle	Acetic acid	1640	Broth microdilution	37	18-24	Mueller Hinton broth (MHB)	10.1371/journal.pone.0209072
Salmonella enterica	BA1047		Dairy cattle	Acetic acid	1640	Broth microdilution	37	18-24	Mueller Hinton broth (MHB)	10.1371/journal.pone.0209072
Salmonella enterica	BA1048		Ground beef	Acetic acid	1640	Broth microdilution	37	18-24	Mueller Hinton broth (MHB)	10.1371/journal.pone.0209072
Salmonella enterica	BA1049		Ground turkey	Acetic acid	1640	Broth microdilution	37	18-24	Mueller Hinton broth (MHB)	10.1371/journal.pone.0209072
Salmonella enterica	BA1050		Turkey Swab	Acetic acid	1640	Broth microdilution	37	18-24	Mueller Hinton broth (MHB)	10.1371/journal.pone.0209072
Salmonella enterica	BA1051		Young chicken	Acetic acid	1640	Broth microdilution	37	18-24	Mueller Hinton broth (MHB)	10.1371/journal.pone.0209072
Salmonella enterica	BA1052		Ground turkey	Acetic acid	1640	Broth microdilution	37	18-24	Mueller Hinton broth (MHB)	10.1371/journal.pone.0209072
Salmonella enterica	BA1053		Swine	Acetic acid	1640	Broth microdilution	37	18-24	Mueller Hinton broth (MHB)	10.1371/journal.pone.0209072
Salmonella enterica	BA1054		Swine	Acetic acid	1640	Broth microdilution	37	18-24	Mueller Hinton broth (MHB)	10.1371/journal.pone.0209072
Salmonella enterica	BA1055		Market hog	Acetic acid	1640	Broth microdilution	37	18-24	Mueller Hinton broth (MHB)	10.1371/journal.pone.0209072
Salmonella enterica	BA1056		Swine	Acetic acid	820	Broth microdilution	37	18-24	Mueller Hinton broth (MHB)	10.1371/journal.pone.0209072
Salmonella enterica	BA1057		Swine	Acetic acid	1640	Broth microdilution	37	18-24	Mueller Hinton broth (MHB)	10.1371/journal.pone.0209072
Salmonella enterica	BA1058		Market hog	Acetic acid	1640	Broth microdilution	37	18-24	Mueller Hinton broth (MHB)	10.1371/journal.pone.0209072
Salmonella enterica	BA1059		Swine	Acetic acid	1640	Broth microdilution	37	18-24	Mueller Hinton broth (MHB)	10.1371/journal.pone.0209072
Salmonella enterica	BA1060		Swine	Acetic acid	1640	Broth microdilution	37	18-24	Mueller Hinton broth (MHB)	10.1371/journal.pone.0209072
Salmonella enterica	BA1061		Swine	Acetic acid	1640	Broth microdilution	37	18-24	Mueller Hinton broth (MHB)	10.1371/journal.pone.0209072
Salmonella enterica	BA1062		Dairy cattle	Acetic acid	1640	Broth microdilution	37	18-24	Mueller Hinton broth (MHB)	10.1371/journal.pone.0209072
Salmonella enterica	BA1063		Ground beef	Acetic acid	1640	Broth microdilution	37	18-24	Mueller Hinton broth (MHB)	10.1371/journal.pone.0209072
Salmonella enterica	BA1064		Dairy cattle	Acetic acid	1640	Broth microdilution	37	18-24	Mueller Hinton broth (MHB)	10.1371/journal.pone.0209072
Salmonella enterica	BA1065		Dog	Acetic acid	1640	Broth microdilution	37	18-24	Mueller Hinton broth (MHB)	10.1371/journal.pone.0209072
Salmonella enterica	BA1066		Horse	Acetic acid	3280	Broth microdilution	37	18-24	Mueller Hinton broth (MHB)	10.1371/journal.pone.0209072
Salmonella enterica	BA1067		Dairy cattle	Acetic acid	1640	Broth microdilution	37	18-24	Mueller Hinton broth (MHB)	10.1371/journal.pone.0209072
Salmonella enterica	BA1068		Cat	Acetic acid	1640	Broth microdilution	37	18-24	Mueller Hinton broth (MHB)	10.1371/journal.pone.0209072
Salmonella enterica	BA1069		Young chicken	Acetic acid	1640	Broth microdilution	37	18-24	Mueller Hinton broth (MHB)	10.1371/journal.pone.0209072
Salmonella enterica	BA1070		Young chicken	Acetic acid	1640	Broth microdilution	37	18-24	Mueller Hinton broth (MHB)	10.1371/journal.pone.0209072
Salmonella enterica	BA1071		Ground turkey	Acetic acid	3280	Broth microdilution	37	18-24	Mueller Hinton broth (MHB)	10.1371/journal.pone.0209072
Salmonella enterica	BA1072		Ground beef	Acetic acid	1640	Broth microdilution	37	18-24	Mueller Hinton broth (MHB)	10.1371/journal.pone.0209072
Salmonella enterica	BA1073		Horse	Acetic acid	1640	Broth microdilution	37	18-24	Mueller Hinton broth (MHB)	10.1371/journal.pone.0209072
Salmonella enterica	BA1074		Young chicken	Acetic acid	1640	Broth microdilution	37	18-24	Mueller Hinton broth (MHB)	10.1371/journal.pone.0209072
Salmonella enterica	BA1075		Young chicken	Acetic acid	1640	Broth microdilution	37	18-24	Mueller Hinton broth (MHB)	10.1371/journal.pone.0209072
Salmonella enterica	BA1076		Swine	Acetic acid	1640	Broth microdilution	37	18-24	Mueller Hinton broth (MHB)	10.1371/journal.pone.0209072
Salmonella enterica	BA1077		Young chicken	Acetic acid	1640	Broth microdilution	37	18-24	Mueller Hinton broth (MHB)	10.1371/journal.pone.0209072
Salmonella enterica	BA1078		Ground Turkey	Acetic acid	1640	Broth microdilution	37	18-24	Mueller Hinton broth (MHB)	10.1371/journal.pone.0209072
Salmonella enterica	BA1079		Ground Turkey	Acetic acid	1640	Broth microdilution	37	18-24	Mueller Hinton broth (MHB)	10.1371/journal.pone.0209072
Salmonella enterica	BA1080		Human	Acetic acid	1640	Broth microdilution	37	18-24	Mueller Hinton broth (MHB)	10.1371/journal.pone.0209072
Salmonella enterica	BA1081		Turkey Carcass	Acetic acid	1640	Broth microdilution	37	18-24	Mueller Hinton broth (MHB)	10.1371/journal.pone.0209072
Salmonella enterica	BA1082		Ground Turkey	Acetic acid	1640	Broth microdilution	37	18-24	Mueller Hinton broth (MHB)	10.1371/journal.pone.0209072
Salmonella enterica	BA1083		Turkey Carcass	Acetic acid	1640	Broth microdilution	37	18-24	Mueller Hinton broth (MHB)	10.1371/journal.pone.0209072
Salmonella enterica	BA1084		Young chicken	Acetic acid	1640	Broth microdilution	37	18-24	Mueller Hinton broth (MHB)	10.1371/journal.pone.0209072
Salmonella enterica	BA1085		Ground Turkey	Acetic acid	1640	Broth microdilution	37	18-24	Mueller Hinton broth (MHB)	10.1371/journal.pone.0209072
Salmonella enterica	BA1086		Ground Turkey	Acetic acid	1640	Broth microdilution	37	18-24	Mueller Hinton broth (MHB)	10.1371/journal.pone.0209072
Salmonella enterica	BA1087		Ground Turkey	Acetic acid	1640	Broth microdilution	37	18-24	Mueller Hinton broth (MHB)	10.1371/journal.pone.0209072
Salmonella enterica	BA1088		Young chicken	Acetic acid	1640	Broth microdilution	37	18-24	Mueller Hinton broth (MHB)	10.1371/journal.pone.0209072
Escherichia coli	18-47-15		Stable	Acetic acid	2048	Broth microdilution	37	20 ± 2	Tryptic soy broth (TSB)	10.3390/microorganisms9030651
Escherichia coli	18-47-16		Stable	Acetic acid	2048	Broth microdilution	37	20 ± 2	Tryptic soy broth (TSB)	10.3390/microorganisms9030651
Escherichia coli	18-47-17		Stable	Acetic acid	2048	Broth microdilution	37	20 ± 2	Tryptic soy broth (TSB)	10.3390/microorganisms9030651
Escherichia coli	18-47-18		Stable	Acetic acid	2048	Broth microdilution	37	20 ± 2	Tryptic soy broth (TSB)	10.3390/microorganisms9030651
Escherichia coli	18-47-19		Stable	Acetic acid	2048	Broth microdilution	37	20 ± 2	Tryptic soy broth (TSB)	10.3390/microorganisms9030651
Escherichia coli	18-47-20		Stable	Acetic acid	2048	Broth microdilution	37	20 ± 2	Tryptic soy broth (TSB)	10.3390/microorganisms9030651
Escherichia coli	18-47-21		anteroom	Acetic acid	2048	Broth microdilution	37	20 ± 2	Tryptic soy broth (TSB)	10.3390/microorganisms9030651
Escherichia coli	18-47-22		anteroom	Acetic acid	2048	Broth microdilution	37	20 ± 2	Tryptic soy broth (TSB)	10.3390/microorganisms9030651
Escherichia coli	18-47-23		anteroom	Acetic acid	2048	Broth microdilution	37	20 ± 2	Tryptic soy broth (TSB)	10.3390/microorganisms9030651
Escherichia coli	18-47-24		anteroom	Acetic acid	2048	Broth microdilution	37	20 ± 2	Tryptic soy broth (TSB)	10.3390/microorganisms9030651
Escherichia coli	18-47-25		extra sampling locations	Acetic acid	2048	Broth microdilution	37	20 ± 2	Tryptic soy broth (TSB)	10.3390/microorganisms9030651
Escherichia coli	18-47-26		Stable	Acetic acid	2048	Broth microdilution	37	20 ± 2	Tryptic soy broth (TSB)	10.3390/microorganisms9030651
Escherichia coli	18-47-27		anteroom	Acetic acid	2048	Broth microdilution	37	20 ± 2	Tryptic soy broth (TSB)	10.3390/microorganisms9030651
Escherichia coli	18-47-28		extra sampling locations	Acetic acid	2048	Broth microdilution	37	20 ± 2	Tryptic soy broth (TSB)	10.3390/microorganisms9030651
Escherichia coli	18-47-29		extra sampling locations	Acetic acid	2048	Broth microdilution	37	20 ± 2	Tryptic soy broth (TSB)	10.3390/microorganisms9030651
Escherichia coli	18-47-30		extra sampling locations	Acetic acid	2048	Broth microdilution	37	20 ± 2	Tryptic soy broth (TSB)	10.3390/microorganisms9030651
Escherichia coli	18-47-31		extra sampling locations	Acetic acid	2048	Broth microdilution	37	20 ± 2	Tryptic soy broth (TSB)	10.3390/microorganisms9030651
Escherichia coli	18-47-32		extra sampling locations	Acetic acid	2048	Broth microdilution	37	20 ± 2	Tryptic soy broth (TSB)	10.3390/microorganisms9030651
Escherichia coli	18-47-33		Stable	Acetic acid	2048	Broth microdilution	37	20 ± 2	Tryptic soy broth (TSB)	10.3390/microorganisms9030651
Escherichia coli	18-47-34		Stable	Acetic acid	2048	Broth microdilution	37	20 ± 2	Tryptic soy broth (TSB)	10.3390/microorganisms9030651
Escherichia coli	18-47-35		Stable	Acetic acid	2048	Broth microdilution	37	20 ± 2	Tryptic soy broth (TSB)	10.3390/microorganisms9030651
Escherichia coli	18-47-36		Stable	Acetic acid	2048	Broth microdilution	37	20 ± 2	Tryptic soy broth (TSB)	10.3390/microorganisms9030651
Escherichia coli	18-47-37		extra sampling locations	Acetic acid	2048	Broth microdilution	37	20 ± 2	Tryptic soy broth (TSB)	10.3390/microorganisms9030651
Escherichia coli	18-47-38		extra sampling locations	Acetic acid	2048	Broth microdilution	37	20 ± 2	Tryptic soy broth (TSB)	10.3390/microorganisms9030651
Escherichia coli	18-47-39		Stable	Acetic acid	2048	Broth microdilution	37	20 ± 2	Tryptic soy broth (TSB)	10.3390/microorganisms9030651
Escherichia coli	18-47-40		anteroom	Acetic acid	2048	Broth microdilution	37	20 ± 2	Tryptic soy broth (TSB)	10.3390/microorganisms9030651
Escherichia coli	18-47-41		extra sampling locations	Acetic acid	2048	Broth microdilution	37	20 ± 2	Tryptic soy broth (TSB)	10.3390/microorganisms9030651
Escherichia coli	18-47-42		Stable	Acetic acid	2048	Broth microdilution	37	20 ± 2	Tryptic soy broth (TSB)	10.3390/microorganisms9030651
Escherichia coli	18-47-43		Stable	Acetic acid	2048	Broth microdilution	37	20 ± 2	Tryptic soy broth (TSB)	10.3390/microorganisms9030651
Escherichia coli	18-47-44		Stable	Acetic acid	2048	Broth microdilution	37	20 ± 2	Tryptic soy broth (TSB)	10.3390/microorganisms9030651
Escherichia coli	18-47-45		anteroom	Acetic acid	2048	Broth microdilution	37	20 ± 2	Tryptic soy broth (TSB)	10.3390/microorganisms9030651
Escherichia coli	18-47-46		anteroom	Acetic acid	2048	Broth microdilution	37	20 ± 2	Tryptic soy broth (TSB)	10.3390/microorganisms9030651
Escherichia coli	18-47-47		extra sampling locations	Acetic acid	2048	Broth microdilution	37	20 ± 2	Tryptic soy broth (TSB)	10.3390/microorganisms9030651
Escherichia coli	18-47-48		extra sampling locations	Acetic acid	2048	Broth microdilution	37	20 ± 2	Tryptic soy broth (TSB)	10.3390/microorganisms9030651
Escherichia coli	18-47-49		extra sampling locations	Acetic acid	2048	Broth microdilution	37	20 ± 2	Tryptic soy broth (TSB)	10.3390/microorganisms9030651
Escherichia coli	18-47-50		extra sampling locations	Acetic acid	2048	Broth microdilution	37	20 ± 2	Tryptic soy broth (TSB)	10.3390/microorganisms9030651
Escherichia coli	18-47-51		extra sampling locations	Acetic acid	2048	Broth microdilution	37	20 ± 2	Tryptic soy broth (TSB)	10.3390/microorganisms9030651
Escherichia coli	18-47-52		Stable	Acetic acid	2048	Broth microdilution	37	20 ± 2	Tryptic soy broth (TSB)	10.3390/microorganisms9030651
Escherichia coli	18-47-53		anteroom	Acetic acid	2048	Broth microdilution	37	20 ± 2	Tryptic soy broth (TSB)	10.3390/microorganisms9030651
Escherichia coli	18-47-54		surrounding	Acetic acid	2048	Broth microdilution	37	20 ± 2	Tryptic soy broth (TSB)	10.3390/microorganisms9030651
Escherichia coli	18-47-55		extra sampling locations	Acetic acid	2048	Broth microdilution	37	20 ± 2	Tryptic soy broth (TSB)	10.3390/microorganisms9030651
Escherichia coli	18-47-56		extra sampling locations	Acetic acid	2048	Broth microdilution	37	20 ± 2	Tryptic soy broth (TSB)	10.3390/microorganisms9030651
Escherichia coli	18-47-57		Stable	Acetic acid	2048	Broth microdilution	37	20 ± 2	Tryptic soy broth (TSB)	10.3390/microorganisms9030651
Escherichia coli	18-47-58		Stable	Acetic acid	2048	Broth microdilution	37	20 ± 2	Tryptic soy broth (TSB)	10.3390/microorganisms9030651
Escherichia coli	18-47-59		Stable	Acetic acid	2048	Broth microdilution	37	20 ± 2	Tryptic soy broth (TSB)	10.3390/microorganisms9030651
Escherichia coli	18-47-60		Stable	Acetic acid	2048	Broth microdilution	37	20 ± 2	Tryptic soy broth (TSB)	10.3390/microorganisms9030651
Escherichia coli	18-47-61		Stable	Acetic acid	2048	Broth microdilution	37	20 ± 2	Tryptic soy broth (TSB)	10.3390/microorganisms9030651
Escherichia coli	18-47-62		Stable	Acetic acid	2048	Broth microdilution	37	20 ± 2	Tryptic soy broth (TSB)	10.3390/microorganisms9030651
Escherichia coli	18-47-63		Stable	Acetic acid	2048	Broth microdilution	37	20 ± 2	Tryptic soy broth (TSB)	10.3390/microorganisms9030651
Escherichia coli	18-47-64		Stable	Acetic acid	2048	Broth microdilution	37	20 ± 2	Tryptic soy broth (TSB)	10.3390/microorganisms9030651
Escherichia coli	18-47-65		Stable	Acetic acid	2048	Broth microdilution	37	20 ± 2	Tryptic soy broth (TSB)	10.3390/microorganisms9030651
Escherichia coli	18-47-66		Stable	Acetic acid	2048	Broth microdilution	37	20 ± 2	Tryptic soy broth (TSB)	10.3390/microorganisms9030651
Escherichia coli	18-47-67		anteroom	Acetic acid	2048	Broth microdilution	37	20 ± 2	Tryptic soy broth (TSB)	10.3390/microorganisms9030651
Escherichia coli	18-47-68		anteroom	Acetic acid	2048	Broth microdilution	37	20 ± 2	Tryptic soy broth (TSB)	10.3390/microorganisms9030651
Escherichia coli	18-47-69		surrounding	Acetic acid	2048	Broth microdilution	37	20 ± 2	Tryptic soy broth (TSB)	10.3390/microorganisms9030651
Escherichia coli	18-47-70		extra sampling locations	Acetic acid	2048	Broth microdilution	37	20 ± 2	Tryptic soy broth (TSB)	10.3390/microorganisms9030651
Escherichia coli	18-47-71		extra sampling locations	Acetic acid	2048	Broth microdilution	37	20 ± 2	Tryptic soy broth (TSB)	10.3390/microorganisms9030651
Escherichia coli	18-47-72		extra sampling locations	Acetic acid	2048	Broth microdilution	37	20 ± 2	Tryptic soy broth (TSB)	10.3390/microorganisms9030651
Escherichia coli	18-47-73		extra sampling locations	Acetic acid	2048	Broth microdilution	37	20 ± 2	Tryptic soy broth (TSB)	10.3390/microorganisms9030651
Escherichia coli	18-47-74		extra sampling locations	Acetic acid	2048	Broth microdilution	37	20 ± 2	Tryptic soy broth (TSB)	10.3390/microorganisms9030651
Escherichia coli	18-47-75		Stable	Acetic acid	2048	Broth microdilution	37	20 ± 2	Tryptic soy broth (TSB)	10.3390/microorganisms9030651
Escherichia coli	18-47-76		Stable	Acetic acid	2048	Broth microdilution	37	20 ± 2	Tryptic soy broth (TSB)	10.3390/microorganisms9030651
Escherichia coli	18-47-77		Stable	Acetic acid	2048	Broth microdilution	37	20 ± 2	Tryptic soy broth (TSB)	10.3390/microorganisms9030651
Escherichia coli	18-47-78		Stable	Acetic acid	2048	Broth microdilution	37	20 ± 2	Tryptic soy broth (TSB)	10.3390/microorganisms9030651
Escherichia coli	18-47-79		Stable	Acetic acid	2048	Broth microdilution	37	20 ± 2	Tryptic soy broth (TSB)	10.3390/microorganisms9030651
Escherichia coli	18-47-80		Stable	Acetic acid	2048	Broth microdilution	37	20 ± 2	Tryptic soy broth (TSB)	10.3390/microorganisms9030651
Escherichia coli	18-47-81		Stable	Acetic acid	2048	Broth microdilution	37	20 ± 2	Tryptic soy broth (TSB)	10.3390/microorganisms9030651
Escherichia coli	18-47-82		Stable	Acetic acid	2048	Broth microdilution	37	20 ± 2	Tryptic soy broth (TSB)	10.3390/microorganisms9030651
Escherichia coli	18-47-83		Stable	Acetic acid	2048	Broth microdilution	37	20 ± 2	Tryptic soy broth (TSB)	10.3390/microorganisms9030651
Escherichia coli	18-47-84		anteroom	Acetic acid	2048	Broth microdilution	37	20 ± 2	Tryptic soy broth (TSB)	10.3390/microorganisms9030651
Escherichia coli	18-47-85		anteroom	Acetic acid	2048	Broth microdilution	37	20 ± 2	Tryptic soy broth (TSB)	10.3390/microorganisms9030651
Escherichia coli	18-47-86		anteroom	Acetic acid	2048	Broth microdilution	37	20 ± 2	Tryptic soy broth (TSB)	10.3390/microorganisms9030651
Escherichia coli	18-47-87		anteroom	Acetic acid	2048	Broth microdilution	37	20 ± 2	Tryptic soy broth (TSB)	10.3390/microorganisms9030651
Escherichia coli	18-47-88		anteroom	Acetic acid	2048	Broth microdilution	37	20 ± 2	Tryptic soy broth (TSB)	10.3390/microorganisms9030651
Escherichia coli	18-47-89		anteroom	Acetic acid	2048	Broth microdilution	37	20 ± 2	Tryptic soy broth (TSB)	10.3390/microorganisms9030651
Escherichia coli	18-47-90		anteroom	Acetic acid	2048	Broth microdilution	37	20 ± 2	Tryptic soy broth (TSB)	10.3390/microorganisms9030651
Escherichia coli	18-47-91		anteroom	Acetic acid	2048	Broth microdilution	37	20 ± 2	Tryptic soy broth (TSB)	10.3390/microorganisms9030651
Escherichia coli	18-47-92		surrounding	Acetic acid	2048	Broth microdilution	37	20 ± 2	Tryptic soy broth (TSB)	10.3390/microorganisms9030651
Escherichia coli	18-47-93		surrounding	Acetic acid	2048	Broth microdilution	37	20 ± 2	Tryptic soy broth (TSB)	10.3390/microorganisms9030651
Escherichia coli	18-47-94		surrounding	Acetic acid	2048	Broth microdilution	37	20 ± 2	Tryptic soy broth (TSB)	10.3390/microorganisms9030651
Escherichia coli	18-47-95		extra sampling locations	Acetic acid	2048	Broth microdilution	37	20 ± 2	Tryptic soy broth (TSB)	10.3390/microorganisms9030651
Escherichia coli	18-47-96		extra sampling locations	Acetic acid	2048	Broth microdilution	37	20 ± 2	Tryptic soy broth (TSB)	10.3390/microorganisms9030651
Escherichia coli	18-47-97		extra sampling locations	Acetic acid	2048	Broth microdilution	37	20 ± 2	Tryptic soy broth (TSB)	10.3390/microorganisms9030651
Escherichia coli	18-47-98		extra sampling locations	Acetic acid	2048	Broth microdilution	37	20 ± 2	Tryptic soy broth (TSB)	10.3390/microorganisms9030651
Escherichia coli	18-47-99		extra sampling locations	Acetic acid	2048	Broth microdilution	37	20 ± 2	Tryptic soy broth (TSB)	10.3390/microorganisms9030651
Escherichia coli	18-47-100		Stable	Acetic acid	2048	Broth microdilution	37	20 ± 2	Tryptic soy broth (TSB)	10.3390/microorganisms9030651
Escherichia coli	18-47-101		anteroom	Acetic acid	2048	Broth microdilution	37	20 ± 2	Tryptic soy broth (TSB)	10.3390/microorganisms9030651
Escherichia coli	18-47-102		extra sampling locations	Acetic acid	2048	Broth microdilution	37	20 ± 2	Tryptic soy broth (TSB)	10.3390/microorganisms9030651
Escherichia coli	18-47-103		extra sampling locations	Acetic acid	2048	Broth microdilution	37	20 ± 2	Tryptic soy broth (TSB)	10.3390/microorganisms9030651
Escherichia coli	18-47-104		extra sampling locations	Acetic acid	2048	Broth microdilution	37	20 ± 2	Tryptic soy broth (TSB)	10.3390/microorganisms9030651
Escherichia coli	18-47-105		extra sampling locations	Acetic acid	2048	Broth microdilution	37	20 ± 2	Tryptic soy broth (TSB)	10.3390/microorganisms9030651
Escherichia coli	18-47-106		extra sampling locations	Acetic acid	2048	Broth microdilution	37	20 ± 2	Tryptic soy broth (TSB)	10.3390/microorganisms9030651
Escherichia coli	18-47-107		extra sampling locations	Acetic acid	2048	Broth microdilution	37	20 ± 2	Tryptic soy broth (TSB)	10.3390/microorganisms9030651

## Sheet: Acidified_sodium_chlorite_file
Species	Strain	Geographical region	Source	Biocide	MIC (µg/mL)	method	Temperature (°C)	Incubation time ()	media	doi	Comment
Salmonella enterica	BA1033		Ground beef	Acidified sodium chlorite	320	Broth microdilution	37	18-24	Mueller Hinton broth (MHB)	10.1371/journal.pone.0209072	Salmonella Enteritidis
Salmonella enterica	BA1052		Ground turkey	Acidified sodium chlorite	320	Broth microdilution	37	18-24	Mueller Hinton broth (MHB)	10.1371/journal.pone.0209072	Salmonella Typhi
Salmonella enterica	BA1053		Swine	Acidified sodium chlorite	320	Broth microdilution	37	18-24	Mueller Hinton broth (MHB)	10.1371/journal.pone.0209072	Salmonella Typhimurium
Salmonella enterica	BA1054		Swine	Acidified sodium chlorite	320	Broth microdilution	37	18-24	Mueller Hinton broth (MHB)	10.1371/journal.pone.0209072	Salmonella Typhimurium
Salmonella enterica	BA1063		Ground beef	Acidified sodium chlorite	640	Broth microdilution	37	18-24	Mueller Hinton broth (MHB)	10.1371/journal.pone.0209072	Salmonella Adelaide
Salmonella enterica	L3			Acidified sodium chlorite	160	Broth microdilution	37	18-24	Mueller Hinton broth (MHB)	10.1371/journal.pone.0209072	Salmonella Agona
Salmonella enterica	BA1003		Swine	Acidified sodium chlorite	160	Broth microdilution	37	18-24	Mueller Hinton broth (MHB)	10.1371/journal.pone.0209072	Salmonella Agona
Salmonella enterica	BA1015		Swine	Acidified sodium chlorite	320	Broth microdilution	37	18-24	Mueller Hinton broth (MHB)	10.1371/journal.pone.0209072	Salmonella Agona
Salmonella enterica	BA1007		Ground beef	Acidified sodium chlorite	640	Broth microdilution	37	18-24	Mueller Hinton broth (MHB)	10.1371/journal.pone.0209072	Salmonella Agona
Salmonella enterica	BA1009		Cattle	Acidified sodium chlorite	640	Broth microdilution	37	18-24	Mueller Hinton broth (MHB)	10.1371/journal.pone.0209072	Salmonella Agona
Salmonella enterica	BA1012		Cattle	Acidified sodium chlorite	640	Broth microdilution	37	18-24	Mueller Hinton broth (MHB)	10.1371/journal.pone.0209072	Salmonella Agona
Salmonella enterica	BA1013		Environmental	Acidified sodium chlorite	640	Broth microdilution	37	18-24	Mueller Hinton broth (MHB)	10.1371/journal.pone.0209072	Salmonella Agona
Salmonella enterica	BA1023		Cattle	Acidified sodium chlorite	320	Broth microdilution	37	18-24	Mueller Hinton broth (MHB)	10.1371/journal.pone.0209072	Salmonella Alachua
Salmonella enterica	BA1082		Ground Turkey	Acidified sodium chlorite	640	Broth microdilution	37	18-24	Mueller Hinton broth (MHB)	10.1371/journal.pone.0209072	Salmonella Alachua
Salmonella enterica	BA1084		Young chicken	Acidified sodium chlorite	640	Broth microdilution	37	18-24	Mueller Hinton broth (MHB)	10.1371/journal.pone.0209072	Salmonella Alachua
Salmonella enterica	BA1035		Environmental	Acidified sodium chlorite	160	Broth microdilution	37	18-24	Mueller Hinton broth (MHB)	10.1371/journal.pone.0209072	Salmonella Bardo
Salmonella enterica	BA1036		Cattle	Acidified sodium chlorite	160	Broth microdilution	37	18-24	Mueller Hinton broth (MHB)	10.1371/journal.pone.0209072	Salmonella Bardo
Salmonella enterica	BA1028		Ground beef	Acidified sodium chlorite	320	Broth microdilution	37	18-24	Mueller Hinton broth (MHB)	10.1371/journal.pone.0209072	Salmonella Bardo
Salmonella enterica	BA1018		Market hog	Acidified sodium chlorite	160	Broth microdilution	37	18-24	Mueller Hinton broth (MHB)	10.1371/journal.pone.0209072	Salmonella Dublin
Salmonella enterica	BA1027		Chicken	Acidified sodium chlorite	160	Broth microdilution	37	18-24	Mueller Hinton broth (MHB)	10.1371/journal.pone.0209072	Salmonella Dublin
Salmonella enterica	BA1041		Cow/bull	Acidified sodium chlorite	320	Broth microdilution	37	18-24	Mueller Hinton broth (MHB)	10.1371/journal.pone.0209072	Salmonella Dublin
Salmonella enterica	BA1014		Ground beef	Acidified sodium chlorite	640	Broth microdilution	37	18-24	Mueller Hinton broth (MHB)	10.1371/journal.pone.0209072	Salmonella Dublin
Salmonella enterica	BA1016		Cat	Acidified sodium chlorite	640	Broth microdilution	37	18-24	Mueller Hinton broth (MHB)	10.1371/journal.pone.0209072	Salmonella Dublin
Salmonella enterica	BA1017		Young chicken	Acidified sodium chlorite	640	Broth microdilution	37	18-24	Mueller Hinton broth (MHB)	10.1371/journal.pone.0209072	Salmonella Dublin
Salmonella enterica	BA1022		Swine	Acidified sodium chlorite	640	Broth microdilution	37	18-24	Mueller Hinton broth (MHB)	10.1371/journal.pone.0209072	Salmonella Dublin
Salmonella enterica	BA1025		Swine	Acidified sodium chlorite	640	Broth microdilution	37	18-24	Mueller Hinton broth (MHB)	10.1371/journal.pone.0209072	Salmonella Dublin
Salmonella enterica	BA1026		Ground beef	Acidified sodium chlorite	640	Broth microdilution	37	18-24	Mueller Hinton broth (MHB)	10.1371/journal.pone.0209072	Salmonella Dublin
Salmonella enterica	BA1055		Market hog	Acidified sodium chlorite	320	Broth microdilution	37	18-24	Mueller Hinton broth (MHB)	10.1371/journal.pone.0209072	Salmonella Enteritidis
Salmonella enterica	BA1037		Ground beef	Acidified sodium chlorite	320	Broth microdilution	37	18-24	Mueller Hinton broth (MHB)	10.1371/journal.pone.0209072	Salmonella Enteritidis
Salmonella enterica	BA1039		Young chicken	Acidified sodium chlorite	320	Broth microdilution	37	18-24	Mueller Hinton broth (MHB)	10.1371/journal.pone.0209072	Salmonella Enteritidis
Salmonella enterica	BA1043		Dairy cattle	Acidified sodium chlorite	160	Broth microdilution	37	18-24	Mueller Hinton broth (MHB)	10.1371/journal.pone.0209072	Salmonella Heidelberg
Salmonella enterica	BA1044		Ground beef	Acidified sodium chlorite	160	Broth microdilution	37	18-24	Mueller Hinton broth (MHB)	10.1371/journal.pone.0209072	Salmonella Heidelberg
Salmonella enterica	BA1046		Cattle	Acidified sodium chlorite	160	Broth microdilution	37	18-24	Mueller Hinton broth (MHB)	10.1371/journal.pone.0209072	Salmonella Heidelberg
Salmonella enterica	BA1049		Ground turkey	Acidified sodium chlorite	160	Broth microdilution	37	18-24	Mueller Hinton broth (MHB)	10.1371/journal.pone.0209072	Salmonella Heidelberg
Salmonella enterica	BA1069		Young chicken	Acidified sodium chlorite	160	Broth microdilution	37	18-24	Mueller Hinton broth (MHB)	10.1371/journal.pone.0209072	Salmonella Heidelberg
Salmonella enterica	LT2		ATCC	Acidified sodium chlorite	320	Broth microdilution	37	18-24	Mueller Hinton broth (MHB)	10.1371/journal.pone.0209072	Salmonella Heidelberg
Salmonella enterica	14028		ATCC	Acidified sodium chlorite	320	Broth microdilution	37	18-24	Mueller Hinton broth (MHB)	10.1371/journal.pone.0209072	Salmonella Heidelberg
Salmonella enterica	SE			Acidified sodium chlorite	320	Broth microdilution	37	18-24	Mueller Hinton broth (MHB)	10.1371/journal.pone.0209072	Salmonella Heidelberg
Salmonella enterica	L1			Acidified sodium chlorite	320	Broth microdilution	37	18-24	Mueller Hinton broth (MHB)	10.1371/journal.pone.0209072	Salmonella Heidelberg
Salmonella enterica	BA1058		Market hog	Acidified sodium chlorite	320	Broth microdilution	37	18-24	Mueller Hinton broth (MHB)	10.1371/journal.pone.0209072	Salmonella Heidelberg
Salmonella enterica	BA1059		Swine	Acidified sodium chlorite	320	Broth microdilution	37	18-24	Mueller Hinton broth (MHB)	10.1371/journal.pone.0209072	Salmonella Heidelberg
Salmonella enterica	BA1060		Swine	Acidified sodium chlorite	320	Broth microdilution	37	18-24	Mueller Hinton broth (MHB)	10.1371/journal.pone.0209072	Salmonella Heidelberg
Salmonella enterica	BA1040		Steer/Heifer	Acidified sodium chlorite	160	Broth microdilution	37	18-24	Mueller Hinton broth (MHB)	10.1371/journal.pone.0209072	Salmonella I 4,12:-:-
Salmonella enterica	BA1045		Ground beef	Acidified sodium chlorite	320	Broth microdilution	37	18-24	Mueller Hinton broth (MHB)	10.1371/journal.pone.0209072	Salmonella I 9,12:-:-
Salmonella enterica	BA1048		Ground beef	Acidified sodium chlorite	320	Broth microdilution	37	18-24	Mueller Hinton broth (MHB)	10.1371/journal.pone.0209072	Salmonella I 9,12:-:-
Salmonella enterica	BA1066		Horse	Acidified sodium chlorite	640	Broth microdilution	37	18-24	Mueller Hinton broth (MHB)	10.1371/journal.pone.0209072	Salmonella I 9,12:-:-
Salmonella enterica	BA1074		Young chicken	Acidified sodium chlorite	640	Broth microdilution	37	18-24	Mueller Hinton broth (MHB)	10.1371/journal.pone.0209072	Salmonella I 9,12:-:-
Salmonella enterica	BA1077		Young chicken	Acidified sodium chlorite	640	Broth microdilution	37	18-24	Mueller Hinton broth (MHB)	10.1371/journal.pone.0209072	Salmonella I 9,12:-:-
Salmonella enterica	BA1078		Ground Turkey	Acidified sodium chlorite	640	Broth microdilution	37	18-24	Mueller Hinton broth (MHB)	10.1371/journal.pone.0209072	Salmonella I 9,12:-:-
Salmonella enterica	BA1080		Human	Acidified sodium chlorite	640	Broth microdilution	37	18-24	Mueller Hinton broth (MHB)	10.1371/journal.pone.0209072	Salmonella I 9,12:-:-
Salmonella enterica	BA1081		Turkey Carcass	Acidified sodium chlorite	640	Broth microdilution	37	18-24	Mueller Hinton broth (MHB)	10.1371/journal.pone.0209072	Salmonella I 9,12:-:-
Salmonella enterica	BA1056		Swine	Acidified sodium chlorite	320	Broth microdilution	37	18-24	Mueller Hinton broth (MHB)	10.1371/journal.pone.0209072	Salmonella Kentucky
Salmonella enterica	BA1034		Horse	Acidified sodium chlorite	160	Broth microdilution	37	18-24	Mueller Hinton broth (MHB)	10.1371/journal.pone.0209072	Salmonella Krefeld
Salmonella enterica	BA1087		Ground Turkey	Acidified sodium chlorite	640	Broth microdilution	37	18-24	Mueller Hinton broth (MHB)	10.1371/journal.pone.0209072	Salmonella Krefeld
Salmonella enterica	BA1010		Dairy cattle	Acidified sodium chlorite	1280	Broth microdilution	37	18-24	Mueller Hinton broth (MHB)	10.1371/journal.pone.0209072	Salmonella Krefeld
Salmonella enterica	BA1020		Turkey	Acidified sodium chlorite	1280	Broth microdilution	37	18-24	Mueller Hinton broth (MHB)	10.1371/journal.pone.0209072	Salmonella Krefeld
Salmonella enterica	BA1021		Turkey	Acidified sodium chlorite	1280	Broth microdilution	37	18-24	Mueller Hinton broth (MHB)	10.1371/journal.pone.0209072	Salmonella Krefeld
Salmonella enterica	BA1024		Cattle	Acidified sodium chlorite	1280	Broth microdilution	37	18-24	Mueller Hinton broth (MHB)	10.1371/journal.pone.0209072	Salmonella Krefeld
Salmonella enterica	BA1050		Turkey Swab	Acidified sodium chlorite	1280	Broth microdilution	37	18-24	Mueller Hinton broth (MHB)	10.1371/journal.pone.0209072	Salmonella Krefeld
Salmonella enterica	BA1065		Dog	Acidified sodium chlorite	1280	Broth microdilution	37	18-24	Mueller Hinton broth (MHB)	10.1371/journal.pone.0209072	Salmonella Krefeld
Salmonella enterica	BA1004		Cattle	Acidified sodium chlorite	320	Broth microdilution	37	18-24	Mueller Hinton broth (MHB)	10.1371/journal.pone.0209072	Salmonella Newport
Salmonella enterica	BA1061		Swine	Acidified sodium chlorite	320	Broth microdilution	37	18-24	Mueller Hinton broth (MHB)	10.1371/journal.pone.0209072	Salmonella Newport
Salmonella enterica	BA1062		Dairy cattle	Acidified sodium chlorite	320	Broth microdilution	37	18-24	Mueller Hinton broth (MHB)	10.1371/journal.pone.0209072	Salmonella Newport
Salmonella enterica	BA1064		Dairy cattle	Acidified sodium chlorite	320	Broth microdilution	37	18-24	Mueller Hinton broth (MHB)	10.1371/journal.pone.0209072	Salmonella Newport
Salmonella enterica	BA1067		Dairy cattle	Acidified sodium chlorite	320	Broth microdilution	37	18-24	Mueller Hinton broth (MHB)	10.1371/journal.pone.0209072	Salmonella Newport
Salmonella enterica	BA1068		Cat	Acidified sodium chlorite	320	Broth microdilution	37	18-24	Mueller Hinton broth (MHB)	10.1371/journal.pone.0209072	Salmonella Newport
Salmonella enterica	BA1070		Young chicken	Acidified sodium chlorite	320	Broth microdilution	37	18-24	Mueller Hinton broth (MHB)	10.1371/journal.pone.0209072	Salmonella Newport
Salmonella enterica	BA1071		Ground turkey	Acidified sodium chlorite	320	Broth microdilution	37	18-24	Mueller Hinton broth (MHB)	10.1371/journal.pone.0209072	Salmonella Newport
Salmonella enterica	BA1072		Ground beef	Acidified sodium chlorite	320	Broth microdilution	37	18-24	Mueller Hinton broth (MHB)	10.1371/journal.pone.0209072	Salmonella Newport
Salmonella enterica	BA1073		Horse	Acidified sodium chlorite	320	Broth microdilution	37	18-24	Mueller Hinton broth (MHB)	10.1371/journal.pone.0209072	Salmonella Newport
Salmonella enterica	BA1032		Steer/Heifer	Acidified sodium chlorite	160	Broth microdilution	37	18-24	Mueller Hinton broth (MHB)	10.1371/journal.pone.0209072	Salmonella Orion
Salmonella enterica	BA1085		Ground Turkey	Acidified sodium chlorite	640	Broth microdilution	37	18-24	Mueller Hinton broth (MHB)	10.1371/journal.pone.0209072	Salmonella Orion
Salmonella enterica	BA1086		Ground Turkey	Acidified sodium chlorite	640	Broth microdilution	37	18-24	Mueller Hinton broth (MHB)	10.1371/journal.pone.0209072	Salmonella Orion
Salmonella enterica	BA1031		Dairy cattle	Acidified sodium chlorite	160	Broth microdilution	37	18-24	Mueller Hinton broth (MHB)	10.1371/journal.pone.0209072	Salmonella Thompson
Salmonella enterica	BA1051		Young chicken	Acidified sodium chlorite	640	Broth microdilution	37	18-24	Mueller Hinton broth (MHB)	10.1371/journal.pone.0209072	Salmonella Thompson
Salmonella enterica	L2			Acidified sodium chlorite	80	Broth microdilution	37	18-24	Mueller Hinton broth (MHB)	10.1371/journal.pone.0209072	Salmonella Typhimurium
Salmonella enterica	BA1047		Dairy cattle	Acidified sodium chlorite	80	Broth microdilution	37	18-24	Mueller Hinton broth (MHB)	10.1371/journal.pone.0209072	Salmonella Typhimurium
Salmonella enterica	CT 18		ATCC	Acidified sodium chlorite	160	Broth microdilution	37	18-24	Mueller Hinton broth (MHB)	10.1371/journal.pone.0209072	Salmonella Typhimurium
Salmonella enterica	BA1008		Ground beef	Acidified sodium chlorite	320	Broth microdilution	37	18-24	Mueller Hinton broth (MHB)	10.1371/journal.pone.0209072	Salmonella Typhimurium
Salmonella enterica	BA1011		Dog	Acidified sodium chlorite	320	Broth microdilution	37	18-24	Mueller Hinton broth (MHB)	10.1371/journal.pone.0209072	Salmonella Typhimurium
Salmonella enterica	BA1075		Young chicken	Acidified sodium chlorite	320	Broth microdilution	37	18-24	Mueller Hinton broth (MHB)	10.1371/journal.pone.0209072	Salmonella Typhimurium
Salmonella enterica	BA1076		Swine	Acidified sodium chlorite	320	Broth microdilution	37	18-24	Mueller Hinton broth (MHB)	10.1371/journal.pone.0209072	Salmonella Typhimurium
Salmonella enterica	BA1079		Ground Turkey	Acidified sodium chlorite	320	Broth microdilution	37	18-24	Mueller Hinton broth (MHB)	10.1371/journal.pone.0209072	Salmonella Typhimurium
Salmonella enterica	BA1083		Turkey Carcass	Acidified sodium chlorite	320	Broth microdilution	37	18-24	Mueller Hinton broth (MHB)	10.1371/journal.pone.0209072	Salmonella Typhimurium
Salmonella enterica	BA1088		Young chicken	Acidified sodium chlorite	320	Broth microdilution	37	18-24	Mueller Hinton broth (MHB)	10.1371/journal.pone.0209072	Salmonella Typhimurium
Salmonella enterica	BA1001		Young chicken	Acidified sodium chlorite	640	Broth microdilution	37	18-24	Mueller Hinton broth (MHB)	10.1371/journal.pone.0209072	Salmonella Typhimurium
Salmonella enterica	BA1002		Young chicken	Acidified sodium chlorite	640	Broth microdilution	37	18-24	Mueller Hinton broth (MHB)	10.1371/journal.pone.0209072	Salmonella Typhimurium
Salmonella enterica	BA1005		Cow/bull	Acidified sodium chlorite	640	Broth microdilution	37	18-24	Mueller Hinton broth (MHB)	10.1371/journal.pone.0209072	Salmonella Typhimurium
Salmonella enterica	BA1006		Horse	Acidified sodium chlorite	640	Broth microdilution	37	18-24	Mueller Hinton broth (MHB)	10.1371/journal.pone.0209072	Salmonella Typhimurium
Salmonella enterica	BA1042		Ground beef	Acidified sodium chlorite	320	Broth microdilution	37	18-24	Mueller Hinton broth (MHB)	10.1371/journal.pone.0209072	Salmonella Uganda
Salmonella enterica	BA1029		Ground beef	Acidified sodium chlorite	640	Broth microdilution	37	18-24	Mueller Hinton broth (MHB)	10.1371/journal.pone.0209072	Salmonella Uganda
Salmonella enterica	BA1030		Cattle	Acidified sodium chlorite	640	Broth microdilution	37	18-24	Mueller Hinton broth (MHB)	10.1371/journal.pone.0209072	Salmonella Uganda
Salmonella enterica	BA1038		Young chicken	Acidified sodium chlorite	640	Broth microdilution	37	18-24	Mueller Hinton broth (MHB)	10.1371/journal.pone.0209072	Salmonella Uganda
Salmonella enterica	BA1057		Swine	Acidified sodium chlorite	640	Broth microdilution	37	18-24	Mueller Hinton broth (MHB)	10.1371/journal.pone.0209072	Salmonella Worthington

## Sheet: Acriflavine_file
Species	Strain	Geographical region	Source	Biocide	MIC (µg/mL)	method	Temperature (°C)	Incubation time ()	media	doi	Comment
Escherichia coli			Human isolate	Acriflavine	2	Broth microdilution	35	16-20	Mueller Hinton broth (MHB)	10.1016/j.diagmicrobio.2017.01.023
Escherichia coli			Human isolate	Acriflavine	4	Broth microdilution	35	16-20	Mueller Hinton broth (MHB)	10.1016/j.diagmicrobio.2017.01.023
Escherichia coli			Human isolate	Acriflavine	4	Broth microdilution	35	16-20	Mueller Hinton broth (MHB)	10.1016/j.diagmicrobio.2017.01.023
Escherichia coli			Human isolate	Acriflavine	4	Broth microdilution	35	16-20	Mueller Hinton broth (MHB)	10.1016/j.diagmicrobio.2017.01.023
Escherichia coli			Human isolate	Acriflavine	8	Broth microdilution	35	16-20	Mueller Hinton broth (MHB)	10.1016/j.diagmicrobio.2017.01.023
Escherichia coli			Human isolate	Acriflavine	8	Broth microdilution	35	16-20	Mueller Hinton broth (MHB)	10.1016/j.diagmicrobio.2017.01.023
Escherichia coli			Human isolate	Acriflavine	8	Broth microdilution	35	16-20	Mueller Hinton broth (MHB)	10.1016/j.diagmicrobio.2017.01.023
Escherichia coli			Human isolate	Acriflavine	8	Broth microdilution	35	16-20	Mueller Hinton broth (MHB)	10.1016/j.diagmicrobio.2017.01.023
Escherichia coli			Human isolate	Acriflavine	8	Broth microdilution	35	16-20	Mueller Hinton broth (MHB)	10.1016/j.diagmicrobio.2017.01.023
Escherichia coli			Human isolate	Acriflavine	8	Broth microdilution	35	16-20	Mueller Hinton broth (MHB)	10.1016/j.diagmicrobio.2017.01.023
Escherichia coli			Human isolate	Acriflavine	8	Broth microdilution	35	16-20	Mueller Hinton broth (MHB)	10.1016/j.diagmicrobio.2017.01.023
Escherichia coli			Human isolate	Acriflavine	8	Broth microdilution	35	16-20	Mueller Hinton broth (MHB)	10.1016/j.diagmicrobio.2017.01.023
Escherichia coli			Human isolate	Acriflavine	8	Broth microdilution	35	16-20	Mueller Hinton broth (MHB)	10.1016/j.diagmicrobio.2017.01.023
Escherichia coli			Human isolate	Acriflavine	8	Broth microdilution	35	16-20	Mueller Hinton broth (MHB)	10.1016/j.diagmicrobio.2017.01.023
Escherichia coli			Human isolate	Acriflavine	8	Broth microdilution	35	16-20	Mueller Hinton broth (MHB)	10.1016/j.diagmicrobio.2017.01.023
Escherichia coli			Human isolate	Acriflavine	8	Broth microdilution	35	16-20	Mueller Hinton broth (MHB)	10.1016/j.diagmicrobio.2017.01.023
Escherichia coli			Human isolate	Acriflavine	8	Broth microdilution	35	16-20	Mueller Hinton broth (MHB)	10.1016/j.diagmicrobio.2017.01.023
Escherichia coli			Human isolate	Acriflavine	8	Broth microdilution	35	16-20	Mueller Hinton broth (MHB)	10.1016/j.diagmicrobio.2017.01.023
Escherichia coli			Human isolate	Acriflavine	8	Broth microdilution	35	16-20	Mueller Hinton broth (MHB)	10.1016/j.diagmicrobio.2017.01.023
Escherichia coli			Human isolate	Acriflavine	8	Broth microdilution	35	16-20	Mueller Hinton broth (MHB)	10.1016/j.diagmicrobio.2017.01.023
Escherichia coli			Human isolate	Acriflavine	8	Broth microdilution	35	16-20	Mueller Hinton broth (MHB)	10.1016/j.diagmicrobio.2017.01.023
Escherichia coli			Human isolate	Acriflavine	8	Broth microdilution	35	16-20	Mueller Hinton broth (MHB)	10.1016/j.diagmicrobio.2017.01.023
Escherichia coli			Human isolate	Acriflavine	8	Broth microdilution	35	16-20	Mueller Hinton broth (MHB)	10.1016/j.diagmicrobio.2017.01.023
Escherichia coli			Human isolate	Acriflavine	8	Broth microdilution	35	16-20	Mueller Hinton broth (MHB)	10.1016/j.diagmicrobio.2017.01.023
Escherichia coli			Human isolate	Acriflavine	8	Broth microdilution	35	16-20	Mueller Hinton broth (MHB)	10.1016/j.diagmicrobio.2017.01.023
Escherichia coli			Human isolate	Acriflavine	8	Broth microdilution	35	16-20	Mueller Hinton broth (MHB)	10.1016/j.diagmicrobio.2017.01.023
Escherichia coli			Human isolate	Acriflavine	8	Broth microdilution	35	16-20	Mueller Hinton broth (MHB)	10.1016/j.diagmicrobio.2017.01.023
Escherichia coli			Human isolate	Acriflavine	8	Broth microdilution	35	16-20	Mueller Hinton broth (MHB)	10.1016/j.diagmicrobio.2017.01.023
Escherichia coli			Human isolate	Acriflavine	8	Broth microdilution	35	16-20	Mueller Hinton broth (MHB)	10.1016/j.diagmicrobio.2017.01.023
Escherichia coli			Human isolate	Acriflavine	8	Broth microdilution	35	16-20	Mueller Hinton broth (MHB)	10.1016/j.diagmicrobio.2017.01.023
Escherichia coli			Human isolate	Acriflavine	16	Broth microdilution	35	16-20	Mueller Hinton broth (MHB)	10.1016/j.diagmicrobio.2017.01.023
Escherichia coli			Human isolate	Acriflavine	16	Broth microdilution	35	16-20	Mueller Hinton broth (MHB)	10.1016/j.diagmicrobio.2017.01.023
Escherichia coli			Human isolate	Acriflavine	16	Broth microdilution	35	16-20	Mueller Hinton broth (MHB)	10.1016/j.diagmicrobio.2017.01.023
Escherichia coli			Human isolate	Acriflavine	16	Broth microdilution	35	16-20	Mueller Hinton broth (MHB)	10.1016/j.diagmicrobio.2017.01.023
Escherichia coli			Human isolate	Acriflavine	16	Broth microdilution	35	16-20	Mueller Hinton broth (MHB)	10.1016/j.diagmicrobio.2017.01.023
Escherichia coli			Human isolate	Acriflavine	16	Broth microdilution	35	16-20	Mueller Hinton broth (MHB)	10.1016/j.diagmicrobio.2017.01.023
Escherichia coli			Human isolate	Acriflavine	16	Broth microdilution	35	16-20	Mueller Hinton broth (MHB)	10.1016/j.diagmicrobio.2017.01.023
Escherichia coli			Human isolate	Acriflavine	16	Broth microdilution	35	16-20	Mueller Hinton broth (MHB)	10.1016/j.diagmicrobio.2017.01.023
Escherichia coli			Human isolate	Acriflavine	16	Broth microdilution	35	16-20	Mueller Hinton broth (MHB)	10.1016/j.diagmicrobio.2017.01.023
Escherichia coli			Human isolate	Acriflavine	16	Broth microdilution	35	16-20	Mueller Hinton broth (MHB)	10.1016/j.diagmicrobio.2017.01.023
Escherichia coli			Human isolate	Acriflavine	16	Broth microdilution	35	16-20	Mueller Hinton broth (MHB)	10.1016/j.diagmicrobio.2017.01.023
Escherichia coli			Human isolate	Acriflavine	16	Broth microdilution	35	16-20	Mueller Hinton broth (MHB)	10.1016/j.diagmicrobio.2017.01.023
Escherichia coli			Human isolate	Acriflavine	16	Broth microdilution	35	16-20	Mueller Hinton broth (MHB)	10.1016/j.diagmicrobio.2017.01.023
Escherichia coli			Human isolate	Acriflavine	16	Broth microdilution	35	16-20	Mueller Hinton broth (MHB)	10.1016/j.diagmicrobio.2017.01.023
Escherichia coli			Human isolate	Acriflavine	16	Broth microdilution	35	16-20	Mueller Hinton broth (MHB)	10.1016/j.diagmicrobio.2017.01.023
Escherichia coli			Human isolate	Acriflavine	16	Broth microdilution	35	16-20	Mueller Hinton broth (MHB)	10.1016/j.diagmicrobio.2017.01.023
Escherichia coli			Human isolate	Acriflavine	16	Broth microdilution	35	16-20	Mueller Hinton broth (MHB)	10.1016/j.diagmicrobio.2017.01.023
Escherichia coli			Human isolate	Acriflavine	16	Broth microdilution	35	16-20	Mueller Hinton broth (MHB)	10.1016/j.diagmicrobio.2017.01.023
Escherichia coli			Human isolate	Acriflavine	16	Broth microdilution	35	16-20	Mueller Hinton broth (MHB)	10.1016/j.diagmicrobio.2017.01.023
Escherichia coli			Human isolate	Acriflavine	16	Broth microdilution	35	16-20	Mueller Hinton broth (MHB)	10.1016/j.diagmicrobio.2017.01.023
Escherichia coli			Human isolate	Acriflavine	16	Broth microdilution	35	16-20	Mueller Hinton broth (MHB)	10.1016/j.diagmicrobio.2017.01.023
Escherichia coli			Human isolate	Acriflavine	16	Broth microdilution	35	16-20	Mueller Hinton broth (MHB)	10.1016/j.diagmicrobio.2017.01.023
Escherichia coli			Human isolate	Acriflavine	16	Broth microdilution	35	16-20	Mueller Hinton broth (MHB)	10.1016/j.diagmicrobio.2017.01.023
Escherichia coli			Human isolate	Acriflavine	16	Broth microdilution	35	16-20	Mueller Hinton broth (MHB)	10.1016/j.diagmicrobio.2017.01.023
Escherichia coli			Human isolate	Acriflavine	16	Broth microdilution	35	16-20	Mueller Hinton broth (MHB)	10.1016/j.diagmicrobio.2017.01.023
Escherichia coli			Human isolate	Acriflavine	16	Broth microdilution	35	16-20	Mueller Hinton broth (MHB)	10.1016/j.diagmicrobio.2017.01.023
Escherichia coli			Human isolate	Acriflavine	16	Broth microdilution	35	16-20	Mueller Hinton broth (MHB)	10.1016/j.diagmicrobio.2017.01.023
Escherichia coli			Human isolate	Acriflavine	16	Broth microdilution	35	16-20	Mueller Hinton broth (MHB)	10.1016/j.diagmicrobio.2017.01.023
Escherichia coli			Human isolate	Acriflavine	16	Broth microdilution	35	16-20	Mueller Hinton broth (MHB)	10.1016/j.diagmicrobio.2017.01.023
Escherichia coli			Human isolate	Acriflavine	16	Broth microdilution	35	16-20	Mueller Hinton broth (MHB)	10.1016/j.diagmicrobio.2017.01.023
Escherichia coli			Human isolate	Acriflavine	16	Broth microdilution	35	16-20	Mueller Hinton broth (MHB)	10.1016/j.diagmicrobio.2017.01.023
Escherichia coli			Human isolate	Acriflavine	16	Broth microdilution	35	16-20	Mueller Hinton broth (MHB)	10.1016/j.diagmicrobio.2017.01.023
Escherichia coli			Human isolate	Acriflavine	16	Broth microdilution	35	16-20	Mueller Hinton broth (MHB)	10.1016/j.diagmicrobio.2017.01.023
Escherichia coli			Human isolate	Acriflavine	16	Broth microdilution	35	16-20	Mueller Hinton broth (MHB)	10.1016/j.diagmicrobio.2017.01.023
Escherichia coli			Human isolate	Acriflavine	16	Broth microdilution	35	16-20	Mueller Hinton broth (MHB)	10.1016/j.diagmicrobio.2017.01.023
Escherichia coli			Human isolate	Acriflavine	16	Broth microdilution	35	16-20	Mueller Hinton broth (MHB)	10.1016/j.diagmicrobio.2017.01.023
Escherichia coli			Human isolate	Acriflavine	16	Broth microdilution	35	16-20	Mueller Hinton broth (MHB)	10.1016/j.diagmicrobio.2017.01.023
Escherichia coli			Human isolate	Acriflavine	16	Broth microdilution	35	16-20	Mueller Hinton broth (MHB)	10.1016/j.diagmicrobio.2017.01.023
Escherichia coli			Human isolate	Acriflavine	16	Broth microdilution	35	16-20	Mueller Hinton broth (MHB)	10.1016/j.diagmicrobio.2017.01.023
Escherichia coli			Human isolate	Acriflavine	16	Broth microdilution	35	16-20	Mueller Hinton broth (MHB)	10.1016/j.diagmicrobio.2017.01.023
Escherichia coli			Human isolate	Acriflavine	16	Broth microdilution	35	16-20	Mueller Hinton broth (MHB)	10.1016/j.diagmicrobio.2017.01.023
Escherichia coli			Human isolate	Acriflavine	16	Broth microdilution	35	16-20	Mueller Hinton broth (MHB)	10.1016/j.diagmicrobio.2017.01.023
Escherichia coli			Human isolate	Acriflavine	16	Broth microdilution	35	16-20	Mueller Hinton broth (MHB)	10.1016/j.diagmicrobio.2017.01.023
Escherichia coli			Human isolate	Acriflavine	16	Broth microdilution	35	16-20	Mueller Hinton broth (MHB)	10.1016/j.diagmicrobio.2017.01.023
Escherichia coli			Human isolate	Acriflavine	16	Broth microdilution	35	16-20	Mueller Hinton broth (MHB)	10.1016/j.diagmicrobio.2017.01.023
Escherichia coli			Human isolate	Acriflavine	16	Broth microdilution	35	16-20	Mueller Hinton broth (MHB)	10.1016/j.diagmicrobio.2017.01.023
Escherichia coli			Human isolate	Acriflavine	16	Broth microdilution	35	16-20	Mueller Hinton broth (MHB)	10.1016/j.diagmicrobio.2017.01.023
Escherichia coli			Human isolate	Acriflavine	16	Broth microdilution	35	16-20	Mueller Hinton broth (MHB)	10.1016/j.diagmicrobio.2017.01.023
Escherichia coli			Human isolate	Acriflavine	16	Broth microdilution	35	16-20	Mueller Hinton broth (MHB)	10.1016/j.diagmicrobio.2017.01.023
Escherichia coli			Human isolate	Acriflavine	16	Broth microdilution	35	16-20	Mueller Hinton broth (MHB)	10.1016/j.diagmicrobio.2017.01.023
Escherichia coli			Human isolate	Acriflavine	16	Broth microdilution	35	16-20	Mueller Hinton broth (MHB)	10.1016/j.diagmicrobio.2017.01.023
Escherichia coli			Human isolate	Acriflavine	16	Broth microdilution	35	16-20	Mueller Hinton broth (MHB)	10.1016/j.diagmicrobio.2017.01.023
Escherichia coli			Human isolate	Acriflavine	16	Broth microdilution	35	16-20	Mueller Hinton broth (MHB)	10.1016/j.diagmicrobio.2017.01.023
Escherichia coli			Human isolate	Acriflavine	16	Broth microdilution	35	16-20	Mueller Hinton broth (MHB)	10.1016/j.diagmicrobio.2017.01.023
Escherichia coli			Human isolate	Acriflavine	16	Broth microdilution	35	16-20	Mueller Hinton broth (MHB)	10.1016/j.diagmicrobio.2017.01.023
Escherichia coli			Human isolate	Acriflavine	16	Broth microdilution	35	16-20	Mueller Hinton broth (MHB)	10.1016/j.diagmicrobio.2017.01.023
Escherichia coli			Human isolate	Acriflavine	16	Broth microdilution	35	16-20	Mueller Hinton broth (MHB)	10.1016/j.diagmicrobio.2017.01.023
Escherichia coli			Human isolate	Acriflavine	16	Broth microdilution	35	16-20	Mueller Hinton broth (MHB)	10.1016/j.diagmicrobio.2017.01.023
Escherichia coli			Human isolate	Acriflavine	16	Broth microdilution	35	16-20	Mueller Hinton broth (MHB)	10.1016/j.diagmicrobio.2017.01.023
Escherichia coli			Human isolate	Acriflavine	16	Broth microdilution	35	16-20	Mueller Hinton broth (MHB)	10.1016/j.diagmicrobio.2017.01.023
Escherichia coli			Human isolate	Acriflavine	16	Broth microdilution	35	16-20	Mueller Hinton broth (MHB)	10.1016/j.diagmicrobio.2017.01.023
Escherichia coli			Human isolate	Acriflavine	16	Broth microdilution	35	16-20	Mueller Hinton broth (MHB)	10.1016/j.diagmicrobio.2017.01.023
Escherichia coli			Human isolate	Acriflavine	16	Broth microdilution	35	16-20	Mueller Hinton broth (MHB)	10.1016/j.diagmicrobio.2017.01.023
Escherichia coli			Human isolate	Acriflavine	16	Broth microdilution	35	16-20	Mueller Hinton broth (MHB)	10.1016/j.diagmicrobio.2017.01.023
Escherichia coli			Human isolate	Acriflavine	16	Broth microdilution	35	16-20	Mueller Hinton broth (MHB)	10.1016/j.diagmicrobio.2017.01.023
Escherichia coli			Human isolate	Acriflavine	16	Broth microdilution	35	16-20	Mueller Hinton broth (MHB)	10.1016/j.diagmicrobio.2017.01.023
Escherichia coli			Human isolate	Acriflavine	16	Broth microdilution	35	16-20	Mueller Hinton broth (MHB)	10.1016/j.diagmicrobio.2017.01.023
Escherichia coli			Human isolate	Acriflavine	16	Broth microdilution	35	16-20	Mueller Hinton broth (MHB)	10.1016/j.diagmicrobio.2017.01.023
Escherichia coli			Human isolate	Acriflavine	16	Broth microdilution	35	16-20	Mueller Hinton broth (MHB)	10.1016/j.diagmicrobio.2017.01.023
Escherichia coli			Human isolate	Acriflavine	16	Broth microdilution	35	16-20	Mueller Hinton broth (MHB)	10.1016/j.diagmicrobio.2017.01.023
Escherichia coli			Human isolate	Acriflavine	16	Broth microdilution	35	16-20	Mueller Hinton broth (MHB)	10.1016/j.diagmicrobio.2017.01.023
Escherichia coli			Human isolate	Acriflavine	16	Broth microdilution	35	16-20	Mueller Hinton broth (MHB)	10.1016/j.diagmicrobio.2017.01.023
Escherichia coli			Human isolate	Acriflavine	16	Broth microdilution	35	16-20	Mueller Hinton broth (MHB)	10.1016/j.diagmicrobio.2017.01.023
Escherichia coli			Human isolate	Acriflavine	16	Broth microdilution	35	16-20	Mueller Hinton broth (MHB)	10.1016/j.diagmicrobio.2017.01.023
Escherichia coli			Human isolate	Acriflavine	16	Broth microdilution	35	16-20	Mueller Hinton broth (MHB)	10.1016/j.diagmicrobio.2017.01.023
Escherichia coli			Human isolate	Acriflavine	16	Broth microdilution	35	16-20	Mueller Hinton broth (MHB)	10.1016/j.diagmicrobio.2017.01.023
Escherichia coli			Human isolate	Acriflavine	16	Broth microdilution	35	16-20	Mueller Hinton broth (MHB)	10.1016/j.diagmicrobio.2017.01.023
Escherichia coli			Human isolate	Acriflavine	16	Broth microdilution	35	16-20	Mueller Hinton broth (MHB)	10.1016/j.diagmicrobio.2017.01.023
Escherichia coli			Human isolate	Acriflavine	16	Broth microdilution	35	16-20	Mueller Hinton broth (MHB)	10.1016/j.diagmicrobio.2017.01.023
Escherichia coli			Human isolate	Acriflavine	16	Broth microdilution	35	16-20	Mueller Hinton broth (MHB)	10.1016/j.diagmicrobio.2017.01.023
Escherichia coli			Human isolate	Acriflavine	16	Broth microdilution	35	16-20	Mueller Hinton broth (MHB)	10.1016/j.diagmicrobio.2017.01.023
Escherichia coli			Human isolate	Acriflavine	16	Broth microdilution	35	16-20	Mueller Hinton broth (MHB)	10.1016/j.diagmicrobio.2017.01.023
Escherichia coli			Human isolate	Acriflavine	16	Broth microdilution	35	16-20	Mueller Hinton broth (MHB)	10.1016/j.diagmicrobio.2017.01.023
Escherichia coli			Human isolate	Acriflavine	16	Broth microdilution	35	16-20	Mueller Hinton broth (MHB)	10.1016/j.diagmicrobio.2017.01.023
Escherichia coli			Human isolate	Acriflavine	16	Broth microdilution	35	16-20	Mueller Hinton broth (MHB)	10.1016/j.diagmicrobio.2017.01.023
Escherichia coli			Human isolate	Acriflavine	16	Broth microdilution	35	16-20	Mueller Hinton broth (MHB)	10.1016/j.diagmicrobio.2017.01.023
Escherichia coli			Human isolate	Acriflavine	16	Broth microdilution	35	16-20	Mueller Hinton broth (MHB)	10.1016/j.diagmicrobio.2017.01.023
Escherichia coli			Human isolate	Acriflavine	16	Broth microdilution	35	16-20	Mueller Hinton broth (MHB)	10.1016/j.diagmicrobio.2017.01.023
Escherichia coli			Human isolate	Acriflavine	16	Broth microdilution	35	16-20	Mueller Hinton broth (MHB)	10.1016/j.diagmicrobio.2017.01.023
Escherichia coli			Human isolate	Acriflavine	16	Broth microdilution	35	16-20	Mueller Hinton broth (MHB)	10.1016/j.diagmicrobio.2017.01.023
Escherichia coli			Human isolate	Acriflavine	16	Broth microdilution	35	16-20	Mueller Hinton broth (MHB)	10.1016/j.diagmicrobio.2017.01.023
Escherichia coli			Human isolate	Acriflavine	16	Broth microdilution	35	16-20	Mueller Hinton broth (MHB)	10.1016/j.diagmicrobio.2017.01.023
Escherichia coli			Human isolate	Acriflavine	32	Broth microdilution	35	16-20	Mueller Hinton broth (MHB)	10.1016/j.diagmicrobio.2017.01.023
Escherichia coli			Human isolate	Acriflavine	32	Broth microdilution	35	16-20	Mueller Hinton broth (MHB)	10.1016/j.diagmicrobio.2017.01.023
Escherichia coli			Human isolate	Acriflavine	32	Broth microdilution	35	16-20	Mueller Hinton broth (MHB)	10.1016/j.diagmicrobio.2017.01.023
Escherichia coli			Human isolate	Acriflavine	32	Broth microdilution	35	16-20	Mueller Hinton broth (MHB)	10.1016/j.diagmicrobio.2017.01.023
Escherichia coli			Human isolate	Acriflavine	32	Broth microdilution	35	16-20	Mueller Hinton broth (MHB)	10.1016/j.diagmicrobio.2017.01.023
Escherichia coli			Human isolate	Acriflavine	32	Broth microdilution	35	16-20	Mueller Hinton broth (MHB)	10.1016/j.diagmicrobio.2017.01.023
Escherichia coli			Human isolate	Acriflavine	32	Broth microdilution	35	16-20	Mueller Hinton broth (MHB)	10.1016/j.diagmicrobio.2017.01.023
Escherichia coli			Human isolate	Acriflavine	32	Broth microdilution	35	16-20	Mueller Hinton broth (MHB)	10.1016/j.diagmicrobio.2017.01.023
Escherichia coli			Human isolate	Acriflavine	32	Broth microdilution	35	16-20	Mueller Hinton broth (MHB)	10.1016/j.diagmicrobio.2017.01.023
Escherichia coli			Human isolate	Acriflavine	32	Broth microdilution	35	16-20	Mueller Hinton broth (MHB)	10.1016/j.diagmicrobio.2017.01.023
Escherichia coli			Human isolate	Acriflavine	32	Broth microdilution	35	16-20	Mueller Hinton broth (MHB)	10.1016/j.diagmicrobio.2017.01.023
Escherichia coli			Human isolate	Acriflavine	32	Broth microdilution	35	16-20	Mueller Hinton broth (MHB)	10.1016/j.diagmicrobio.2017.01.023
Escherichia coli			Human isolate	Acriflavine	32	Broth microdilution	35	16-20	Mueller Hinton broth (MHB)	10.1016/j.diagmicrobio.2017.01.023
Escherichia coli			Human isolate	Acriflavine	32	Broth microdilution	35	16-20	Mueller Hinton broth (MHB)	10.1016/j.diagmicrobio.2017.01.023
Escherichia coli			Human isolate	Acriflavine	32	Broth microdilution	35	16-20	Mueller Hinton broth (MHB)	10.1016/j.diagmicrobio.2017.01.023
Escherichia coli			Human isolate	Acriflavine	32	Broth microdilution	35	16-20	Mueller Hinton broth (MHB)	10.1016/j.diagmicrobio.2017.01.023
Escherichia coli			Human isolate	Acriflavine	32	Broth microdilution	35	16-20	Mueller Hinton broth (MHB)	10.1016/j.diagmicrobio.2017.01.023
Escherichia coli			Avian isolate	Acriflavine	8	Broth microdilution	35	16-20	Mueller Hinton broth (MHB)	10.1016/j.diagmicrobio.2017.01.023
Escherichia coli			Avian isolate	Acriflavine	8	Broth microdilution	35	16-20	Mueller Hinton broth (MHB)	10.1016/j.diagmicrobio.2017.01.023
Escherichia coli			Avian isolate	Acriflavine	8	Broth microdilution	35	16-20	Mueller Hinton broth (MHB)	10.1016/j.diagmicrobio.2017.01.023
Escherichia coli			Avian isolate	Acriflavine	8	Broth microdilution	35	16-20	Mueller Hinton broth (MHB)	10.1016/j.diagmicrobio.2017.01.023
Escherichia coli			Avian isolate	Acriflavine	8	Broth microdilution	35	16-20	Mueller Hinton broth (MHB)	10.1016/j.diagmicrobio.2017.01.023
Escherichia coli			Avian isolate	Acriflavine	8	Broth microdilution	35	16-20	Mueller Hinton broth (MHB)	10.1016/j.diagmicrobio.2017.01.023
Escherichia coli			Avian isolate	Acriflavine	8	Broth microdilution	35	16-20	Mueller Hinton broth (MHB)	10.1016/j.diagmicrobio.2017.01.023
Escherichia coli			Avian isolate	Acriflavine	16	Broth microdilution	35	16-20	Mueller Hinton broth (MHB)	10.1016/j.diagmicrobio.2017.01.023
Escherichia coli			Avian isolate	Acriflavine	16	Broth microdilution	35	16-20	Mueller Hinton broth (MHB)	10.1016/j.diagmicrobio.2017.01.023
Escherichia coli			Avian isolate	Acriflavine	16	Broth microdilution	35	16-20	Mueller Hinton broth (MHB)	10.1016/j.diagmicrobio.2017.01.023
Escherichia coli			Avian isolate	Acriflavine	16	Broth microdilution	35	16-20	Mueller Hinton broth (MHB)	10.1016/j.diagmicrobio.2017.01.023
Escherichia coli			Avian isolate	Acriflavine	16	Broth microdilution	35	16-20	Mueller Hinton broth (MHB)	10.1016/j.diagmicrobio.2017.01.023
Escherichia coli			Avian isolate	Acriflavine	16	Broth microdilution	35	16-20	Mueller Hinton broth (MHB)	10.1016/j.diagmicrobio.2017.01.023
Escherichia coli			Avian isolate	Acriflavine	16	Broth microdilution	35	16-20	Mueller Hinton broth (MHB)	10.1016/j.diagmicrobio.2017.01.023
Escherichia coli			Avian isolate	Acriflavine	16	Broth microdilution	35	16-20	Mueller Hinton broth (MHB)	10.1016/j.diagmicrobio.2017.01.023
Escherichia coli			Avian isolate	Acriflavine	16	Broth microdilution	35	16-20	Mueller Hinton broth (MHB)	10.1016/j.diagmicrobio.2017.01.023
Escherichia coli			Avian isolate	Acriflavine	16	Broth microdilution	35	16-20	Mueller Hinton broth (MHB)	10.1016/j.diagmicrobio.2017.01.023
Escherichia coli			Avian isolate	Acriflavine	16	Broth microdilution	35	16-20	Mueller Hinton broth (MHB)	10.1016/j.diagmicrobio.2017.01.023
Escherichia coli			Avian isolate	Acriflavine	16	Broth microdilution	35	16-20	Mueller Hinton broth (MHB)	10.1016/j.diagmicrobio.2017.01.023
Escherichia coli			Avian isolate	Acriflavine	16	Broth microdilution	35	16-20	Mueller Hinton broth (MHB)	10.1016/j.diagmicrobio.2017.01.023
Escherichia coli			Avian isolate	Acriflavine	16	Broth microdilution	35	16-20	Mueller Hinton broth (MHB)	10.1016/j.diagmicrobio.2017.01.023
Escherichia coli			Avian isolate	Acriflavine	16	Broth microdilution	35	16-20	Mueller Hinton broth (MHB)	10.1016/j.diagmicrobio.2017.01.023
Escherichia coli			Avian isolate	Acriflavine	16	Broth microdilution	35	16-20	Mueller Hinton broth (MHB)	10.1016/j.diagmicrobio.2017.01.023
Escherichia coli			Avian isolate	Acriflavine	16	Broth microdilution	35	16-20	Mueller Hinton broth (MHB)	10.1016/j.diagmicrobio.2017.01.023
Escherichia coli			Avian isolate	Acriflavine	16	Broth microdilution	35	16-20	Mueller Hinton broth (MHB)	10.1016/j.diagmicrobio.2017.01.023
Escherichia coli			Avian isolate	Acriflavine	16	Broth microdilution	35	16-20	Mueller Hinton broth (MHB)	10.1016/j.diagmicrobio.2017.01.023
Escherichia coli			Avian isolate	Acriflavine	16	Broth microdilution	35	16-20	Mueller Hinton broth (MHB)	10.1016/j.diagmicrobio.2017.01.023
Escherichia coli			Avian isolate	Acriflavine	16	Broth microdilution	35	16-20	Mueller Hinton broth (MHB)	10.1016/j.diagmicrobio.2017.01.023
Escherichia coli			Avian isolate	Acriflavine	16	Broth microdilution	35	16-20	Mueller Hinton broth (MHB)	10.1016/j.diagmicrobio.2017.01.023
Escherichia coli			Avian isolate	Acriflavine	32	Broth microdilution	35	16-20	Mueller Hinton broth (MHB)	10.1016/j.diagmicrobio.2017.01.023
Escherichia coli			Avian isolate	Acriflavine	32	Broth microdilution	35	16-20	Mueller Hinton broth (MHB)	10.1016/j.diagmicrobio.2017.01.023
Escherichia coli			Avian isolate	Acriflavine	32	Broth microdilution	35	16-20	Mueller Hinton broth (MHB)	10.1016/j.diagmicrobio.2017.01.023
Escherichia coli			Avian isolate	Acriflavine	32	Broth microdilution	35	16-20	Mueller Hinton broth (MHB)	10.1016/j.diagmicrobio.2017.01.023
Escherichia coli			Avian isolate	Acriflavine	32	Broth microdilution	35	16-20	Mueller Hinton broth (MHB)	10.1016/j.diagmicrobio.2017.01.023
Enterobacter cloacae	ATCC 13047			Acriflavine	64	Broth microdilution	37	24	Mueller Hinton broth (MHB)	10.1128/AAC.01845-19
Staphylococcus aureus			Human	Acriflavine	2	Broth microdilution	35±1	18±2	Mueller Hinton broth (MHB)	10.1128/AEM.00799-18
Staphylococcus aureus			Human	Acriflavine	2	Broth microdilution	35±1	18±2	Mueller Hinton broth (MHB)	10.1128/AEM.00799-18
Staphylococcus aureus			Human	Acriflavine	2	Broth microdilution	35±1	18±2	Mueller Hinton broth (MHB)	10.1128/AEM.00799-18
Staphylococcus aureus			Human	Acriflavine	2	Broth microdilution	35±1	18±2	Mueller Hinton broth (MHB)	10.1128/AEM.00799-18
Staphylococcus aureus			Human	Acriflavine	2	Broth microdilution	35±1	18±2	Mueller Hinton broth (MHB)	10.1128/AEM.00799-18
Staphylococcus aureus			Human	Acriflavine	4	Broth microdilution	35±1	18±2	Mueller Hinton broth (MHB)	10.1128/AEM.00799-18
Staphylococcus aureus			Human	Acriflavine	4	Broth microdilution	35±1	18±2	Mueller Hinton broth (MHB)	10.1128/AEM.00799-18
Staphylococcus aureus			Human	Acriflavine	4	Broth microdilution	35±1	18±2	Mueller Hinton broth (MHB)	10.1128/AEM.00799-18
Staphylococcus aureus			Human	Acriflavine	4	Broth microdilution	35±1	18±2	Mueller Hinton broth (MHB)	10.1128/AEM.00799-18
Staphylococcus aureus			Human	Acriflavine	4	Broth microdilution	35±1	18±2	Mueller Hinton broth (MHB)	10.1128/AEM.00799-18
Staphylococcus aureus			Human	Acriflavine	4	Broth microdilution	35±1	18±2	Mueller Hinton broth (MHB)	10.1128/AEM.00799-18
Staphylococcus aureus			Human	Acriflavine	4	Broth microdilution	35±1	18±2	Mueller Hinton broth (MHB)	10.1128/AEM.00799-18
Staphylococcus aureus			Human	Acriflavine	4	Broth microdilution	35±1	18±2	Mueller Hinton broth (MHB)	10.1128/AEM.00799-18
Staphylococcus aureus			Human	Acriflavine	4	Broth microdilution	35±1	18±2	Mueller Hinton broth (MHB)	10.1128/AEM.00799-18
Staphylococcus aureus			Human	Acriflavine	4	Broth microdilution	35±1	18±2	Mueller Hinton broth (MHB)	10.1128/AEM.00799-18
Staphylococcus aureus			Human	Acriflavine	4	Broth microdilution	35±1	18±2	Mueller Hinton broth (MHB)	10.1128/AEM.00799-18
Staphylococcus aureus			Human	Acriflavine	4	Broth microdilution	35±1	18±2	Mueller Hinton broth (MHB)	10.1128/AEM.00799-18
Staphylococcus aureus			Human	Acriflavine	4	Broth microdilution	35±1	18±2	Mueller Hinton broth (MHB)	10.1128/AEM.00799-18
Staphylococcus aureus			Human	Acriflavine	4	Broth microdilution	35±1	18±2	Mueller Hinton broth (MHB)	10.1128/AEM.00799-18
Staphylococcus aureus			Human	Acriflavine	4	Broth microdilution	35±1	18±2	Mueller Hinton broth (MHB)	10.1128/AEM.00799-18
Staphylococcus aureus			Human	Acriflavine	4	Broth microdilution	35±1	18±2	Mueller Hinton broth (MHB)	10.1128/AEM.00799-18
Staphylococcus aureus			Human	Acriflavine	4	Broth microdilution	35±1	18±2	Mueller Hinton broth (MHB)	10.1128/AEM.00799-18
Staphylococcus aureus			Human	Acriflavine	4	Broth microdilution	35±1	18±2	Mueller Hinton broth (MHB)	10.1128/AEM.00799-18
Staphylococcus aureus			Human	Acriflavine	8	Broth microdilution	35±1	18±2	Mueller Hinton broth (MHB)	10.1128/AEM.00799-18
Staphylococcus aureus			Human	Acriflavine	8	Broth microdilution	35±1	18±2	Mueller Hinton broth (MHB)	10.1128/AEM.00799-18
Staphylococcus aureus			Human	Acriflavine	8	Broth microdilution	35±1	18±2	Mueller Hinton broth (MHB)	10.1128/AEM.00799-18
Staphylococcus aureus			Human	Acriflavine	8	Broth microdilution	35±1	18±2	Mueller Hinton broth (MHB)	10.1128/AEM.00799-18
Staphylococcus aureus			Human	Acriflavine	8	Broth microdilution	35±1	18±2	Mueller Hinton broth (MHB)	10.1128/AEM.00799-18
Staphylococcus aureus			Human	Acriflavine	8	Broth microdilution	35±1	18±2	Mueller Hinton broth (MHB)	10.1128/AEM.00799-18
Staphylococcus aureus			Human	Acriflavine	8	Broth microdilution	35±1	18±2	Mueller Hinton broth (MHB)	10.1128/AEM.00799-18
Staphylococcus aureus			Human	Acriflavine	8	Broth microdilution	35±1	18±2	Mueller Hinton broth (MHB)	10.1128/AEM.00799-18
Staphylococcus aureus			Human	Acriflavine	8	Broth microdilution	35±1	18±2	Mueller Hinton broth (MHB)	10.1128/AEM.00799-18
Staphylococcus aureus			Human	Acriflavine	8	Broth microdilution	35±1	18±2	Mueller Hinton broth (MHB)	10.1128/AEM.00799-18
Staphylococcus aureus			Human	Acriflavine	8	Broth microdilution	35±1	18±2	Mueller Hinton broth (MHB)	10.1128/AEM.00799-18
Staphylococcus aureus			Human	Acriflavine	8	Broth microdilution	35±1	18±2	Mueller Hinton broth (MHB)	10.1128/AEM.00799-18
Staphylococcus aureus			Human	Acriflavine	8	Broth microdilution	35±1	18±2	Mueller Hinton broth (MHB)	10.1128/AEM.00799-18
Staphylococcus aureus			Human	Acriflavine	8	Broth microdilution	35±1	18±2	Mueller Hinton broth (MHB)	10.1128/AEM.00799-18
Staphylococcus aureus			Human	Acriflavine	8	Broth microdilution	35±1	18±2	Mueller Hinton broth (MHB)	10.1128/AEM.00799-18
Staphylococcus aureus			Human	Acriflavine	8	Broth microdilution	35±1	18±2	Mueller Hinton broth (MHB)	10.1128/AEM.00799-18
Staphylococcus aureus			Human	Acriflavine	8	Broth microdilution	35±1	18±2	Mueller Hinton broth (MHB)	10.1128/AEM.00799-18
Staphylococcus aureus			Human	Acriflavine	8	Broth microdilution	35±1	18±2	Mueller Hinton broth (MHB)	10.1128/AEM.00799-18
Staphylococcus aureus			Human	Acriflavine	8	Broth microdilution	35±1	18±2	Mueller Hinton broth (MHB)	10.1128/AEM.00799-18
Staphylococcus aureus			Human	Acriflavine	8	Broth microdilution	35±1	18±2	Mueller Hinton broth (MHB)	10.1128/AEM.00799-18
Staphylococcus aureus			Human	Acriflavine	8	Broth microdilution	35±1	18±2	Mueller Hinton broth (MHB)	10.1128/AEM.00799-18
Staphylococcus aureus			Human	Acriflavine	8	Broth microdilution	35±1	18±2	Mueller Hinton broth (MHB)	10.1128/AEM.00799-18
Staphylococcus aureus			Human	Acriflavine	8	Broth microdilution	35±1	18±2	Mueller Hinton broth (MHB)	10.1128/AEM.00799-18
Staphylococcus aureus			Human	Acriflavine	8	Broth microdilution	35±1	18±2	Mueller Hinton broth (MHB)	10.1128/AEM.00799-18
Staphylococcus aureus			Human	Acriflavine	8	Broth microdilution	35±1	18±2	Mueller Hinton broth (MHB)	10.1128/AEM.00799-18
Staphylococcus aureus			Human	Acriflavine	8	Broth microdilution	35±1	18±2	Mueller Hinton broth (MHB)	10.1128/AEM.00799-18
Staphylococcus aureus			Human	Acriflavine	8	Broth microdilution	35±1	18±2	Mueller Hinton broth (MHB)	10.1128/AEM.00799-18
Staphylococcus aureus			Human	Acriflavine	8	Broth microdilution	35±1	18±2	Mueller Hinton broth (MHB)	10.1128/AEM.00799-18
Staphylococcus aureus			Human	Acriflavine	8	Broth microdilution	35±1	18±2	Mueller Hinton broth (MHB)	10.1128/AEM.00799-18
Staphylococcus aureus			Human	Acriflavine	8	Broth microdilution	35±1	18±2	Mueller Hinton broth (MHB)	10.1128/AEM.00799-18
Staphylococcus aureus			Human	Acriflavine	8	Broth microdilution	35±1	18±2	Mueller Hinton broth (MHB)	10.1128/AEM.00799-18
Staphylococcus aureus			Human	Acriflavine	8	Broth microdilution	35±1	18±2	Mueller Hinton broth (MHB)	10.1128/AEM.00799-18
Staphylococcus aureus			Human	Acriflavine	8	Broth microdilution	35±1	18±2	Mueller Hinton broth (MHB)	10.1128/AEM.00799-18
Staphylococcus aureus			Human	Acriflavine	8	Broth microdilution	35±1	18±2	Mueller Hinton broth (MHB)	10.1128/AEM.00799-18
Staphylococcus aureus			Human	Acriflavine	8	Broth microdilution	35±1	18±2	Mueller Hinton broth (MHB)	10.1128/AEM.00799-18
Staphylococcus aureus			Human	Acriflavine	8	Broth microdilution	35±1	18±2	Mueller Hinton broth (MHB)	10.1128/AEM.00799-18
Staphylococcus aureus			Human	Acriflavine	8	Broth microdilution	35±1	18±2	Mueller Hinton broth (MHB)	10.1128/AEM.00799-18
Staphylococcus aureus			Human	Acriflavine	8	Broth microdilution	35±1	18±2	Mueller Hinton broth (MHB)	10.1128/AEM.00799-18
Staphylococcus aureus			Human	Acriflavine	8	Broth microdilution	35±1	18±2	Mueller Hinton broth (MHB)	10.1128/AEM.00799-18
Staphylococcus aureus			Human	Acriflavine	8	Broth microdilution	35±1	18±2	Mueller Hinton broth (MHB)	10.1128/AEM.00799-18
Staphylococcus aureus			Human	Acriflavine	8	Broth microdilution	35±1	18±2	Mueller Hinton broth (MHB)	10.1128/AEM.00799-18
Staphylococcus aureus			Human	Acriflavine	8	Broth microdilution	35±1	18±2	Mueller Hinton broth (MHB)	10.1128/AEM.00799-18
Staphylococcus aureus			Human	Acriflavine	8	Broth microdilution	35±1	18±2	Mueller Hinton broth (MHB)	10.1128/AEM.00799-18
Staphylococcus aureus			Human	Acriflavine	8	Broth microdilution	35±1	18±2	Mueller Hinton broth (MHB)	10.1128/AEM.00799-18
Staphylococcus aureus			Human	Acriflavine	8	Broth microdilution	35±1	18±2	Mueller Hinton broth (MHB)	10.1128/AEM.00799-18
Staphylococcus aureus			Human	Acriflavine	8	Broth microdilution	35±1	18±2	Mueller Hinton broth (MHB)	10.1128/AEM.00799-18
Staphylococcus aureus			Human	Acriflavine	8	Broth microdilution	35±1	18±2	Mueller Hinton broth (MHB)	10.1128/AEM.00799-18
Staphylococcus aureus			Human	Acriflavine	8	Broth microdilution	35±1	18±2	Mueller Hinton broth (MHB)	10.1128/AEM.00799-18
Staphylococcus aureus			Human	Acriflavine	8	Broth microdilution	35±1	18±2	Mueller Hinton broth (MHB)	10.1128/AEM.00799-18
Staphylococcus aureus			Human	Acriflavine	8	Broth microdilution	35±1	18±2	Mueller Hinton broth (MHB)	10.1128/AEM.00799-18
Staphylococcus aureus			Human	Acriflavine	8	Broth microdilution	35±1	18±2	Mueller Hinton broth (MHB)	10.1128/AEM.00799-18
Staphylococcus aureus			Human	Acriflavine	8	Broth microdilution	35±1	18±2	Mueller Hinton broth (MHB)	10.1128/AEM.00799-18
Staphylococcus aureus			Human	Acriflavine	8	Broth microdilution	35±1	18±2	Mueller Hinton broth (MHB)	10.1128/AEM.00799-18
Staphylococcus aureus			Human	Acriflavine	8	Broth microdilution	35±1	18±2	Mueller Hinton broth (MHB)	10.1128/AEM.00799-18
Staphylococcus aureus			Human	Acriflavine	8	Broth microdilution	35±1	18±2	Mueller Hinton broth (MHB)	10.1128/AEM.00799-18
Staphylococcus aureus			Human	Acriflavine	8	Broth microdilution	35±1	18±2	Mueller Hinton broth (MHB)	10.1128/AEM.00799-18
Staphylococcus aureus			Human	Acriflavine	8	Broth microdilution	35±1	18±2	Mueller Hinton broth (MHB)	10.1128/AEM.00799-18
Staphylococcus aureus			Human	Acriflavine	8	Broth microdilution	35±1	18±2	Mueller Hinton broth (MHB)	10.1128/AEM.00799-18
Staphylococcus aureus			Human	Acriflavine	8	Broth microdilution	35±1	18±2	Mueller Hinton broth (MHB)	10.1128/AEM.00799-18
Staphylococcus aureus			Human	Acriflavine	8	Broth microdilution	35±1	18±2	Mueller Hinton broth (MHB)	10.1128/AEM.00799-18
Staphylococcus aureus			Human	Acriflavine	8	Broth microdilution	35±1	18±2	Mueller Hinton broth (MHB)	10.1128/AEM.00799-18
Staphylococcus aureus			Human	Acriflavine	8	Broth microdilution	35±1	18±2	Mueller Hinton broth (MHB)	10.1128/AEM.00799-18
Staphylococcus aureus			Human	Acriflavine	8	Broth microdilution	35±1	18±2	Mueller Hinton broth (MHB)	10.1128/AEM.00799-18
Staphylococcus aureus			Human	Acriflavine	8	Broth microdilution	35±1	18±2	Mueller Hinton broth (MHB)	10.1128/AEM.00799-18
Staphylococcus aureus			Human	Acriflavine	8	Broth microdilution	35±1	18±2	Mueller Hinton broth (MHB)	10.1128/AEM.00799-18
Staphylococcus aureus			Human	Acriflavine	8	Broth microdilution	35±1	18±2	Mueller Hinton broth (MHB)	10.1128/AEM.00799-18
Staphylococcus aureus			Human	Acriflavine	8	Broth microdilution	35±1	18±2	Mueller Hinton broth (MHB)	10.1128/AEM.00799-18
Staphylococcus aureus			Human	Acriflavine	8	Broth microdilution	35±1	18±2	Mueller Hinton broth (MHB)	10.1128/AEM.00799-18
Staphylococcus aureus			Human	Acriflavine	8	Broth microdilution	35±1	18±2	Mueller Hinton broth (MHB)	10.1128/AEM.00799-18
Staphylococcus aureus			Human	Acriflavine	8	Broth microdilution	35±1	18±2	Mueller Hinton broth (MHB)	10.1128/AEM.00799-18
Staphylococcus aureus			Human	Acriflavine	16	Broth microdilution	35±1	18±2	Mueller Hinton broth (MHB)	10.1128/AEM.00799-18
Staphylococcus aureus			Human	Acriflavine	16	Broth microdilution	35±1	18±2	Mueller Hinton broth (MHB)	10.1128/AEM.00799-18
Staphylococcus aureus			Human	Acriflavine	16	Broth microdilution	35±1	18±2	Mueller Hinton broth (MHB)	10.1128/AEM.00799-18
Staphylococcus aureus			Human	Acriflavine	16	Broth microdilution	35±1	18±2	Mueller Hinton broth (MHB)	10.1128/AEM.00799-18
Staphylococcus aureus			Human	Acriflavine	16	Broth microdilution	35±1	18±2	Mueller Hinton broth (MHB)	10.1128/AEM.00799-18
Staphylococcus aureus			Human	Acriflavine	16	Broth microdilution	35±1	18±2	Mueller Hinton broth (MHB)	10.1128/AEM.00799-18
Staphylococcus aureus			Human	Acriflavine	16	Broth microdilution	35±1	18±2	Mueller Hinton broth (MHB)	10.1128/AEM.00799-18
Staphylococcus aureus			Human	Acriflavine	16	Broth microdilution	35±1	18±2	Mueller Hinton broth (MHB)	10.1128/AEM.00799-18
Staphylococcus aureus			Human	Acriflavine	16	Broth microdilution	35±1	18±2	Mueller Hinton broth (MHB)	10.1128/AEM.00799-18
Staphylococcus aureus			Human	Acriflavine	16	Broth microdilution	35±1	18±2	Mueller Hinton broth (MHB)	10.1128/AEM.00799-18
Staphylococcus aureus			Human	Acriflavine	16	Broth microdilution	35±1	18±2	Mueller Hinton broth (MHB)	10.1128/AEM.00799-18
Staphylococcus aureus			Human	Acriflavine	16	Broth microdilution	35±1	18±2	Mueller Hinton broth (MHB)	10.1128/AEM.00799-18
Staphylococcus aureus			Human	Acriflavine	16	Broth microdilution	35±1	18±2	Mueller Hinton broth (MHB)	10.1128/AEM.00799-18
Staphylococcus aureus			Human	Acriflavine	16	Broth microdilution	35±1	18±2	Mueller Hinton broth (MHB)	10.1128/AEM.00799-18
Staphylococcus aureus			Human	Acriflavine	16	Broth microdilution	35±1	18±2	Mueller Hinton broth (MHB)	10.1128/AEM.00799-18
Staphylococcus aureus			Human	Acriflavine	16	Broth microdilution	35±1	18±2	Mueller Hinton broth (MHB)	10.1128/AEM.00799-18
Staphylococcus aureus			Human	Acriflavine	16	Broth microdilution	35±1	18±2	Mueller Hinton broth (MHB)	10.1128/AEM.00799-18
Staphylococcus aureus			Human	Acriflavine	16	Broth microdilution	35±1	18±2	Mueller Hinton broth (MHB)	10.1128/AEM.00799-18
Staphylococcus aureus			Human	Acriflavine	16	Broth microdilution	35±1	18±2	Mueller Hinton broth (MHB)	10.1128/AEM.00799-18
Staphylococcus aureus			Human	Acriflavine	16	Broth microdilution	35±1	18±2	Mueller Hinton broth (MHB)	10.1128/AEM.00799-18
Staphylococcus aureus			Human	Acriflavine	16	Broth microdilution	35±1	18±2	Mueller Hinton broth (MHB)	10.1128/AEM.00799-18
Staphylococcus aureus			Human	Acriflavine	16	Broth microdilution	35±1	18±2	Mueller Hinton broth (MHB)	10.1128/AEM.00799-18
Staphylococcus aureus			Human	Acriflavine	16	Broth microdilution	35±1	18±2	Mueller Hinton broth (MHB)	10.1128/AEM.00799-18
Staphylococcus aureus			Human	Acriflavine	16	Broth microdilution	35±1	18±2	Mueller Hinton broth (MHB)	10.1128/AEM.00799-18
Staphylococcus aureus			Human	Acriflavine	16	Broth microdilution	35±1	18±2	Mueller Hinton broth (MHB)	10.1128/AEM.00799-18
Staphylococcus aureus			Human	Acriflavine	32	Broth microdilution	35±1	18±2	Mueller Hinton broth (MHB)	10.1128/AEM.00799-18
Staphylococcus aureus			Animal	Acriflavine	4	Broth microdilution	35±1	18±2	Mueller Hinton broth (MHB)	10.1128/AEM.00799-18
Staphylococcus aureus			Animal	Acriflavine	4	Broth microdilution	35±1	18±2	Mueller Hinton broth (MHB)	10.1128/AEM.00799-18
Staphylococcus aureus			Animal	Acriflavine	4	Broth microdilution	35±1	18±2	Mueller Hinton broth (MHB)	10.1128/AEM.00799-18
Staphylococcus aureus			Animal	Acriflavine	4	Broth microdilution	35±1	18±2	Mueller Hinton broth (MHB)	10.1128/AEM.00799-18
Staphylococcus aureus			Animal	Acriflavine	4	Broth microdilution	35±1	18±2	Mueller Hinton broth (MHB)	10.1128/AEM.00799-18
Staphylococcus aureus			Animal	Acriflavine	4	Broth microdilution	35±1	18±2	Mueller Hinton broth (MHB)	10.1128/AEM.00799-18
Staphylococcus aureus			Animal	Acriflavine	4	Broth microdilution	35±1	18±2	Mueller Hinton broth (MHB)	10.1128/AEM.00799-18
Staphylococcus aureus			Animal	Acriflavine	4	Broth microdilution	35±1	18±2	Mueller Hinton broth (MHB)	10.1128/AEM.00799-18
Staphylococcus aureus			Animal	Acriflavine	4	Broth microdilution	35±1	18±2	Mueller Hinton broth (MHB)	10.1128/AEM.00799-18
Staphylococcus aureus			Animal	Acriflavine	4	Broth microdilution	35±1	18±2	Mueller Hinton broth (MHB)	10.1128/AEM.00799-18
Staphylococcus aureus			Animal	Acriflavine	4	Broth microdilution	35±1	18±2	Mueller Hinton broth (MHB)	10.1128/AEM.00799-18
Staphylococcus aureus			Animal	Acriflavine	4	Broth microdilution	35±1	18±2	Mueller Hinton broth (MHB)	10.1128/AEM.00799-18
Staphylococcus aureus			Animal	Acriflavine	4	Broth microdilution	35±1	18±2	Mueller Hinton broth (MHB)	10.1128/AEM.00799-18
Staphylococcus aureus			Animal	Acriflavine	4	Broth microdilution	35±1	18±2	Mueller Hinton broth (MHB)	10.1128/AEM.00799-18
Staphylococcus aureus			Animal	Acriflavine	4	Broth microdilution	35±1	18±2	Mueller Hinton broth (MHB)	10.1128/AEM.00799-18
Staphylococcus aureus			Animal	Acriflavine	4	Broth microdilution	35±1	18±2	Mueller Hinton broth (MHB)	10.1128/AEM.00799-18
Staphylococcus aureus			Animal	Acriflavine	4	Broth microdilution	35±1	18±2	Mueller Hinton broth (MHB)	10.1128/AEM.00799-18
Staphylococcus aureus			Animal	Acriflavine	4	Broth microdilution	35±1	18±2	Mueller Hinton broth (MHB)	10.1128/AEM.00799-18
Staphylococcus aureus			Animal	Acriflavine	8	Broth microdilution	35±1	18±2	Mueller Hinton broth (MHB)	10.1128/AEM.00799-18
Staphylococcus aureus			Animal	Acriflavine	8	Broth microdilution	35±1	18±2	Mueller Hinton broth (MHB)	10.1128/AEM.00799-18
Staphylococcus aureus			Animal	Acriflavine	8	Broth microdilution	35±1	18±2	Mueller Hinton broth (MHB)	10.1128/AEM.00799-18
Staphylococcus aureus			Animal	Acriflavine	8	Broth microdilution	35±1	18±2	Mueller Hinton broth (MHB)	10.1128/AEM.00799-18
Staphylococcus aureus			Animal	Acriflavine	8	Broth microdilution	35±1	18±2	Mueller Hinton broth (MHB)	10.1128/AEM.00799-18
Staphylococcus aureus			Animal	Acriflavine	8	Broth microdilution	35±1	18±2	Mueller Hinton broth (MHB)	10.1128/AEM.00799-18
Staphylococcus aureus			Animal	Acriflavine	8	Broth microdilution	35±1	18±2	Mueller Hinton broth (MHB)	10.1128/AEM.00799-18
Staphylococcus aureus			Animal	Acriflavine	8	Broth microdilution	35±1	18±2	Mueller Hinton broth (MHB)	10.1128/AEM.00799-18
Staphylococcus aureus			Animal	Acriflavine	8	Broth microdilution	35±1	18±2	Mueller Hinton broth (MHB)	10.1128/AEM.00799-18
Staphylococcus aureus			Animal	Acriflavine	8	Broth microdilution	35±1	18±2	Mueller Hinton broth (MHB)	10.1128/AEM.00799-18
Staphylococcus aureus			Animal	Acriflavine	8	Broth microdilution	35±1	18±2	Mueller Hinton broth (MHB)	10.1128/AEM.00799-18
Staphylococcus aureus			Animal	Acriflavine	8	Broth microdilution	35±1	18±2	Mueller Hinton broth (MHB)	10.1128/AEM.00799-18
Staphylococcus aureus			Animal	Acriflavine	8	Broth microdilution	35±1	18±2	Mueller Hinton broth (MHB)	10.1128/AEM.00799-18
Staphylococcus aureus			Animal	Acriflavine	8	Broth microdilution	35±1	18±2	Mueller Hinton broth (MHB)	10.1128/AEM.00799-18
Staphylococcus aureus			Animal	Acriflavine	8	Broth microdilution	35±1	18±2	Mueller Hinton broth (MHB)	10.1128/AEM.00799-18
Staphylococcus aureus			Animal	Acriflavine	8	Broth microdilution	35±1	18±2	Mueller Hinton broth (MHB)	10.1128/AEM.00799-18
Staphylococcus aureus			Animal	Acriflavine	8	Broth microdilution	35±1	18±2	Mueller Hinton broth (MHB)	10.1128/AEM.00799-18
Staphylococcus aureus			Animal	Acriflavine	8	Broth microdilution	35±1	18±2	Mueller Hinton broth (MHB)	10.1128/AEM.00799-18
Staphylococcus aureus			Animal	Acriflavine	8	Broth microdilution	35±1	18±2	Mueller Hinton broth (MHB)	10.1128/AEM.00799-18
Staphylococcus aureus			Animal	Acriflavine	8	Broth microdilution	35±1	18±2	Mueller Hinton broth (MHB)	10.1128/AEM.00799-18
Staphylococcus aureus			Animal	Acriflavine	8	Broth microdilution	35±1	18±2	Mueller Hinton broth (MHB)	10.1128/AEM.00799-18
Staphylococcus aureus			Animal	Acriflavine	8	Broth microdilution	35±1	18±2	Mueller Hinton broth (MHB)	10.1128/AEM.00799-18
Staphylococcus aureus			Animal	Acriflavine	8	Broth microdilution	35±1	18±2	Mueller Hinton broth (MHB)	10.1128/AEM.00799-18
Staphylococcus aureus			Animal	Acriflavine	8	Broth microdilution	35±1	18±2	Mueller Hinton broth (MHB)	10.1128/AEM.00799-18
Staphylococcus aureus			Animal	Acriflavine	8	Broth microdilution	35±1	18±2	Mueller Hinton broth (MHB)	10.1128/AEM.00799-18
Staphylococcus aureus			Animal	Acriflavine	8	Broth microdilution	35±1	18±2	Mueller Hinton broth (MHB)	10.1128/AEM.00799-18
Staphylococcus aureus			Animal	Acriflavine	8	Broth microdilution	35±1	18±2	Mueller Hinton broth (MHB)	10.1128/AEM.00799-18
Staphylococcus aureus			Animal	Acriflavine	8	Broth microdilution	35±1	18±2	Mueller Hinton broth (MHB)	10.1128/AEM.00799-18
Staphylococcus aureus			Animal	Acriflavine	8	Broth microdilution	35±1	18±2	Mueller Hinton broth (MHB)	10.1128/AEM.00799-18
Staphylococcus aureus			Animal	Acriflavine	8	Broth microdilution	35±1	18±2	Mueller Hinton broth (MHB)	10.1128/AEM.00799-18
Staphylococcus aureus			Animal	Acriflavine	8	Broth microdilution	35±1	18±2	Mueller Hinton broth (MHB)	10.1128/AEM.00799-18
Staphylococcus aureus			Animal	Acriflavine	8	Broth microdilution	35±1	18±2	Mueller Hinton broth (MHB)	10.1128/AEM.00799-18
Staphylococcus aureus			Animal	Acriflavine	8	Broth microdilution	35±1	18±2	Mueller Hinton broth (MHB)	10.1128/AEM.00799-18
Staphylococcus aureus			Animal	Acriflavine	8	Broth microdilution	35±1	18±2	Mueller Hinton broth (MHB)	10.1128/AEM.00799-18
Staphylococcus aureus			Animal	Acriflavine	8	Broth microdilution	35±1	18±2	Mueller Hinton broth (MHB)	10.1128/AEM.00799-18
Staphylococcus aureus			Animal	Acriflavine	8	Broth microdilution	35±1	18±2	Mueller Hinton broth (MHB)	10.1128/AEM.00799-18
Staphylococcus aureus			Animal	Acriflavine	8	Broth microdilution	35±1	18±2	Mueller Hinton broth (MHB)	10.1128/AEM.00799-18
Staphylococcus aureus			Animal	Acriflavine	8	Broth microdilution	35±1	18±2	Mueller Hinton broth (MHB)	10.1128/AEM.00799-18
Staphylococcus aureus			Animal	Acriflavine	8	Broth microdilution	35±1	18±2	Mueller Hinton broth (MHB)	10.1128/AEM.00799-18
Staphylococcus aureus			Animal	Acriflavine	8	Broth microdilution	35±1	18±2	Mueller Hinton broth (MHB)	10.1128/AEM.00799-18
Staphylococcus aureus			Animal	Acriflavine	8	Broth microdilution	35±1	18±2	Mueller Hinton broth (MHB)	10.1128/AEM.00799-18
Staphylococcus aureus			Animal	Acriflavine	8	Broth microdilution	35±1	18±2	Mueller Hinton broth (MHB)	10.1128/AEM.00799-18
Staphylococcus aureus			Animal	Acriflavine	8	Broth microdilution	35±1	18±2	Mueller Hinton broth (MHB)	10.1128/AEM.00799-18
Staphylococcus aureus			Animal	Acriflavine	8	Broth microdilution	35±1	18±2	Mueller Hinton broth (MHB)	10.1128/AEM.00799-18
Staphylococcus aureus			Animal	Acriflavine	16	Broth microdilution	35±1	18±2	Mueller Hinton broth (MHB)	10.1128/AEM.00799-18

## Sheet: Alkyldiaminoethylglycine_hydroc
Species	Strain	Geographical region	Source	Biocide	MIC (µg/mL)	method	Temperature (°C)	Incubation time ()	media	doi	Comment
Escherichia coli			Human isolate	Alkyldiaminoethylglycine hydrochloride	0.125	Broth microdilution	35	16-20	Mueller Hinton broth (MHB)	10.1016/j.diagmicrobio.2017.01.023
Escherichia coli			Human isolate	Alkyldiaminoethylglycine hydrochloride	0.125	Broth microdilution	35	16-20	Mueller Hinton broth (MHB)	10.1016/j.diagmicrobio.2017.01.023
Escherichia coli			Human isolate	Alkyldiaminoethylglycine hydrochloride	0.125	Broth microdilution	35	16-20	Mueller Hinton broth (MHB)	10.1016/j.diagmicrobio.2017.01.023
Escherichia coli			Human isolate	Alkyldiaminoethylglycine hydrochloride	0.125	Broth microdilution	35	16-20	Mueller Hinton broth (MHB)	10.1016/j.diagmicrobio.2017.01.023
Escherichia coli			Human isolate	Alkyldiaminoethylglycine hydrochloride	0.125	Broth microdilution	35	16-20	Mueller Hinton broth (MHB)	10.1016/j.diagmicrobio.2017.01.023
Escherichia coli			Human isolate	Alkyldiaminoethylglycine hydrochloride	0.125	Broth microdilution	35	16-20	Mueller Hinton broth (MHB)	10.1016/j.diagmicrobio.2017.01.023
Escherichia coli			Human isolate	Alkyldiaminoethylglycine hydrochloride	0.125	Broth microdilution	35	16-20	Mueller Hinton broth (MHB)	10.1016/j.diagmicrobio.2017.01.023
Escherichia coli			Human isolate	Alkyldiaminoethylglycine hydrochloride	0.125	Broth microdilution	35	16-20	Mueller Hinton broth (MHB)	10.1016/j.diagmicrobio.2017.01.023
Escherichia coli			Human isolate	Alkyldiaminoethylglycine hydrochloride	0.125	Broth microdilution	35	16-20	Mueller Hinton broth (MHB)	10.1016/j.diagmicrobio.2017.01.023
Escherichia coli			Human isolate	Alkyldiaminoethylglycine hydrochloride	0.125	Broth microdilution	35	16-20	Mueller Hinton broth (MHB)	10.1016/j.diagmicrobio.2017.01.023
Escherichia coli			Human isolate	Alkyldiaminoethylglycine hydrochloride	0.125	Broth microdilution	35	16-20	Mueller Hinton broth (MHB)	10.1016/j.diagmicrobio.2017.01.023
Escherichia coli			Human isolate	Alkyldiaminoethylglycine hydrochloride	0.125	Broth microdilution	35	16-20	Mueller Hinton broth (MHB)	10.1016/j.diagmicrobio.2017.01.023
Escherichia coli			Human isolate	Alkyldiaminoethylglycine hydrochloride	0.125	Broth microdilution	35	16-20	Mueller Hinton broth (MHB)	10.1016/j.diagmicrobio.2017.01.023
Escherichia coli			Human isolate	Alkyldiaminoethylglycine hydrochloride	0.125	Broth microdilution	35	16-20	Mueller Hinton broth (MHB)	10.1016/j.diagmicrobio.2017.01.023
Escherichia coli			Human isolate	Alkyldiaminoethylglycine hydrochloride	0.125	Broth microdilution	35	16-20	Mueller Hinton broth (MHB)	10.1016/j.diagmicrobio.2017.01.023
Escherichia coli			Human isolate	Alkyldiaminoethylglycine hydrochloride	0.125	Broth microdilution	35	16-20	Mueller Hinton broth (MHB)	10.1016/j.diagmicrobio.2017.01.023
Escherichia coli			Human isolate	Alkyldiaminoethylglycine hydrochloride	0.125	Broth microdilution	35	16-20	Mueller Hinton broth (MHB)	10.1016/j.diagmicrobio.2017.01.023
Escherichia coli			Human isolate	Alkyldiaminoethylglycine hydrochloride	0.125	Broth microdilution	35	16-20	Mueller Hinton broth (MHB)	10.1016/j.diagmicrobio.2017.01.023
Escherichia coli			Human isolate	Alkyldiaminoethylglycine hydrochloride	0.125	Broth microdilution	35	16-20	Mueller Hinton broth (MHB)	10.1016/j.diagmicrobio.2017.01.023
Escherichia coli			Human isolate	Alkyldiaminoethylglycine hydrochloride	0.125	Broth microdilution	35	16-20	Mueller Hinton broth (MHB)	10.1016/j.diagmicrobio.2017.01.023
Escherichia coli			Human isolate	Alkyldiaminoethylglycine hydrochloride	0.125	Broth microdilution	35	16-20	Mueller Hinton broth (MHB)	10.1016/j.diagmicrobio.2017.01.023
Escherichia coli			Human isolate	Alkyldiaminoethylglycine hydrochloride	0.125	Broth microdilution	35	16-20	Mueller Hinton broth (MHB)	10.1016/j.diagmicrobio.2017.01.023
Escherichia coli			Human isolate	Alkyldiaminoethylglycine hydrochloride	0.25	Broth microdilution	35	16-20	Mueller Hinton broth (MHB)	10.1016/j.diagmicrobio.2017.01.023
Escherichia coli			Human isolate	Alkyldiaminoethylglycine hydrochloride	0.25	Broth microdilution	35	16-20	Mueller Hinton broth (MHB)	10.1016/j.diagmicrobio.2017.01.023
Escherichia coli			Human isolate	Alkyldiaminoethylglycine hydrochloride	0.25	Broth microdilution	35	16-20	Mueller Hinton broth (MHB)	10.1016/j.diagmicrobio.2017.01.023
Escherichia coli			Human isolate	Alkyldiaminoethylglycine hydrochloride	0.25	Broth microdilution	35	16-20	Mueller Hinton broth (MHB)	10.1016/j.diagmicrobio.2017.01.023
Escherichia coli			Human isolate	Alkyldiaminoethylglycine hydrochloride	0.25	Broth microdilution	35	16-20	Mueller Hinton broth (MHB)	10.1016/j.diagmicrobio.2017.01.023
Escherichia coli			Human isolate	Alkyldiaminoethylglycine hydrochloride	0.25	Broth microdilution	35	16-20	Mueller Hinton broth (MHB)	10.1016/j.diagmicrobio.2017.01.023
Escherichia coli			Human isolate	Alkyldiaminoethylglycine hydrochloride	0.25	Broth microdilution	35	16-20	Mueller Hinton broth (MHB)	10.1016/j.diagmicrobio.2017.01.023
Escherichia coli			Human isolate	Alkyldiaminoethylglycine hydrochloride	0.25	Broth microdilution	35	16-20	Mueller Hinton broth (MHB)	10.1016/j.diagmicrobio.2017.01.023
Escherichia coli			Human isolate	Alkyldiaminoethylglycine hydrochloride	0.25	Broth microdilution	35	16-20	Mueller Hinton broth (MHB)	10.1016/j.diagmicrobio.2017.01.023
Escherichia coli			Human isolate	Alkyldiaminoethylglycine hydrochloride	0.25	Broth microdilution	35	16-20	Mueller Hinton broth (MHB)	10.1016/j.diagmicrobio.2017.01.023
Escherichia coli			Human isolate	Alkyldiaminoethylglycine hydrochloride	0.25	Broth microdilution	35	16-20	Mueller Hinton broth (MHB)	10.1016/j.diagmicrobio.2017.01.023
Escherichia coli			Human isolate	Alkyldiaminoethylglycine hydrochloride	0.25	Broth microdilution	35	16-20	Mueller Hinton broth (MHB)	10.1016/j.diagmicrobio.2017.01.023
Escherichia coli			Human isolate	Alkyldiaminoethylglycine hydrochloride	0.25	Broth microdilution	35	16-20	Mueller Hinton broth (MHB)	10.1016/j.diagmicrobio.2017.01.023
Escherichia coli			Human isolate	Alkyldiaminoethylglycine hydrochloride	0.25	Broth microdilution	35	16-20	Mueller Hinton broth (MHB)	10.1016/j.diagmicrobio.2017.01.023
Escherichia coli			Human isolate	Alkyldiaminoethylglycine hydrochloride	0.25	Broth microdilution	35	16-20	Mueller Hinton broth (MHB)	10.1016/j.diagmicrobio.2017.01.023
Escherichia coli			Human isolate	Alkyldiaminoethylglycine hydrochloride	0.25	Broth microdilution	35	16-20	Mueller Hinton broth (MHB)	10.1016/j.diagmicrobio.2017.01.023
Escherichia coli			Human isolate	Alkyldiaminoethylglycine hydrochloride	0.25	Broth microdilution	35	16-20	Mueller Hinton broth (MHB)	10.1016/j.diagmicrobio.2017.01.023
Escherichia coli			Human isolate	Alkyldiaminoethylglycine hydrochloride	0.25	Broth microdilution	35	16-20	Mueller Hinton broth (MHB)	10.1016/j.diagmicrobio.2017.01.023
Escherichia coli			Human isolate	Alkyldiaminoethylglycine hydrochloride	0.25	Broth microdilution	35	16-20	Mueller Hinton broth (MHB)	10.1016/j.diagmicrobio.2017.01.023
Escherichia coli			Human isolate	Alkyldiaminoethylglycine hydrochloride	0.25	Broth microdilution	35	16-20	Mueller Hinton broth (MHB)	10.1016/j.diagmicrobio.2017.01.023
Escherichia coli			Human isolate	Alkyldiaminoethylglycine hydrochloride	0.25	Broth microdilution	35	16-20	Mueller Hinton broth (MHB)	10.1016/j.diagmicrobio.2017.01.023
Escherichia coli			Human isolate	Alkyldiaminoethylglycine hydrochloride	0.25	Broth microdilution	35	16-20	Mueller Hinton broth (MHB)	10.1016/j.diagmicrobio.2017.01.023
Escherichia coli			Human isolate	Alkyldiaminoethylglycine hydrochloride	0.25	Broth microdilution	35	16-20	Mueller Hinton broth (MHB)	10.1016/j.diagmicrobio.2017.01.023
Escherichia coli			Human isolate	Alkyldiaminoethylglycine hydrochloride	0.25	Broth microdilution	35	16-20	Mueller Hinton broth (MHB)	10.1016/j.diagmicrobio.2017.01.023
Escherichia coli			Human isolate	Alkyldiaminoethylglycine hydrochloride	0.25	Broth microdilution	35	16-20	Mueller Hinton broth (MHB)	10.1016/j.diagmicrobio.2017.01.023
Escherichia coli			Human isolate	Alkyldiaminoethylglycine hydrochloride	0.25	Broth microdilution	35	16-20	Mueller Hinton broth (MHB)	10.1016/j.diagmicrobio.2017.01.023
Escherichia coli			Human isolate	Alkyldiaminoethylglycine hydrochloride	0.25	Broth microdilution	35	16-20	Mueller Hinton broth (MHB)	10.1016/j.diagmicrobio.2017.01.023
Escherichia coli			Human isolate	Alkyldiaminoethylglycine hydrochloride	0.25	Broth microdilution	35	16-20	Mueller Hinton broth (MHB)	10.1016/j.diagmicrobio.2017.01.023
Escherichia coli			Human isolate	Alkyldiaminoethylglycine hydrochloride	0.25	Broth microdilution	35	16-20	Mueller Hinton broth (MHB)	10.1016/j.diagmicrobio.2017.01.023
Escherichia coli			Human isolate	Alkyldiaminoethylglycine hydrochloride	0.25	Broth microdilution	35	16-20	Mueller Hinton broth (MHB)	10.1016/j.diagmicrobio.2017.01.023
Escherichia coli			Human isolate	Alkyldiaminoethylglycine hydrochloride	0.25	Broth microdilution	35	16-20	Mueller Hinton broth (MHB)	10.1016/j.diagmicrobio.2017.01.023
Escherichia coli			Human isolate	Alkyldiaminoethylglycine hydrochloride	0.25	Broth microdilution	35	16-20	Mueller Hinton broth (MHB)	10.1016/j.diagmicrobio.2017.01.023
Escherichia coli			Human isolate	Alkyldiaminoethylglycine hydrochloride	0.25	Broth microdilution	35	16-20	Mueller Hinton broth (MHB)	10.1016/j.diagmicrobio.2017.01.023
Escherichia coli			Human isolate	Alkyldiaminoethylglycine hydrochloride	0.25	Broth microdilution	35	16-20	Mueller Hinton broth (MHB)	10.1016/j.diagmicrobio.2017.01.023
Escherichia coli			Human isolate	Alkyldiaminoethylglycine hydrochloride	0.25	Broth microdilution	35	16-20	Mueller Hinton broth (MHB)	10.1016/j.diagmicrobio.2017.01.023
Escherichia coli			Human isolate	Alkyldiaminoethylglycine hydrochloride	0.25	Broth microdilution	35	16-20	Mueller Hinton broth (MHB)	10.1016/j.diagmicrobio.2017.01.023
Escherichia coli			Human isolate	Alkyldiaminoethylglycine hydrochloride	0.25	Broth microdilution	35	16-20	Mueller Hinton broth (MHB)	10.1016/j.diagmicrobio.2017.01.023
Escherichia coli			Human isolate	Alkyldiaminoethylglycine hydrochloride	0.25	Broth microdilution	35	16-20	Mueller Hinton broth (MHB)	10.1016/j.diagmicrobio.2017.01.023
Escherichia coli			Human isolate	Alkyldiaminoethylglycine hydrochloride	0.25	Broth microdilution	35	16-20	Mueller Hinton broth (MHB)	10.1016/j.diagmicrobio.2017.01.023
Escherichia coli			Human isolate	Alkyldiaminoethylglycine hydrochloride	0.25	Broth microdilution	35	16-20	Mueller Hinton broth (MHB)	10.1016/j.diagmicrobio.2017.01.023
Escherichia coli			Human isolate	Alkyldiaminoethylglycine hydrochloride	0.25	Broth microdilution	35	16-20	Mueller Hinton broth (MHB)	10.1016/j.diagmicrobio.2017.01.023
Escherichia coli			Human isolate	Alkyldiaminoethylglycine hydrochloride	0.25	Broth microdilution	35	16-20	Mueller Hinton broth (MHB)	10.1016/j.diagmicrobio.2017.01.023
Escherichia coli			Human isolate	Alkyldiaminoethylglycine hydrochloride	0.25	Broth microdilution	35	16-20	Mueller Hinton broth (MHB)	10.1016/j.diagmicrobio.2017.01.023
Escherichia coli			Human isolate	Alkyldiaminoethylglycine hydrochloride	0.25	Broth microdilution	35	16-20	Mueller Hinton broth (MHB)	10.1016/j.diagmicrobio.2017.01.023
Escherichia coli			Human isolate	Alkyldiaminoethylglycine hydrochloride	0.25	Broth microdilution	35	16-20	Mueller Hinton broth (MHB)	10.1016/j.diagmicrobio.2017.01.023
Escherichia coli			Human isolate	Alkyldiaminoethylglycine hydrochloride	0.25	Broth microdilution	35	16-20	Mueller Hinton broth (MHB)	10.1016/j.diagmicrobio.2017.01.023
Escherichia coli			Human isolate	Alkyldiaminoethylglycine hydrochloride	0.25	Broth microdilution	35	16-20	Mueller Hinton broth (MHB)	10.1016/j.diagmicrobio.2017.01.023
Escherichia coli			Human isolate	Alkyldiaminoethylglycine hydrochloride	0.25	Broth microdilution	35	16-20	Mueller Hinton broth (MHB)	10.1016/j.diagmicrobio.2017.01.023
Escherichia coli			Human isolate	Alkyldiaminoethylglycine hydrochloride	0.25	Broth microdilution	35	16-20	Mueller Hinton broth (MHB)	10.1016/j.diagmicrobio.2017.01.023
Escherichia coli			Human isolate	Alkyldiaminoethylglycine hydrochloride	0.25	Broth microdilution	35	16-20	Mueller Hinton broth (MHB)	10.1016/j.diagmicrobio.2017.01.023
Escherichia coli			Human isolate	Alkyldiaminoethylglycine hydrochloride	0.25	Broth microdilution	35	16-20	Mueller Hinton broth (MHB)	10.1016/j.diagmicrobio.2017.01.023
Escherichia coli			Human isolate	Alkyldiaminoethylglycine hydrochloride	0.25	Broth microdilution	35	16-20	Mueller Hinton broth (MHB)	10.1016/j.diagmicrobio.2017.01.023
Escherichia coli			Human isolate	Alkyldiaminoethylglycine hydrochloride	0.25	Broth microdilution	35	16-20	Mueller Hinton broth (MHB)	10.1016/j.diagmicrobio.2017.01.023
Escherichia coli			Human isolate	Alkyldiaminoethylglycine hydrochloride	0.25	Broth microdilution	35	16-20	Mueller Hinton broth (MHB)	10.1016/j.diagmicrobio.2017.01.023
Escherichia coli			Human isolate	Alkyldiaminoethylglycine hydrochloride	0.25	Broth microdilution	35	16-20	Mueller Hinton broth (MHB)	10.1016/j.diagmicrobio.2017.01.023
Escherichia coli			Human isolate	Alkyldiaminoethylglycine hydrochloride	0.25	Broth microdilution	35	16-20	Mueller Hinton broth (MHB)	10.1016/j.diagmicrobio.2017.01.023
Escherichia coli			Human isolate	Alkyldiaminoethylglycine hydrochloride	0.25	Broth microdilution	35	16-20	Mueller Hinton broth (MHB)	10.1016/j.diagmicrobio.2017.01.023
Escherichia coli			Human isolate	Alkyldiaminoethylglycine hydrochloride	0.25	Broth microdilution	35	16-20	Mueller Hinton broth (MHB)	10.1016/j.diagmicrobio.2017.01.023
Escherichia coli			Human isolate	Alkyldiaminoethylglycine hydrochloride	0.25	Broth microdilution	35	16-20	Mueller Hinton broth (MHB)	10.1016/j.diagmicrobio.2017.01.023
Escherichia coli			Human isolate	Alkyldiaminoethylglycine hydrochloride	0.25	Broth microdilution	35	16-20	Mueller Hinton broth (MHB)	10.1016/j.diagmicrobio.2017.01.023
Escherichia coli			Human isolate	Alkyldiaminoethylglycine hydrochloride	0.25	Broth microdilution	35	16-20	Mueller Hinton broth (MHB)	10.1016/j.diagmicrobio.2017.01.023
Escherichia coli			Human isolate	Alkyldiaminoethylglycine hydrochloride	0.25	Broth microdilution	35	16-20	Mueller Hinton broth (MHB)	10.1016/j.diagmicrobio.2017.01.023
Escherichia coli			Human isolate	Alkyldiaminoethylglycine hydrochloride	0.25	Broth microdilution	35	16-20	Mueller Hinton broth (MHB)	10.1016/j.diagmicrobio.2017.01.023
Escherichia coli			Human isolate	Alkyldiaminoethylglycine hydrochloride	0.25	Broth microdilution	35	16-20	Mueller Hinton broth (MHB)	10.1016/j.diagmicrobio.2017.01.023
Escherichia coli			Human isolate	Alkyldiaminoethylglycine hydrochloride	0.25	Broth microdilution	35	16-20	Mueller Hinton broth (MHB)	10.1016/j.diagmicrobio.2017.01.023
Escherichia coli			Human isolate	Alkyldiaminoethylglycine hydrochloride	0.25	Broth microdilution	35	16-20	Mueller Hinton broth (MHB)	10.1016/j.diagmicrobio.2017.01.023
Escherichia coli			Human isolate	Alkyldiaminoethylglycine hydrochloride	0.25	Broth microdilution	35	16-20	Mueller Hinton broth (MHB)	10.1016/j.diagmicrobio.2017.01.023
Escherichia coli			Human isolate	Alkyldiaminoethylglycine hydrochloride	0.25	Broth microdilution	35	16-20	Mueller Hinton broth (MHB)	10.1016/j.diagmicrobio.2017.01.023
Escherichia coli			Human isolate	Alkyldiaminoethylglycine hydrochloride	0.25	Broth microdilution	35	16-20	Mueller Hinton broth (MHB)	10.1016/j.diagmicrobio.2017.01.023
Escherichia coli			Human isolate	Alkyldiaminoethylglycine hydrochloride	0.25	Broth microdilution	35	16-20	Mueller Hinton broth (MHB)	10.1016/j.diagmicrobio.2017.01.023
Escherichia coli			Human isolate	Alkyldiaminoethylglycine hydrochloride	0.25	Broth microdilution	35	16-20	Mueller Hinton broth (MHB)	10.1016/j.diagmicrobio.2017.01.023
Escherichia coli			Human isolate	Alkyldiaminoethylglycine hydrochloride	0.25	Broth microdilution	35	16-20	Mueller Hinton broth (MHB)	10.1016/j.diagmicrobio.2017.01.023
Escherichia coli			Human isolate	Alkyldiaminoethylglycine hydrochloride	0.25	Broth microdilution	35	16-20	Mueller Hinton broth (MHB)	10.1016/j.diagmicrobio.2017.01.023
Escherichia coli			Human isolate	Alkyldiaminoethylglycine hydrochloride	0.25	Broth microdilution	35	16-20	Mueller Hinton broth (MHB)	10.1016/j.diagmicrobio.2017.01.023
Escherichia coli			Human isolate	Alkyldiaminoethylglycine hydrochloride	0.25	Broth microdilution	35	16-20	Mueller Hinton broth (MHB)	10.1016/j.diagmicrobio.2017.01.023
Escherichia coli			Human isolate	Alkyldiaminoethylglycine hydrochloride	0.25	Broth microdilution	35	16-20	Mueller Hinton broth (MHB)	10.1016/j.diagmicrobio.2017.01.023
Escherichia coli			Human isolate	Alkyldiaminoethylglycine hydrochloride	0.25	Broth microdilution	35	16-20	Mueller Hinton broth (MHB)	10.1016/j.diagmicrobio.2017.01.023
Escherichia coli			Human isolate	Alkyldiaminoethylglycine hydrochloride	0.25	Broth microdilution	35	16-20	Mueller Hinton broth (MHB)	10.1016/j.diagmicrobio.2017.01.023
Escherichia coli			Human isolate	Alkyldiaminoethylglycine hydrochloride	0.25	Broth microdilution	35	16-20	Mueller Hinton broth (MHB)	10.1016/j.diagmicrobio.2017.01.023
Escherichia coli			Human isolate	Alkyldiaminoethylglycine hydrochloride	0.25	Broth microdilution	35	16-20	Mueller Hinton broth (MHB)	10.1016/j.diagmicrobio.2017.01.023
Escherichia coli			Human isolate	Alkyldiaminoethylglycine hydrochloride	0.25	Broth microdilution	35	16-20	Mueller Hinton broth (MHB)	10.1016/j.diagmicrobio.2017.01.023
Escherichia coli			Human isolate	Alkyldiaminoethylglycine hydrochloride	0.25	Broth microdilution	35	16-20	Mueller Hinton broth (MHB)	10.1016/j.diagmicrobio.2017.01.023
Escherichia coli			Human isolate	Alkyldiaminoethylglycine hydrochloride	0.25	Broth microdilution	35	16-20	Mueller Hinton broth (MHB)	10.1016/j.diagmicrobio.2017.01.023
Escherichia coli			Human isolate	Alkyldiaminoethylglycine hydrochloride	0.25	Broth microdilution	35	16-20	Mueller Hinton broth (MHB)	10.1016/j.diagmicrobio.2017.01.023
Escherichia coli			Human isolate	Alkyldiaminoethylglycine hydrochloride	0.25	Broth microdilution	35	16-20	Mueller Hinton broth (MHB)	10.1016/j.diagmicrobio.2017.01.023
Escherichia coli			Human isolate	Alkyldiaminoethylglycine hydrochloride	0.25	Broth microdilution	35	16-20	Mueller Hinton broth (MHB)	10.1016/j.diagmicrobio.2017.01.023
Escherichia coli			Human isolate	Alkyldiaminoethylglycine hydrochloride	0.25	Broth microdilution	35	16-20	Mueller Hinton broth (MHB)	10.1016/j.diagmicrobio.2017.01.023
Escherichia coli			Human isolate	Alkyldiaminoethylglycine hydrochloride	0.25	Broth microdilution	35	16-20	Mueller Hinton broth (MHB)	10.1016/j.diagmicrobio.2017.01.023
Escherichia coli			Human isolate	Alkyldiaminoethylglycine hydrochloride	0.25	Broth microdilution	35	16-20	Mueller Hinton broth (MHB)	10.1016/j.diagmicrobio.2017.01.023
Escherichia coli			Human isolate	Alkyldiaminoethylglycine hydrochloride	0.25	Broth microdilution	35	16-20	Mueller Hinton broth (MHB)	10.1016/j.diagmicrobio.2017.01.023
Escherichia coli			Human isolate	Alkyldiaminoethylglycine hydrochloride	0.25	Broth microdilution	35	16-20	Mueller Hinton broth (MHB)	10.1016/j.diagmicrobio.2017.01.023
Escherichia coli			Human isolate	Alkyldiaminoethylglycine hydrochloride	0.25	Broth microdilution	35	16-20	Mueller Hinton broth (MHB)	10.1016/j.diagmicrobio.2017.01.023
Escherichia coli			Human isolate	Alkyldiaminoethylglycine hydrochloride	0.25	Broth microdilution	35	16-20	Mueller Hinton broth (MHB)	10.1016/j.diagmicrobio.2017.01.023
Escherichia coli			Human isolate	Alkyldiaminoethylglycine hydrochloride	0.25	Broth microdilution	35	16-20	Mueller Hinton broth (MHB)	10.1016/j.diagmicrobio.2017.01.023
Escherichia coli			Human isolate	Alkyldiaminoethylglycine hydrochloride	0.25	Broth microdilution	35	16-20	Mueller Hinton broth (MHB)	10.1016/j.diagmicrobio.2017.01.023
Escherichia coli			Human isolate	Alkyldiaminoethylglycine hydrochloride	0.25	Broth microdilution	35	16-20	Mueller Hinton broth (MHB)	10.1016/j.diagmicrobio.2017.01.023
Escherichia coli			Human isolate	Alkyldiaminoethylglycine hydrochloride	0.25	Broth microdilution	35	16-20	Mueller Hinton broth (MHB)	10.1016/j.diagmicrobio.2017.01.023
Escherichia coli			Human isolate	Alkyldiaminoethylglycine hydrochloride	0.25	Broth microdilution	35	16-20	Mueller Hinton broth (MHB)	10.1016/j.diagmicrobio.2017.01.023
Escherichia coli			Human isolate	Alkyldiaminoethylglycine hydrochloride	0.25	Broth microdilution	35	16-20	Mueller Hinton broth (MHB)	10.1016/j.diagmicrobio.2017.01.023
Escherichia coli			Human isolate	Alkyldiaminoethylglycine hydrochloride	0.25	Broth microdilution	35	16-20	Mueller Hinton broth (MHB)	10.1016/j.diagmicrobio.2017.01.023
Escherichia coli			Human isolate	Alkyldiaminoethylglycine hydrochloride	0.25	Broth microdilution	35	16-20	Mueller Hinton broth (MHB)	10.1016/j.diagmicrobio.2017.01.023
Escherichia coli			Human isolate	Alkyldiaminoethylglycine hydrochloride	0.25	Broth microdilution	35	16-20	Mueller Hinton broth (MHB)	10.1016/j.diagmicrobio.2017.01.023
Escherichia coli			Human isolate	Alkyldiaminoethylglycine hydrochloride	0.25	Broth microdilution	35	16-20	Mueller Hinton broth (MHB)	10.1016/j.diagmicrobio.2017.01.023
Escherichia coli			Human isolate	Alkyldiaminoethylglycine hydrochloride	0.25	Broth microdilution	35	16-20	Mueller Hinton broth (MHB)	10.1016/j.diagmicrobio.2017.01.023
Escherichia coli			Human isolate	Alkyldiaminoethylglycine hydrochloride	0.25	Broth microdilution	35	16-20	Mueller Hinton broth (MHB)	10.1016/j.diagmicrobio.2017.01.023
Escherichia coli			Human isolate	Alkyldiaminoethylglycine hydrochloride	0.25	Broth microdilution	35	16-20	Mueller Hinton broth (MHB)	10.1016/j.diagmicrobio.2017.01.023
Escherichia coli			Human isolate	Alkyldiaminoethylglycine hydrochloride	0.25	Broth microdilution	35	16-20	Mueller Hinton broth (MHB)	10.1016/j.diagmicrobio.2017.01.023
Escherichia coli			Human isolate	Alkyldiaminoethylglycine hydrochloride	0.25	Broth microdilution	35	16-20	Mueller Hinton broth (MHB)	10.1016/j.diagmicrobio.2017.01.023
Escherichia coli			Human isolate	Alkyldiaminoethylglycine hydrochloride	0.25	Broth microdilution	35	16-20	Mueller Hinton broth (MHB)	10.1016/j.diagmicrobio.2017.01.023
Escherichia coli			Human isolate	Alkyldiaminoethylglycine hydrochloride	0.25	Broth microdilution	35	16-20	Mueller Hinton broth (MHB)	10.1016/j.diagmicrobio.2017.01.023
Escherichia coli			Human isolate	Alkyldiaminoethylglycine hydrochloride	0.25	Broth microdilution	35	16-20	Mueller Hinton broth (MHB)	10.1016/j.diagmicrobio.2017.01.023
Escherichia coli			Human isolate	Alkyldiaminoethylglycine hydrochloride	0.25	Broth microdilution	35	16-20	Mueller Hinton broth (MHB)	10.1016/j.diagmicrobio.2017.01.023
Escherichia coli			Human isolate	Alkyldiaminoethylglycine hydrochloride	0.25	Broth microdilution	35	16-20	Mueller Hinton broth (MHB)	10.1016/j.diagmicrobio.2017.01.023
Escherichia coli			Human isolate	Alkyldiaminoethylglycine hydrochloride	0.25	Broth microdilution	35	16-20	Mueller Hinton broth (MHB)	10.1016/j.diagmicrobio.2017.01.023
Escherichia coli			Human isolate	Alkyldiaminoethylglycine hydrochloride	0.25	Broth microdilution	35	16-20	Mueller Hinton broth (MHB)	10.1016/j.diagmicrobio.2017.01.023
Escherichia coli			Human isolate	Alkyldiaminoethylglycine hydrochloride	0.25	Broth microdilution	35	16-20	Mueller Hinton broth (MHB)	10.1016/j.diagmicrobio.2017.01.023
Escherichia coli			Human isolate	Alkyldiaminoethylglycine hydrochloride	0.25	Broth microdilution	35	16-20	Mueller Hinton broth (MHB)	10.1016/j.diagmicrobio.2017.01.023
Escherichia coli			Human isolate	Alkyldiaminoethylglycine hydrochloride	0.5	Broth microdilution	35	16-20	Mueller Hinton broth (MHB)	10.1016/j.diagmicrobio.2017.01.023
Escherichia coli			Avian isolate	Alkyldiaminoethylglycine hydrochloride	0.125	Broth microdilution	35	16-20	Mueller Hinton broth (MHB)	10.1016/j.diagmicrobio.2017.01.023
Escherichia coli			Avian isolate	Alkyldiaminoethylglycine hydrochloride	0.125	Broth microdilution	35	16-20	Mueller Hinton broth (MHB)	10.1016/j.diagmicrobio.2017.01.023
Escherichia coli			Avian isolate	Alkyldiaminoethylglycine hydrochloride	0.125	Broth microdilution	35	16-20	Mueller Hinton broth (MHB)	10.1016/j.diagmicrobio.2017.01.023
Escherichia coli			Avian isolate	Alkyldiaminoethylglycine hydrochloride	0.25	Broth microdilution	35	16-20	Mueller Hinton broth (MHB)	10.1016/j.diagmicrobio.2017.01.023
Escherichia coli			Avian isolate	Alkyldiaminoethylglycine hydrochloride	0.25	Broth microdilution	35	16-20	Mueller Hinton broth (MHB)	10.1016/j.diagmicrobio.2017.01.023
Escherichia coli			Avian isolate	Alkyldiaminoethylglycine hydrochloride	0.25	Broth microdilution	35	16-20	Mueller Hinton broth (MHB)	10.1016/j.diagmicrobio.2017.01.023
Escherichia coli			Avian isolate	Alkyldiaminoethylglycine hydrochloride	0.25	Broth microdilution	35	16-20	Mueller Hinton broth (MHB)	10.1016/j.diagmicrobio.2017.01.023
Escherichia coli			Avian isolate	Alkyldiaminoethylglycine hydrochloride	0.25	Broth microdilution	35	16-20	Mueller Hinton broth (MHB)	10.1016/j.diagmicrobio.2017.01.023
Escherichia coli			Avian isolate	Alkyldiaminoethylglycine hydrochloride	0.25	Broth microdilution	35	16-20	Mueller Hinton broth (MHB)	10.1016/j.diagmicrobio.2017.01.023
Escherichia coli			Avian isolate	Alkyldiaminoethylglycine hydrochloride	0.25	Broth microdilution	35	16-20	Mueller Hinton broth (MHB)	10.1016/j.diagmicrobio.2017.01.023
Escherichia coli			Avian isolate	Alkyldiaminoethylglycine hydrochloride	0.25	Broth microdilution	35	16-20	Mueller Hinton broth (MHB)	10.1016/j.diagmicrobio.2017.01.023
Escherichia coli			Avian isolate	Alkyldiaminoethylglycine hydrochloride	0.25	Broth microdilution	35	16-20	Mueller Hinton broth (MHB)	10.1016/j.diagmicrobio.2017.01.023
Escherichia coli			Avian isolate	Alkyldiaminoethylglycine hydrochloride	0.25	Broth microdilution	35	16-20	Mueller Hinton broth (MHB)	10.1016/j.diagmicrobio.2017.01.023
Escherichia coli			Avian isolate	Alkyldiaminoethylglycine hydrochloride	0.25	Broth microdilution	35	16-20	Mueller Hinton broth (MHB)	10.1016/j.diagmicrobio.2017.01.023
Escherichia coli			Avian isolate	Alkyldiaminoethylglycine hydrochloride	0.25	Broth microdilution	35	16-20	Mueller Hinton broth (MHB)	10.1016/j.diagmicrobio.2017.01.023
Escherichia coli			Avian isolate	Alkyldiaminoethylglycine hydrochloride	0.25	Broth microdilution	35	16-20	Mueller Hinton broth (MHB)	10.1016/j.diagmicrobio.2017.01.023
Escherichia coli			Avian isolate	Alkyldiaminoethylglycine hydrochloride	0.25	Broth microdilution	35	16-20	Mueller Hinton broth (MHB)	10.1016/j.diagmicrobio.2017.01.023
Escherichia coli			Avian isolate	Alkyldiaminoethylglycine hydrochloride	0.25	Broth microdilution	35	16-20	Mueller Hinton broth (MHB)	10.1016/j.diagmicrobio.2017.01.023
Escherichia coli			Avian isolate	Alkyldiaminoethylglycine hydrochloride	0.25	Broth microdilution	35	16-20	Mueller Hinton broth (MHB)	10.1016/j.diagmicrobio.2017.01.023
Escherichia coli			Avian isolate	Alkyldiaminoethylglycine hydrochloride	0.25	Broth microdilution	35	16-20	Mueller Hinton broth (MHB)	10.1016/j.diagmicrobio.2017.01.023
Escherichia coli			Avian isolate	Alkyldiaminoethylglycine hydrochloride	0.25	Broth microdilution	35	16-20	Mueller Hinton broth (MHB)	10.1016/j.diagmicrobio.2017.01.023
Escherichia coli			Avian isolate	Alkyldiaminoethylglycine hydrochloride	0.25	Broth microdilution	35	16-20	Mueller Hinton broth (MHB)	10.1016/j.diagmicrobio.2017.01.023
Escherichia coli			Avian isolate	Alkyldiaminoethylglycine hydrochloride	0.25	Broth microdilution	35	16-20	Mueller Hinton broth (MHB)	10.1016/j.diagmicrobio.2017.01.023
Escherichia coli			Avian isolate	Alkyldiaminoethylglycine hydrochloride	0.25	Broth microdilution	35	16-20	Mueller Hinton broth (MHB)	10.1016/j.diagmicrobio.2017.01.023
Escherichia coli			Avian isolate	Alkyldiaminoethylglycine hydrochloride	0.25	Broth microdilution	35	16-20	Mueller Hinton broth (MHB)	10.1016/j.diagmicrobio.2017.01.023
Escherichia coli			Avian isolate	Alkyldiaminoethylglycine hydrochloride	0.25	Broth microdilution	35	16-20	Mueller Hinton broth (MHB)	10.1016/j.diagmicrobio.2017.01.023
Escherichia coli			Avian isolate	Alkyldiaminoethylglycine hydrochloride	0.25	Broth microdilution	35	16-20	Mueller Hinton broth (MHB)	10.1016/j.diagmicrobio.2017.01.023
Escherichia coli			Avian isolate	Alkyldiaminoethylglycine hydrochloride	0.25	Broth microdilution	35	16-20	Mueller Hinton broth (MHB)	10.1016/j.diagmicrobio.2017.01.023
Escherichia coli			Avian isolate	Alkyldiaminoethylglycine hydrochloride	0.25	Broth microdilution	35	16-20	Mueller Hinton broth (MHB)	10.1016/j.diagmicrobio.2017.01.023
Escherichia coli			Avian isolate	Alkyldiaminoethylglycine hydrochloride	0.25	Broth microdilution	35	16-20	Mueller Hinton broth (MHB)	10.1016/j.diagmicrobio.2017.01.023
Escherichia coli			Avian isolate	Alkyldiaminoethylglycine hydrochloride	0.25	Broth microdilution	35	16-20	Mueller Hinton broth (MHB)	10.1016/j.diagmicrobio.2017.01.023
Escherichia coli			Avian isolate	Alkyldiaminoethylglycine hydrochloride	0.25	Broth microdilution	35	16-20	Mueller Hinton broth (MHB)	10.1016/j.diagmicrobio.2017.01.023
Escherichia coli			Avian isolate	Alkyldiaminoethylglycine hydrochloride	0.25	Broth microdilution	35	16-20	Mueller Hinton broth (MHB)	10.1016/j.diagmicrobio.2017.01.023
Escherichia coli			Avian isolate	Alkyldiaminoethylglycine hydrochloride	0.25	Broth microdilution	35	16-20	Mueller Hinton broth (MHB)	10.1016/j.diagmicrobio.2017.01.023
Acinetobacter baumannii	1	Japan	Clinical isolate	Alkyldiaminoethylglycine hydrochloride	400	Agar dilution	35	20	Mueller Hinton agar (MHA)	10.1093/jac/dkq227
Acinetobacter baumannii	2	Japan	Clinical isolate	Alkyldiaminoethylglycine hydrochloride	400	Agar dilution	35	20	Mueller Hinton agar (MHA)	10.1093/jac/dkq227
Acinetobacter baumannii	3	Japan	Clinical isolate	Alkyldiaminoethylglycine hydrochloride	200	Agar dilution	35	20	Mueller Hinton agar (MHA)	10.1093/jac/dkq227
Acinetobacter baumannii	4	Japan	Clinical isolate	Alkyldiaminoethylglycine hydrochloride	100	Agar dilution	35	20	Mueller Hinton agar (MHA)	10.1093/jac/dkq227
Acinetobacter baumannii	6	Japan	Clinical isolate	Alkyldiaminoethylglycine hydrochloride	200	Agar dilution	35	20	Mueller Hinton agar (MHA)	10.1093/jac/dkq227
Acinetobacter baumannii	7	Japan	Clinical isolate	Alkyldiaminoethylglycine hydrochloride	800	Agar dilution	35	20	Mueller Hinton agar (MHA)	10.1093/jac/dkq227
Acinetobacter baumannii	8	Japan	Clinical isolate	Alkyldiaminoethylglycine hydrochloride	400	Agar dilution	35	20	Mueller Hinton agar (MHA)	10.1093/jac/dkq227
Acinetobacter baumannii	9	Japan	Clinical isolate	Alkyldiaminoethylglycine hydrochloride	800	Agar dilution	35	20	Mueller Hinton agar (MHA)	10.1093/jac/dkq227
Acinetobacter baumannii	10	Japan	Clinical isolate	Alkyldiaminoethylglycine hydrochloride	400	Agar dilution	35	20	Mueller Hinton agar (MHA)	10.1093/jac/dkq227
Acinetobacter baumannii	11	Japan	Clinical isolate	Alkyldiaminoethylglycine hydrochloride	400	Agar dilution	35	20	Mueller Hinton agar (MHA)	10.1093/jac/dkq227
Acinetobacter baumannii	12	Japan	Clinical isolate	Alkyldiaminoethylglycine hydrochloride	800	Agar dilution	35	20	Mueller Hinton agar (MHA)	10.1093/jac/dkq227
Acinetobacter baumannii	13	Japan	Clinical isolate	Alkyldiaminoethylglycine hydrochloride	200	Agar dilution	35	20	Mueller Hinton agar (MHA)	10.1093/jac/dkq227
Acinetobacter baumannii	15	Japan	Clinical isolate	Alkyldiaminoethylglycine hydrochloride	200	Agar dilution	35	20	Mueller Hinton agar (MHA)	10.1093/jac/dkq227
Acinetobacter baumannii	16	Japan	Clinical isolate	Alkyldiaminoethylglycine hydrochloride	400	Agar dilution	35	20	Mueller Hinton agar (MHA)	10.1093/jac/dkq227
Acinetobacter baumannii	17	Japan	Clinical isolate	Alkyldiaminoethylglycine hydrochloride	200	Agar dilution	35	20	Mueller Hinton agar (MHA)	10.1093/jac/dkq227
Acinetobacter baumannii	20	Japan	Clinical isolate	Alkyldiaminoethylglycine hydrochloride	800	Agar dilution	35	20	Mueller Hinton agar (MHA)	10.1093/jac/dkq227
Acinetobacter baumannii	22	Japan	Clinical isolate	Alkyldiaminoethylglycine hydrochloride	200	Agar dilution	35	20	Mueller Hinton agar (MHA)	10.1093/jac/dkq227
Acinetobacter baumannii	25	Japan	Clinical isolate	Alkyldiaminoethylglycine hydrochloride	200	Agar dilution	35	20	Mueller Hinton agar (MHA)	10.1093/jac/dkq227
Acinetobacter baumannii	26	Japan	Clinical isolate	Alkyldiaminoethylglycine hydrochloride	200	Agar dilution	35	20	Mueller Hinton agar (MHA)	10.1093/jac/dkq227
Acinetobacter baylyi	ATCC 33304	Japan	Clinical isolate	Alkyldiaminoethylglycine hydrochloride	100	Agar dilution	35	20	Mueller Hinton agar (MHA)	10.1093/jac/dkq227
Acinetobacter baylyi	ATCC 33305	Japan	Clinical isolate	Alkyldiaminoethylglycine hydrochloride	100	Agar dilution	35	20	Mueller Hinton agar (MHA)	10.1093/jac/dkq227
Acinetobacter calcoaceticus	14	Japan	Clinical isolate	Alkyldiaminoethylglycine hydrochloride	400	Agar dilution	35	20	Mueller Hinton agar (MHA)	10.1093/jac/dkq227
Acinetobacter calcoaceticus	19	Japan	Clinical isolate	Alkyldiaminoethylglycine hydrochloride	400	Agar dilution	35	20	Mueller Hinton agar (MHA)	10.1093/jac/dkq227
Acinetobacter calcoaceticus	21	Japan	Clinical isolate	Alkyldiaminoethylglycine hydrochloride	400	Agar dilution	35	20	Mueller Hinton agar (MHA)	10.1093/jac/dkq227
Acinetobacter calcoaceticus	27	Japan	Clinical isolate	Alkyldiaminoethylglycine hydrochloride	200	Agar dilution	35	20	Mueller Hinton agar (MHA)	10.1093/jac/dkq227
Acinetobacter calcoaceticus	28	Japan	Clinical isolate	Alkyldiaminoethylglycine hydrochloride	200	Agar dilution	35	20	Mueller Hinton agar (MHA)	10.1093/jac/dkq227
Acinetobacter junii	5	Japan	Clinical isolate	Alkyldiaminoethylglycine hydrochloride	200	Agar dilution	35	20	Mueller Hinton agar (MHA)	10.1093/jac/dkq227
Acinetobacter junii	18	Japan	Clinical isolate	Alkyldiaminoethylglycine hydrochloride	100	Agar dilution	35	20	Mueller Hinton agar (MHA)	10.1093/jac/dkq227
Acinetobacter junii	24	Japan	Clinical isolate	Alkyldiaminoethylglycine hydrochloride	100	Agar dilution	35	20	Mueller Hinton agar (MHA)	10.1093/jac/dkq227
Acinetobacter lwoffii	23	Japan	Clinical isolate	Alkyldiaminoethylglycine hydrochloride	100	Agar dilution	35	20	Mueller Hinton agar (MHA)	10.1093/jac/dkq227
Staphylococcus aureus			Human	Alkyldiaminoethylglycine hydrochloride	0.06	Broth microdilution	35±1	18±2	Mueller Hinton broth (MHB)	10.1128/AEM.00799-18
Staphylococcus aureus			Human	Alkyldiaminoethylglycine hydrochloride	0.06	Broth microdilution	35±1	18±2	Mueller Hinton broth (MHB)	10.1128/AEM.00799-18
Staphylococcus aureus			Human	Alkyldiaminoethylglycine hydrochloride	0.06	Broth microdilution	35±1	18±2	Mueller Hinton broth (MHB)	10.1128/AEM.00799-18
Staphylococcus aureus			Human	Alkyldiaminoethylglycine hydrochloride	0.06	Broth microdilution	35±1	18±2	Mueller Hinton broth (MHB)	10.1128/AEM.00799-18
Staphylococcus aureus			Human	Alkyldiaminoethylglycine hydrochloride	0.06	Broth microdilution	35±1	18±2	Mueller Hinton broth (MHB)	10.1128/AEM.00799-18
Staphylococcus aureus			Human	Alkyldiaminoethylglycine hydrochloride	0.06	Broth microdilution	35±1	18±2	Mueller Hinton broth (MHB)	10.1128/AEM.00799-18
Staphylococcus aureus			Human	Alkyldiaminoethylglycine hydrochloride	0.06	Broth microdilution	35±1	18±2	Mueller Hinton broth (MHB)	10.1128/AEM.00799-18
Staphylococcus aureus			Human	Alkyldiaminoethylglycine hydrochloride	0.06	Broth microdilution	35±1	18±2	Mueller Hinton broth (MHB)	10.1128/AEM.00799-18
Staphylococcus aureus			Human	Alkyldiaminoethylglycine hydrochloride	0.06	Broth microdilution	35±1	18±2	Mueller Hinton broth (MHB)	10.1128/AEM.00799-18
Staphylococcus aureus			Human	Alkyldiaminoethylglycine hydrochloride	0.06	Broth microdilution	35±1	18±2	Mueller Hinton broth (MHB)	10.1128/AEM.00799-18
Staphylococcus aureus			Human	Alkyldiaminoethylglycine hydrochloride	0.06	Broth microdilution	35±1	18±2	Mueller Hinton broth (MHB)	10.1128/AEM.00799-18
Staphylococcus aureus			Human	Alkyldiaminoethylglycine hydrochloride	0.06	Broth microdilution	35±1	18±2	Mueller Hinton broth (MHB)	10.1128/AEM.00799-18
Staphylococcus aureus			Human	Alkyldiaminoethylglycine hydrochloride	0.06	Broth microdilution	35±1	18±2	Mueller Hinton broth (MHB)	10.1128/AEM.00799-18
Staphylococcus aureus			Human	Alkyldiaminoethylglycine hydrochloride	0.06	Broth microdilution	35±1	18±2	Mueller Hinton broth (MHB)	10.1128/AEM.00799-18
Staphylococcus aureus			Human	Alkyldiaminoethylglycine hydrochloride	0.06	Broth microdilution	35±1	18±2	Mueller Hinton broth (MHB)	10.1128/AEM.00799-18
Staphylococcus aureus			Human	Alkyldiaminoethylglycine hydrochloride	0.06	Broth microdilution	35±1	18±2	Mueller Hinton broth (MHB)	10.1128/AEM.00799-18
Staphylococcus aureus			Human	Alkyldiaminoethylglycine hydrochloride	0.06	Broth microdilution	35±1	18±2	Mueller Hinton broth (MHB)	10.1128/AEM.00799-18
Staphylococcus aureus			Human	Alkyldiaminoethylglycine hydrochloride	0.06	Broth microdilution	35±1	18±2	Mueller Hinton broth (MHB)	10.1128/AEM.00799-18
Staphylococcus aureus			Human	Alkyldiaminoethylglycine hydrochloride	0.06	Broth microdilution	35±1	18±2	Mueller Hinton broth (MHB)	10.1128/AEM.00799-18
Staphylococcus aureus			Human	Alkyldiaminoethylglycine hydrochloride	0.06	Broth microdilution	35±1	18±2	Mueller Hinton broth (MHB)	10.1128/AEM.00799-18
Staphylococcus aureus			Human	Alkyldiaminoethylglycine hydrochloride	0.06	Broth microdilution	35±1	18±2	Mueller Hinton broth (MHB)	10.1128/AEM.00799-18
Staphylococcus aureus			Human	Alkyldiaminoethylglycine hydrochloride	0.06	Broth microdilution	35±1	18±2	Mueller Hinton broth (MHB)	10.1128/AEM.00799-18
Staphylococcus aureus			Human	Alkyldiaminoethylglycine hydrochloride	0.06	Broth microdilution	35±1	18±2	Mueller Hinton broth (MHB)	10.1128/AEM.00799-18
Staphylococcus aureus			Human	Alkyldiaminoethylglycine hydrochloride	0.06	Broth microdilution	35±1	18±2	Mueller Hinton broth (MHB)	10.1128/AEM.00799-18
Staphylococcus aureus			Human	Alkyldiaminoethylglycine hydrochloride	0.06	Broth microdilution	35±1	18±2	Mueller Hinton broth (MHB)	10.1128/AEM.00799-18
Staphylococcus aureus			Human	Alkyldiaminoethylglycine hydrochloride	0.06	Broth microdilution	35±1	18±2	Mueller Hinton broth (MHB)	10.1128/AEM.00799-18
Staphylococcus aureus			Human	Alkyldiaminoethylglycine hydrochloride	0.06	Broth microdilution	35±1	18±2	Mueller Hinton broth (MHB)	10.1128/AEM.00799-18
Staphylococcus aureus			Human	Alkyldiaminoethylglycine hydrochloride	0.06	Broth microdilution	35±1	18±2	Mueller Hinton broth (MHB)	10.1128/AEM.00799-18
Staphylococcus aureus			Human	Alkyldiaminoethylglycine hydrochloride	0.06	Broth microdilution	35±1	18±2	Mueller Hinton broth (MHB)	10.1128/AEM.00799-18
Staphylococcus aureus			Human	Alkyldiaminoethylglycine hydrochloride	0.06	Broth microdilution	35±1	18±2	Mueller Hinton broth (MHB)	10.1128/AEM.00799-18
Staphylococcus aureus			Human	Alkyldiaminoethylglycine hydrochloride	0.06	Broth microdilution	35±1	18±2	Mueller Hinton broth (MHB)	10.1128/AEM.00799-18
Staphylococcus aureus			Human	Alkyldiaminoethylglycine hydrochloride	0.06	Broth microdilution	35±1	18±2	Mueller Hinton broth (MHB)	10.1128/AEM.00799-18
Staphylococcus aureus			Human	Alkyldiaminoethylglycine hydrochloride	0.06	Broth microdilution	35±1	18±2	Mueller Hinton broth (MHB)	10.1128/AEM.00799-18
Staphylococcus aureus			Human	Alkyldiaminoethylglycine hydrochloride	0.06	Broth microdilution	35±1	18±2	Mueller Hinton broth (MHB)	10.1128/AEM.00799-18
Staphylococcus aureus			Human	Alkyldiaminoethylglycine hydrochloride	0.06	Broth microdilution	35±1	18±2	Mueller Hinton broth (MHB)	10.1128/AEM.00799-18
Staphylococcus aureus			Human	Alkyldiaminoethylglycine hydrochloride	0.06	Broth microdilution	35±1	18±2	Mueller Hinton broth (MHB)	10.1128/AEM.00799-18
Staphylococcus aureus			Human	Alkyldiaminoethylglycine hydrochloride	0.06	Broth microdilution	35±1	18±2	Mueller Hinton broth (MHB)	10.1128/AEM.00799-18
Staphylococcus aureus			Human	Alkyldiaminoethylglycine hydrochloride	0.06	Broth microdilution	35±1	18±2	Mueller Hinton broth (MHB)	10.1128/AEM.00799-18
Staphylococcus aureus			Human	Alkyldiaminoethylglycine hydrochloride	0.06	Broth microdilution	35±1	18±2	Mueller Hinton broth (MHB)	10.1128/AEM.00799-18
Staphylococcus aureus			Human	Alkyldiaminoethylglycine hydrochloride	0.06	Broth microdilution	35±1	18±2	Mueller Hinton broth (MHB)	10.1128/AEM.00799-18
Staphylococcus aureus			Human	Alkyldiaminoethylglycine hydrochloride	0.06	Broth microdilution	35±1	18±2	Mueller Hinton broth (MHB)	10.1128/AEM.00799-18
Staphylococcus aureus			Human	Alkyldiaminoethylglycine hydrochloride	0.06	Broth microdilution	35±1	18±2	Mueller Hinton broth (MHB)	10.1128/AEM.00799-18
Staphylococcus aureus			Human	Alkyldiaminoethylglycine hydrochloride	0.06	Broth microdilution	35±1	18±2	Mueller Hinton broth (MHB)	10.1128/AEM.00799-18
Staphylococcus aureus			Human	Alkyldiaminoethylglycine hydrochloride	0.06	Broth microdilution	35±1	18±2	Mueller Hinton broth (MHB)	10.1128/AEM.00799-18
Staphylococcus aureus			Human	Alkyldiaminoethylglycine hydrochloride	0.06	Broth microdilution	35±1	18±2	Mueller Hinton broth (MHB)	10.1128/AEM.00799-18
Staphylococcus aureus			Human	Alkyldiaminoethylglycine hydrochloride	0.06	Broth microdilution	35±1	18±2	Mueller Hinton broth (MHB)	10.1128/AEM.00799-18
Staphylococcus aureus			Human	Alkyldiaminoethylglycine hydrochloride	0.06	Broth microdilution	35±1	18±2	Mueller Hinton broth (MHB)	10.1128/AEM.00799-18
Staphylococcus aureus			Human	Alkyldiaminoethylglycine hydrochloride	0.06	Broth microdilution	35±1	18±2	Mueller Hinton broth (MHB)	10.1128/AEM.00799-18
Staphylococcus aureus			Human	Alkyldiaminoethylglycine hydrochloride	0.06	Broth microdilution	35±1	18±2	Mueller Hinton broth (MHB)	10.1128/AEM.00799-18
Staphylococcus aureus			Human	Alkyldiaminoethylglycine hydrochloride	0.06	Broth microdilution	35±1	18±2	Mueller Hinton broth (MHB)	10.1128/AEM.00799-18
Staphylococcus aureus			Human	Alkyldiaminoethylglycine hydrochloride	0.06	Broth microdilution	35±1	18±2	Mueller Hinton broth (MHB)	10.1128/AEM.00799-18
Staphylococcus aureus			Human	Alkyldiaminoethylglycine hydrochloride	0.06	Broth microdilution	35±1	18±2	Mueller Hinton broth (MHB)	10.1128/AEM.00799-18
Staphylococcus aureus			Human	Alkyldiaminoethylglycine hydrochloride	0.06	Broth microdilution	35±1	18±2	Mueller Hinton broth (MHB)	10.1128/AEM.00799-18
Staphylococcus aureus			Human	Alkyldiaminoethylglycine hydrochloride	0.06	Broth microdilution	35±1	18±2	Mueller Hinton broth (MHB)	10.1128/AEM.00799-18
Staphylococcus aureus			Human	Alkyldiaminoethylglycine hydrochloride	0.06	Broth microdilution	35±1	18±2	Mueller Hinton broth (MHB)	10.1128/AEM.00799-18
Staphylococcus aureus			Human	Alkyldiaminoethylglycine hydrochloride	0.06	Broth microdilution	35±1	18±2	Mueller Hinton broth (MHB)	10.1128/AEM.00799-18
Staphylococcus aureus			Human	Alkyldiaminoethylglycine hydrochloride	0.06	Broth microdilution	35±1	18±2	Mueller Hinton broth (MHB)	10.1128/AEM.00799-18
Staphylococcus aureus			Human	Alkyldiaminoethylglycine hydrochloride	0.06	Broth microdilution	35±1	18±2	Mueller Hinton broth (MHB)	10.1128/AEM.00799-18
Staphylococcus aureus			Human	Alkyldiaminoethylglycine hydrochloride	0.06	Broth microdilution	35±1	18±2	Mueller Hinton broth (MHB)	10.1128/AEM.00799-18
Staphylococcus aureus			Human	Alkyldiaminoethylglycine hydrochloride	0.06	Broth microdilution	35±1	18±2	Mueller Hinton broth (MHB)	10.1128/AEM.00799-18
Staphylococcus aureus			Human	Alkyldiaminoethylglycine hydrochloride	0.06	Broth microdilution	35±1	18±2	Mueller Hinton broth (MHB)	10.1128/AEM.00799-18
Staphylococcus aureus			Human	Alkyldiaminoethylglycine hydrochloride	0.06	Broth microdilution	35±1	18±2	Mueller Hinton broth (MHB)	10.1128/AEM.00799-18
Staphylococcus aureus			Human	Alkyldiaminoethylglycine hydrochloride	0.06	Broth microdilution	35±1	18±2	Mueller Hinton broth (MHB)	10.1128/AEM.00799-18
Staphylococcus aureus			Human	Alkyldiaminoethylglycine hydrochloride	0.06	Broth microdilution	35±1	18±2	Mueller Hinton broth (MHB)	10.1128/AEM.00799-18
Staphylococcus aureus			Human	Alkyldiaminoethylglycine hydrochloride	0.06	Broth microdilution	35±1	18±2	Mueller Hinton broth (MHB)	10.1128/AEM.00799-18
Staphylococcus aureus			Human	Alkyldiaminoethylglycine hydrochloride	0.06	Broth microdilution	35±1	18±2	Mueller Hinton broth (MHB)	10.1128/AEM.00799-18
Staphylococcus aureus			Human	Alkyldiaminoethylglycine hydrochloride	0.06	Broth microdilution	35±1	18±2	Mueller Hinton broth (MHB)	10.1128/AEM.00799-18
Staphylococcus aureus			Human	Alkyldiaminoethylglycine hydrochloride	0.06	Broth microdilution	35±1	18±2	Mueller Hinton broth (MHB)	10.1128/AEM.00799-18
Staphylococcus aureus			Human	Alkyldiaminoethylglycine hydrochloride	0.06	Broth microdilution	35±1	18±2	Mueller Hinton broth (MHB)	10.1128/AEM.00799-18
Staphylococcus aureus			Human	Alkyldiaminoethylglycine hydrochloride	0.06	Broth microdilution	35±1	18±2	Mueller Hinton broth (MHB)	10.1128/AEM.00799-18
Staphylococcus aureus			Human	Alkyldiaminoethylglycine hydrochloride	0.06	Broth microdilution	35±1	18±2	Mueller Hinton broth (MHB)	10.1128/AEM.00799-18
Staphylococcus aureus			Human	Alkyldiaminoethylglycine hydrochloride	0.06	Broth microdilution	35±1	18±2	Mueller Hinton broth (MHB)	10.1128/AEM.00799-18
Staphylococcus aureus			Human	Alkyldiaminoethylglycine hydrochloride	0.06	Broth microdilution	35±1	18±2	Mueller Hinton broth (MHB)	10.1128/AEM.00799-18
Staphylococcus aureus			Human	Alkyldiaminoethylglycine hydrochloride	0.06	Broth microdilution	35±1	18±2	Mueller Hinton broth (MHB)	10.1128/AEM.00799-18
Staphylococcus aureus			Human	Alkyldiaminoethylglycine hydrochloride	0.06	Broth microdilution	35±1	18±2	Mueller Hinton broth (MHB)	10.1128/AEM.00799-18
Staphylococcus aureus			Human	Alkyldiaminoethylglycine hydrochloride	0.06	Broth microdilution	35±1	18±2	Mueller Hinton broth (MHB)	10.1128/AEM.00799-18
Staphylococcus aureus			Human	Alkyldiaminoethylglycine hydrochloride	0.06	Broth microdilution	35±1	18±2	Mueller Hinton broth (MHB)	10.1128/AEM.00799-18
Staphylococcus aureus			Human	Alkyldiaminoethylglycine hydrochloride	0.06	Broth microdilution	35±1	18±2	Mueller Hinton broth (MHB)	10.1128/AEM.00799-18
Staphylococcus aureus			Human	Alkyldiaminoethylglycine hydrochloride	0.06	Broth microdilution	35±1	18±2	Mueller Hinton broth (MHB)	10.1128/AEM.00799-18
Staphylococcus aureus			Human	Alkyldiaminoethylglycine hydrochloride	0.06	Broth microdilution	35±1	18±2	Mueller Hinton broth (MHB)	10.1128/AEM.00799-18
Staphylococcus aureus			Human	Alkyldiaminoethylglycine hydrochloride	0.06	Broth microdilution	35±1	18±2	Mueller Hinton broth (MHB)	10.1128/AEM.00799-18
Staphylococcus aureus			Human	Alkyldiaminoethylglycine hydrochloride	0.06	Broth microdilution	35±1	18±2	Mueller Hinton broth (MHB)	10.1128/AEM.00799-18
Staphylococcus aureus			Human	Alkyldiaminoethylglycine hydrochloride	0.06	Broth microdilution	35±1	18±2	Mueller Hinton broth (MHB)	10.1128/AEM.00799-18
Staphylococcus aureus			Human	Alkyldiaminoethylglycine hydrochloride	0.06	Broth microdilution	35±1	18±2	Mueller Hinton broth (MHB)	10.1128/AEM.00799-18
Staphylococcus aureus			Human	Alkyldiaminoethylglycine hydrochloride	0.06	Broth microdilution	35±1	18±2	Mueller Hinton broth (MHB)	10.1128/AEM.00799-18
Staphylococcus aureus			Human	Alkyldiaminoethylglycine hydrochloride	0.06	Broth microdilution	35±1	18±2	Mueller Hinton broth (MHB)	10.1128/AEM.00799-18
Staphylococcus aureus			Human	Alkyldiaminoethylglycine hydrochloride	0.06	Broth microdilution	35±1	18±2	Mueller Hinton broth (MHB)	10.1128/AEM.00799-18
Staphylococcus aureus			Human	Alkyldiaminoethylglycine hydrochloride	0.06	Broth microdilution	35±1	18±2	Mueller Hinton broth (MHB)	10.1128/AEM.00799-18
Staphylococcus aureus			Human	Alkyldiaminoethylglycine hydrochloride	0.06	Broth microdilution	35±1	18±2	Mueller Hinton broth (MHB)	10.1128/AEM.00799-18
Staphylococcus aureus			Human	Alkyldiaminoethylglycine hydrochloride	0.06	Broth microdilution	35±1	18±2	Mueller Hinton broth (MHB)	10.1128/AEM.00799-18
Staphylococcus aureus			Human	Alkyldiaminoethylglycine hydrochloride	0.06	Broth microdilution	35±1	18±2	Mueller Hinton broth (MHB)	10.1128/AEM.00799-18
Staphylococcus aureus			Human	Alkyldiaminoethylglycine hydrochloride	0.06	Broth microdilution	35±1	18±2	Mueller Hinton broth (MHB)	10.1128/AEM.00799-18
Staphylococcus aureus			Human	Alkyldiaminoethylglycine hydrochloride	0.06	Broth microdilution	35±1	18±2	Mueller Hinton broth (MHB)	10.1128/AEM.00799-18
Staphylococcus aureus			Human	Alkyldiaminoethylglycine hydrochloride	0.06	Broth microdilution	35±1	18±2	Mueller Hinton broth (MHB)	10.1128/AEM.00799-18
Staphylococcus aureus			Human	Alkyldiaminoethylglycine hydrochloride	0.06	Broth microdilution	35±1	18±2	Mueller Hinton broth (MHB)	10.1128/AEM.00799-18
Staphylococcus aureus			Human	Alkyldiaminoethylglycine hydrochloride	0.06	Broth microdilution	35±1	18±2	Mueller Hinton broth (MHB)	10.1128/AEM.00799-18
Staphylococcus aureus			Human	Alkyldiaminoethylglycine hydrochloride	0.06	Broth microdilution	35±1	18±2	Mueller Hinton broth (MHB)	10.1128/AEM.00799-18
Staphylococcus aureus			Human	Alkyldiaminoethylglycine hydrochloride	0.06	Broth microdilution	35±1	18±2	Mueller Hinton broth (MHB)	10.1128/AEM.00799-18
Staphylococcus aureus			Human	Alkyldiaminoethylglycine hydrochloride	0.06	Broth microdilution	35±1	18±2	Mueller Hinton broth (MHB)	10.1128/AEM.00799-18
Staphylococcus aureus			Human	Alkyldiaminoethylglycine hydrochloride	0.06	Broth microdilution	35±1	18±2	Mueller Hinton broth (MHB)	10.1128/AEM.00799-18
Staphylococcus aureus			Human	Alkyldiaminoethylglycine hydrochloride	0.06	Broth microdilution	35±1	18±2	Mueller Hinton broth (MHB)	10.1128/AEM.00799-18
Staphylococcus aureus			Human	Alkyldiaminoethylglycine hydrochloride	0.06	Broth microdilution	35±1	18±2	Mueller Hinton broth (MHB)	10.1128/AEM.00799-18
Staphylococcus aureus			Human	Alkyldiaminoethylglycine hydrochloride	0.06	Broth microdilution	35±1	18±2	Mueller Hinton broth (MHB)	10.1128/AEM.00799-18
Staphylococcus aureus			Human	Alkyldiaminoethylglycine hydrochloride	0.12	Broth microdilution	35±1	18±2	Mueller Hinton broth (MHB)	10.1128/AEM.00799-18
Staphylococcus aureus			Human	Alkyldiaminoethylglycine hydrochloride	0.12	Broth microdilution	35±1	18±2	Mueller Hinton broth (MHB)	10.1128/AEM.00799-18
Staphylococcus aureus			Human	Alkyldiaminoethylglycine hydrochloride	0.12	Broth microdilution	35±1	18±2	Mueller Hinton broth (MHB)	10.1128/AEM.00799-18
Staphylococcus aureus			Human	Alkyldiaminoethylglycine hydrochloride	0.12	Broth microdilution	35±1	18±2	Mueller Hinton broth (MHB)	10.1128/AEM.00799-18
Staphylococcus aureus			Human	Alkyldiaminoethylglycine hydrochloride	0.12	Broth microdilution	35±1	18±2	Mueller Hinton broth (MHB)	10.1128/AEM.00799-18
Staphylococcus aureus			Human	Alkyldiaminoethylglycine hydrochloride	0.12	Broth microdilution	35±1	18±2	Mueller Hinton broth (MHB)	10.1128/AEM.00799-18
Staphylococcus aureus			Human	Alkyldiaminoethylglycine hydrochloride	0.12	Broth microdilution	35±1	18±2	Mueller Hinton broth (MHB)	10.1128/AEM.00799-18
Staphylococcus aureus			Human	Alkyldiaminoethylglycine hydrochloride	0.12	Broth microdilution	35±1	18±2	Mueller Hinton broth (MHB)	10.1128/AEM.00799-18
Staphylococcus aureus			Human	Alkyldiaminoethylglycine hydrochloride	0.12	Broth microdilution	35±1	18±2	Mueller Hinton broth (MHB)	10.1128/AEM.00799-18
Staphylococcus aureus			Human	Alkyldiaminoethylglycine hydrochloride	0.12	Broth microdilution	35±1	18±2	Mueller Hinton broth (MHB)	10.1128/AEM.00799-18
Staphylococcus aureus			Human	Alkyldiaminoethylglycine hydrochloride	0.12	Broth microdilution	35±1	18±2	Mueller Hinton broth (MHB)	10.1128/AEM.00799-18
Staphylococcus aureus			Human	Alkyldiaminoethylglycine hydrochloride	0.12	Broth microdilution	35±1	18±2	Mueller Hinton broth (MHB)	10.1128/AEM.00799-18
Staphylococcus aureus			Human	Alkyldiaminoethylglycine hydrochloride	0.12	Broth microdilution	35±1	18±2	Mueller Hinton broth (MHB)	10.1128/AEM.00799-18
Staphylococcus aureus			Human	Alkyldiaminoethylglycine hydrochloride	0.12	Broth microdilution	35±1	18±2	Mueller Hinton broth (MHB)	10.1128/AEM.00799-18
Staphylococcus aureus			Human	Alkyldiaminoethylglycine hydrochloride	0.12	Broth microdilution	35±1	18±2	Mueller Hinton broth (MHB)	10.1128/AEM.00799-18
Staphylococcus aureus			Human	Alkyldiaminoethylglycine hydrochloride	0.25	Broth microdilution	35±1	18±2	Mueller Hinton broth (MHB)	10.1128/AEM.00799-18
Staphylococcus aureus			Animal	Alkyldiaminoethylglycine hydrochloride	0.06	Broth microdilution	35±1	18±2	Mueller Hinton broth (MHB)	10.1128/AEM.00799-18
Staphylococcus aureus			Animal	Alkyldiaminoethylglycine hydrochloride	0.06	Broth microdilution	35±1	18±2	Mueller Hinton broth (MHB)	10.1128/AEM.00799-18
Staphylococcus aureus			Animal	Alkyldiaminoethylglycine hydrochloride	0.06	Broth microdilution	35±1	18±2	Mueller Hinton broth (MHB)	10.1128/AEM.00799-18
Staphylococcus aureus			Animal	Alkyldiaminoethylglycine hydrochloride	0.06	Broth microdilution	35±1	18±2	Mueller Hinton broth (MHB)	10.1128/AEM.00799-18
Staphylococcus aureus			Animal	Alkyldiaminoethylglycine hydrochloride	0.06	Broth microdilution	35±1	18±2	Mueller Hinton broth (MHB)	10.1128/AEM.00799-18
Staphylococcus aureus			Animal	Alkyldiaminoethylglycine hydrochloride	0.06	Broth microdilution	35±1	18±2	Mueller Hinton broth (MHB)	10.1128/AEM.00799-18
Staphylococcus aureus			Animal	Alkyldiaminoethylglycine hydrochloride	0.06	Broth microdilution	35±1	18±2	Mueller Hinton broth (MHB)	10.1128/AEM.00799-18
Staphylococcus aureus			Animal	Alkyldiaminoethylglycine hydrochloride	0.06	Broth microdilution	35±1	18±2	Mueller Hinton broth (MHB)	10.1128/AEM.00799-18
Staphylococcus aureus			Animal	Alkyldiaminoethylglycine hydrochloride	0.06	Broth microdilution	35±1	18±2	Mueller Hinton broth (MHB)	10.1128/AEM.00799-18
Staphylococcus aureus			Animal	Alkyldiaminoethylglycine hydrochloride	0.06	Broth microdilution	35±1	18±2	Mueller Hinton broth (MHB)	10.1128/AEM.00799-18
Staphylococcus aureus			Animal	Alkyldiaminoethylglycine hydrochloride	0.06	Broth microdilution	35±1	18±2	Mueller Hinton broth (MHB)	10.1128/AEM.00799-18
Staphylococcus aureus			Animal	Alkyldiaminoethylglycine hydrochloride	0.06	Broth microdilution	35±1	18±2	Mueller Hinton broth (MHB)	10.1128/AEM.00799-18
Staphylococcus aureus			Animal	Alkyldiaminoethylglycine hydrochloride	0.06	Broth microdilution	35±1	18±2	Mueller Hinton broth (MHB)	10.1128/AEM.00799-18
Staphylococcus aureus			Animal	Alkyldiaminoethylglycine hydrochloride	0.06	Broth microdilution	35±1	18±2	Mueller Hinton broth (MHB)	10.1128/AEM.00799-18
Staphylococcus aureus			Animal	Alkyldiaminoethylglycine hydrochloride	0.06	Broth microdilution	35±1	18±2	Mueller Hinton broth (MHB)	10.1128/AEM.00799-18
Staphylococcus aureus			Animal	Alkyldiaminoethylglycine hydrochloride	0.06	Broth microdilution	35±1	18±2	Mueller Hinton broth (MHB)	10.1128/AEM.00799-18
Staphylococcus aureus			Animal	Alkyldiaminoethylglycine hydrochloride	0.06	Broth microdilution	35±1	18±2	Mueller Hinton broth (MHB)	10.1128/AEM.00799-18
Staphylococcus aureus			Animal	Alkyldiaminoethylglycine hydrochloride	0.06	Broth microdilution	35±1	18±2	Mueller Hinton broth (MHB)	10.1128/AEM.00799-18
Staphylococcus aureus			Animal	Alkyldiaminoethylglycine hydrochloride	0.06	Broth microdilution	35±1	18±2	Mueller Hinton broth (MHB)	10.1128/AEM.00799-18
Staphylococcus aureus			Animal	Alkyldiaminoethylglycine hydrochloride	0.06	Broth microdilution	35±1	18±2	Mueller Hinton broth (MHB)	10.1128/AEM.00799-18
Staphylococcus aureus			Animal	Alkyldiaminoethylglycine hydrochloride	0.06	Broth microdilution	35±1	18±2	Mueller Hinton broth (MHB)	10.1128/AEM.00799-18
Staphylococcus aureus			Animal	Alkyldiaminoethylglycine hydrochloride	0.06	Broth microdilution	35±1	18±2	Mueller Hinton broth (MHB)	10.1128/AEM.00799-18
Staphylococcus aureus			Animal	Alkyldiaminoethylglycine hydrochloride	0.06	Broth microdilution	35±1	18±2	Mueller Hinton broth (MHB)	10.1128/AEM.00799-18
Staphylococcus aureus			Animal	Alkyldiaminoethylglycine hydrochloride	0.06	Broth microdilution	35±1	18±2	Mueller Hinton broth (MHB)	10.1128/AEM.00799-18
Staphylococcus aureus			Animal	Alkyldiaminoethylglycine hydrochloride	0.06	Broth microdilution	35±1	18±2	Mueller Hinton broth (MHB)	10.1128/AEM.00799-18
Staphylococcus aureus			Animal	Alkyldiaminoethylglycine hydrochloride	0.06	Broth microdilution	35±1	18±2	Mueller Hinton broth (MHB)	10.1128/AEM.00799-18
Staphylococcus aureus			Animal	Alkyldiaminoethylglycine hydrochloride	0.06	Broth microdilution	35±1	18±2	Mueller Hinton broth (MHB)	10.1128/AEM.00799-18
Staphylococcus aureus			Animal	Alkyldiaminoethylglycine hydrochloride	0.06	Broth microdilution	35±1	18±2	Mueller Hinton broth (MHB)	10.1128/AEM.00799-18
Staphylococcus aureus			Animal	Alkyldiaminoethylglycine hydrochloride	0.06	Broth microdilution	35±1	18±2	Mueller Hinton broth (MHB)	10.1128/AEM.00799-18
Staphylococcus aureus			Animal	Alkyldiaminoethylglycine hydrochloride	0.06	Broth microdilution	35±1	18±2	Mueller Hinton broth (MHB)	10.1128/AEM.00799-18
Staphylococcus aureus			Animal	Alkyldiaminoethylglycine hydrochloride	0.06	Broth microdilution	35±1	18±2	Mueller Hinton broth (MHB)	10.1128/AEM.00799-18
Staphylococcus aureus			Animal	Alkyldiaminoethylglycine hydrochloride	0.06	Broth microdilution	35±1	18±2	Mueller Hinton broth (MHB)	10.1128/AEM.00799-18
Staphylococcus aureus			Animal	Alkyldiaminoethylglycine hydrochloride	0.06	Broth microdilution	35±1	18±2	Mueller Hinton broth (MHB)	10.1128/AEM.00799-18
Staphylococcus aureus			Animal	Alkyldiaminoethylglycine hydrochloride	0.06	Broth microdilution	35±1	18±2	Mueller Hinton broth (MHB)	10.1128/AEM.00799-18
Staphylococcus aureus			Animal	Alkyldiaminoethylglycine hydrochloride	0.06	Broth microdilution	35±1	18±2	Mueller Hinton broth (MHB)	10.1128/AEM.00799-18
Staphylococcus aureus			Animal	Alkyldiaminoethylglycine hydrochloride	0.06	Broth microdilution	35±1	18±2	Mueller Hinton broth (MHB)	10.1128/AEM.00799-18
Staphylococcus aureus			Animal	Alkyldiaminoethylglycine hydrochloride	0.06	Broth microdilution	35±1	18±2	Mueller Hinton broth (MHB)	10.1128/AEM.00799-18
Staphylococcus aureus			Animal	Alkyldiaminoethylglycine hydrochloride	0.06	Broth microdilution	35±1	18±2	Mueller Hinton broth (MHB)	10.1128/AEM.00799-18
Staphylococcus aureus			Animal	Alkyldiaminoethylglycine hydrochloride	0.06	Broth microdilution	35±1	18±2	Mueller Hinton broth (MHB)	10.1128/AEM.00799-18
Staphylococcus aureus			Animal	Alkyldiaminoethylglycine hydrochloride	0.06	Broth microdilution	35±1	18±2	Mueller Hinton broth (MHB)	10.1128/AEM.00799-18
Staphylococcus aureus			Animal	Alkyldiaminoethylglycine hydrochloride	0.06	Broth microdilution	35±1	18±2	Mueller Hinton broth (MHB)	10.1128/AEM.00799-18
Staphylococcus aureus			Animal	Alkyldiaminoethylglycine hydrochloride	0.06	Broth microdilution	35±1	18±2	Mueller Hinton broth (MHB)	10.1128/AEM.00799-18
Staphylococcus aureus			Animal	Alkyldiaminoethylglycine hydrochloride	0.06	Broth microdilution	35±1	18±2	Mueller Hinton broth (MHB)	10.1128/AEM.00799-18
Staphylococcus aureus			Animal	Alkyldiaminoethylglycine hydrochloride	0.06	Broth microdilution	35±1	18±2	Mueller Hinton broth (MHB)	10.1128/AEM.00799-18
Staphylococcus aureus			Animal	Alkyldiaminoethylglycine hydrochloride	0.06	Broth microdilution	35±1	18±2	Mueller Hinton broth (MHB)	10.1128/AEM.00799-18
Staphylococcus aureus			Animal	Alkyldiaminoethylglycine hydrochloride	0.06	Broth microdilution	35±1	18±2	Mueller Hinton broth (MHB)	10.1128/AEM.00799-18
Staphylococcus aureus			Animal	Alkyldiaminoethylglycine hydrochloride	0.06	Broth microdilution	35±1	18±2	Mueller Hinton broth (MHB)	10.1128/AEM.00799-18
Staphylococcus aureus			Animal	Alkyldiaminoethylglycine hydrochloride	0.06	Broth microdilution	35±1	18±2	Mueller Hinton broth (MHB)	10.1128/AEM.00799-18
Staphylococcus aureus			Animal	Alkyldiaminoethylglycine hydrochloride	0.06	Broth microdilution	35±1	18±2	Mueller Hinton broth (MHB)	10.1128/AEM.00799-18
Staphylococcus aureus			Animal	Alkyldiaminoethylglycine hydrochloride	0.06	Broth microdilution	35±1	18±2	Mueller Hinton broth (MHB)	10.1128/AEM.00799-18
Staphylococcus aureus			Animal	Alkyldiaminoethylglycine hydrochloride	0.06	Broth microdilution	35±1	18±2	Mueller Hinton broth (MHB)	10.1128/AEM.00799-18
Staphylococcus aureus			Animal	Alkyldiaminoethylglycine hydrochloride	0.06	Broth microdilution	35±1	18±2	Mueller Hinton broth (MHB)	10.1128/AEM.00799-18
Staphylococcus aureus			Animal	Alkyldiaminoethylglycine hydrochloride	0.06	Broth microdilution	35±1	18±2	Mueller Hinton broth (MHB)	10.1128/AEM.00799-18
Staphylococcus aureus			Animal	Alkyldiaminoethylglycine hydrochloride	0.06	Broth microdilution	35±1	18±2	Mueller Hinton broth (MHB)	10.1128/AEM.00799-18
Staphylococcus aureus			Animal	Alkyldiaminoethylglycine hydrochloride	0.06	Broth microdilution	35±1	18±2	Mueller Hinton broth (MHB)	10.1128/AEM.00799-18
Staphylococcus aureus			Animal	Alkyldiaminoethylglycine hydrochloride	0.06	Broth microdilution	35±1	18±2	Mueller Hinton broth (MHB)	10.1128/AEM.00799-18
Staphylococcus aureus			Animal	Alkyldiaminoethylglycine hydrochloride	0.06	Broth microdilution	35±1	18±2	Mueller Hinton broth (MHB)	10.1128/AEM.00799-18
Staphylococcus aureus			Animal	Alkyldiaminoethylglycine hydrochloride	0.06	Broth microdilution	35±1	18±2	Mueller Hinton broth (MHB)	10.1128/AEM.00799-18
Staphylococcus aureus			Animal	Alkyldiaminoethylglycine hydrochloride	0.06	Broth microdilution	35±1	18±2	Mueller Hinton broth (MHB)	10.1128/AEM.00799-18
Staphylococcus aureus			Animal	Alkyldiaminoethylglycine hydrochloride	0.12	Broth microdilution	35±1	18±2	Mueller Hinton broth (MHB)	10.1128/AEM.00799-18
Staphylococcus aureus			Animal	Alkyldiaminoethylglycine hydrochloride	0.25	Broth microdilution	35±1	18±2	Mueller Hinton broth (MHB)	10.1128/AEM.00799-18
Staphylococcus aureus			Animal	Alkyldiaminoethylglycine hydrochloride	0.25	Broth microdilution	35±1	18±2	Mueller Hinton broth (MHB)	10.1128/AEM.00799-18
Staphylococcus aureus			Animal	Alkyldiaminoethylglycine hydrochloride	0.25	Broth microdilution	35±1	18±2	Mueller Hinton broth (MHB)	10.1128/AEM.00799-18

## Sheet: Benzalkonium_bromide_file
Species	Strain	Geographical region	Source	Biocide	MIC (µg/mL)	method	Temperature (°C)	Incubation time ()	media	doi	Comment
Escherichia coli				Benzalkonium bromide	4	Agar dilution	37	o/n	Mueller Hinton agar (MHA)	10.1016/j.jhin.2011.06.008
Escherichia coli				Benzalkonium bromide	4	Agar dilution	37	o/n	Mueller Hinton agar (MHA)	10.1016/j.jhin.2011.06.008
Escherichia coli				Benzalkonium bromide	8	Agar dilution	37	o/n	Mueller Hinton agar (MHA)	10.1016/j.jhin.2011.06.008
Escherichia coli				Benzalkonium bromide	8	Agar dilution	37	o/n	Mueller Hinton agar (MHA)	10.1016/j.jhin.2011.06.008
Escherichia coli				Benzalkonium bromide	8	Agar dilution	37	o/n	Mueller Hinton agar (MHA)	10.1016/j.jhin.2011.06.008
Escherichia coli				Benzalkonium bromide	16	Agar dilution	37	o/n	Mueller Hinton agar (MHA)	10.1016/j.jhin.2011.06.008
Escherichia coli				Benzalkonium bromide	16	Agar dilution	37	o/n	Mueller Hinton agar (MHA)	10.1016/j.jhin.2011.06.008
Escherichia coli				Benzalkonium bromide	16	Agar dilution	37	o/n	Mueller Hinton agar (MHA)	10.1016/j.jhin.2011.06.008
Escherichia coli				Benzalkonium bromide	16	Agar dilution	37	o/n	Mueller Hinton agar (MHA)	10.1016/j.jhin.2011.06.008
Escherichia coli				Benzalkonium bromide	16	Agar dilution	37	o/n	Mueller Hinton agar (MHA)	10.1016/j.jhin.2011.06.008
Escherichia coli				Benzalkonium bromide	16	Agar dilution	37	o/n	Mueller Hinton agar (MHA)	10.1016/j.jhin.2011.06.008
Escherichia coli				Benzalkonium bromide	16	Agar dilution	37	o/n	Mueller Hinton agar (MHA)	10.1016/j.jhin.2011.06.008
Escherichia coli				Benzalkonium bromide	16	Agar dilution	37	o/n	Mueller Hinton agar (MHA)	10.1016/j.jhin.2011.06.008
Escherichia coli				Benzalkonium bromide	16	Agar dilution	37	o/n	Mueller Hinton agar (MHA)	10.1016/j.jhin.2011.06.008
Escherichia coli				Benzalkonium bromide	16	Agar dilution	37	o/n	Mueller Hinton agar (MHA)	10.1016/j.jhin.2011.06.008
Escherichia coli				Benzalkonium bromide	16	Agar dilution	37	o/n	Mueller Hinton agar (MHA)	10.1016/j.jhin.2011.06.008
Escherichia coli				Benzalkonium bromide	16	Agar dilution	37	o/n	Mueller Hinton agar (MHA)	10.1016/j.jhin.2011.06.008
Escherichia coli				Benzalkonium bromide	16	Agar dilution	37	o/n	Mueller Hinton agar (MHA)	10.1016/j.jhin.2011.06.008
Escherichia coli				Benzalkonium bromide	16	Agar dilution	37	o/n	Mueller Hinton agar (MHA)	10.1016/j.jhin.2011.06.008
Escherichia coli				Benzalkonium bromide	16	Agar dilution	37	o/n	Mueller Hinton agar (MHA)	10.1016/j.jhin.2011.06.008
Escherichia coli				Benzalkonium bromide	16	Agar dilution	37	o/n	Mueller Hinton agar (MHA)	10.1016/j.jhin.2011.06.008
Escherichia coli				Benzalkonium bromide	16	Agar dilution	37	o/n	Mueller Hinton agar (MHA)	10.1016/j.jhin.2011.06.008
Escherichia coli				Benzalkonium bromide	16	Agar dilution	37	o/n	Mueller Hinton agar (MHA)	10.1016/j.jhin.2011.06.008
Escherichia coli				Benzalkonium bromide	16	Agar dilution	37	o/n	Mueller Hinton agar (MHA)	10.1016/j.jhin.2011.06.008
Escherichia coli				Benzalkonium bromide	16	Agar dilution	37	o/n	Mueller Hinton agar (MHA)	10.1016/j.jhin.2011.06.008
Escherichia coli				Benzalkonium bromide	16	Agar dilution	37	o/n	Mueller Hinton agar (MHA)	10.1016/j.jhin.2011.06.008
Escherichia coli				Benzalkonium bromide	16	Agar dilution	37	o/n	Mueller Hinton agar (MHA)	10.1016/j.jhin.2011.06.008
Escherichia coli				Benzalkonium bromide	16	Agar dilution	37	o/n	Mueller Hinton agar (MHA)	10.1016/j.jhin.2011.06.008
Escherichia coli				Benzalkonium bromide	16	Agar dilution	37	o/n	Mueller Hinton agar (MHA)	10.1016/j.jhin.2011.06.008
Escherichia coli				Benzalkonium bromide	16	Agar dilution	37	o/n	Mueller Hinton agar (MHA)	10.1016/j.jhin.2011.06.008
Escherichia coli				Benzalkonium bromide	16	Agar dilution	37	o/n	Mueller Hinton agar (MHA)	10.1016/j.jhin.2011.06.008
Escherichia coli				Benzalkonium bromide	16	Agar dilution	37	o/n	Mueller Hinton agar (MHA)	10.1016/j.jhin.2011.06.008
Escherichia coli				Benzalkonium bromide	16	Agar dilution	37	o/n	Mueller Hinton agar (MHA)	10.1016/j.jhin.2011.06.008
Escherichia coli				Benzalkonium bromide	16	Agar dilution	37	o/n	Mueller Hinton agar (MHA)	10.1016/j.jhin.2011.06.008
Escherichia coli				Benzalkonium bromide	16	Agar dilution	37	o/n	Mueller Hinton agar (MHA)	10.1016/j.jhin.2011.06.008
Escherichia coli				Benzalkonium bromide	16	Agar dilution	37	o/n	Mueller Hinton agar (MHA)	10.1016/j.jhin.2011.06.008
Escherichia coli				Benzalkonium bromide	16	Agar dilution	37	o/n	Mueller Hinton agar (MHA)	10.1016/j.jhin.2011.06.008
Escherichia coli				Benzalkonium bromide	32	Agar dilution	37	o/n	Mueller Hinton agar (MHA)	10.1016/j.jhin.2011.06.008
Escherichia coli				Benzalkonium bromide	32	Agar dilution	37	o/n	Mueller Hinton agar (MHA)	10.1016/j.jhin.2011.06.008
Escherichia coli				Benzalkonium bromide	32	Agar dilution	37	o/n	Mueller Hinton agar (MHA)	10.1016/j.jhin.2011.06.008
Escherichia coli				Benzalkonium bromide	32	Agar dilution	37	o/n	Mueller Hinton agar (MHA)	10.1016/j.jhin.2011.06.008
Escherichia coli				Benzalkonium bromide	32	Agar dilution	37	o/n	Mueller Hinton agar (MHA)	10.1016/j.jhin.2011.06.008
Escherichia coli				Benzalkonium bromide	32	Agar dilution	37	o/n	Mueller Hinton agar (MHA)	10.1016/j.jhin.2011.06.008
Escherichia coli				Benzalkonium bromide	32	Agar dilution	37	o/n	Mueller Hinton agar (MHA)	10.1016/j.jhin.2011.06.008
Escherichia coli				Benzalkonium bromide	32	Agar dilution	37	o/n	Mueller Hinton agar (MHA)	10.1016/j.jhin.2011.06.008
Escherichia coli				Benzalkonium bromide	32	Agar dilution	37	o/n	Mueller Hinton agar (MHA)	10.1016/j.jhin.2011.06.008
Escherichia coli				Benzalkonium bromide	32	Agar dilution	37	o/n	Mueller Hinton agar (MHA)	10.1016/j.jhin.2011.06.008
Escherichia coli				Benzalkonium bromide	32	Agar dilution	37	o/n	Mueller Hinton agar (MHA)	10.1016/j.jhin.2011.06.008
Escherichia coli				Benzalkonium bromide	32	Agar dilution	37	o/n	Mueller Hinton agar (MHA)	10.1016/j.jhin.2011.06.008
Escherichia coli				Benzalkonium bromide	32	Agar dilution	37	o/n	Mueller Hinton agar (MHA)	10.1016/j.jhin.2011.06.008
Escherichia coli				Benzalkonium bromide	32	Agar dilution	37	o/n	Mueller Hinton agar (MHA)	10.1016/j.jhin.2011.06.008
Escherichia coli				Benzalkonium bromide	32	Agar dilution	37	o/n	Mueller Hinton agar (MHA)	10.1016/j.jhin.2011.06.008
Escherichia coli				Benzalkonium bromide	32	Agar dilution	37	o/n	Mueller Hinton agar (MHA)	10.1016/j.jhin.2011.06.008
Escherichia coli				Benzalkonium bromide	32	Agar dilution	37	o/n	Mueller Hinton agar (MHA)	10.1016/j.jhin.2011.06.008
Escherichia coli				Benzalkonium bromide	32	Agar dilution	37	o/n	Mueller Hinton agar (MHA)	10.1016/j.jhin.2011.06.008
Escherichia coli				Benzalkonium bromide	32	Agar dilution	37	o/n	Mueller Hinton agar (MHA)	10.1016/j.jhin.2011.06.008
Escherichia coli				Benzalkonium bromide	32	Agar dilution	37	o/n	Mueller Hinton agar (MHA)	10.1016/j.jhin.2011.06.008
Escherichia coli				Benzalkonium bromide	32	Agar dilution	37	o/n	Mueller Hinton agar (MHA)	10.1016/j.jhin.2011.06.008
Escherichia coli				Benzalkonium bromide	32	Agar dilution	37	o/n	Mueller Hinton agar (MHA)	10.1016/j.jhin.2011.06.008
Escherichia coli				Benzalkonium bromide	32	Agar dilution	37	o/n	Mueller Hinton agar (MHA)	10.1016/j.jhin.2011.06.008
Escherichia coli				Benzalkonium bromide	32	Agar dilution	37	o/n	Mueller Hinton agar (MHA)	10.1016/j.jhin.2011.06.008
Escherichia coli				Benzalkonium bromide	32	Agar dilution	37	o/n	Mueller Hinton agar (MHA)	10.1016/j.jhin.2011.06.008
Escherichia coli				Benzalkonium bromide	32	Agar dilution	37	o/n	Mueller Hinton agar (MHA)	10.1016/j.jhin.2011.06.008
Escherichia coli				Benzalkonium bromide	32	Agar dilution	37	o/n	Mueller Hinton agar (MHA)	10.1016/j.jhin.2011.06.008
Escherichia coli				Benzalkonium bromide	32	Agar dilution	37	o/n	Mueller Hinton agar (MHA)	10.1016/j.jhin.2011.06.008
Escherichia coli				Benzalkonium bromide	32	Agar dilution	37	o/n	Mueller Hinton agar (MHA)	10.1016/j.jhin.2011.06.008
Escherichia coli				Benzalkonium bromide	32	Agar dilution	37	o/n	Mueller Hinton agar (MHA)	10.1016/j.jhin.2011.06.008
Escherichia coli				Benzalkonium bromide	32	Agar dilution	37	o/n	Mueller Hinton agar (MHA)	10.1016/j.jhin.2011.06.008
Escherichia coli				Benzalkonium bromide	32	Agar dilution	37	o/n	Mueller Hinton agar (MHA)	10.1016/j.jhin.2011.06.008
Escherichia coli				Benzalkonium bromide	32	Agar dilution	37	o/n	Mueller Hinton agar (MHA)	10.1016/j.jhin.2011.06.008
Escherichia coli				Benzalkonium bromide	32	Agar dilution	37	o/n	Mueller Hinton agar (MHA)	10.1016/j.jhin.2011.06.008
Escherichia coli				Benzalkonium bromide	32	Agar dilution	37	o/n	Mueller Hinton agar (MHA)	10.1016/j.jhin.2011.06.008
Escherichia coli				Benzalkonium bromide	32	Agar dilution	37	o/n	Mueller Hinton agar (MHA)	10.1016/j.jhin.2011.06.008
Escherichia coli				Benzalkonium bromide	32	Agar dilution	37	o/n	Mueller Hinton agar (MHA)	10.1016/j.jhin.2011.06.008
Escherichia coli				Benzalkonium bromide	32	Agar dilution	37	o/n	Mueller Hinton agar (MHA)	10.1016/j.jhin.2011.06.008
Escherichia coli				Benzalkonium bromide	32	Agar dilution	37	o/n	Mueller Hinton agar (MHA)	10.1016/j.jhin.2011.06.008
Escherichia coli				Benzalkonium bromide	32	Agar dilution	37	o/n	Mueller Hinton agar (MHA)	10.1016/j.jhin.2011.06.008
Escherichia coli				Benzalkonium bromide	32	Agar dilution	37	o/n	Mueller Hinton agar (MHA)	10.1016/j.jhin.2011.06.008
Escherichia coli				Benzalkonium bromide	32	Agar dilution	37	o/n	Mueller Hinton agar (MHA)	10.1016/j.jhin.2011.06.008
Escherichia coli				Benzalkonium bromide	32	Agar dilution	37	o/n	Mueller Hinton agar (MHA)	10.1016/j.jhin.2011.06.008
Escherichia coli				Benzalkonium bromide	32	Agar dilution	37	o/n	Mueller Hinton agar (MHA)	10.1016/j.jhin.2011.06.008
Escherichia coli				Benzalkonium bromide	32	Agar dilution	37	o/n	Mueller Hinton agar (MHA)	10.1016/j.jhin.2011.06.008
Escherichia coli				Benzalkonium bromide	32	Agar dilution	37	o/n	Mueller Hinton agar (MHA)	10.1016/j.jhin.2011.06.008
Escherichia coli				Benzalkonium bromide	32	Agar dilution	37	o/n	Mueller Hinton agar (MHA)	10.1016/j.jhin.2011.06.008
Escherichia coli				Benzalkonium bromide	32	Agar dilution	37	o/n	Mueller Hinton agar (MHA)	10.1016/j.jhin.2011.06.008
Escherichia coli				Benzalkonium bromide	32	Agar dilution	37	o/n	Mueller Hinton agar (MHA)	10.1016/j.jhin.2011.06.008
Escherichia coli				Benzalkonium bromide	32	Agar dilution	37	o/n	Mueller Hinton agar (MHA)	10.1016/j.jhin.2011.06.008
Escherichia coli				Benzalkonium bromide	32	Agar dilution	37	o/n	Mueller Hinton agar (MHA)	10.1016/j.jhin.2011.06.008
Escherichia coli				Benzalkonium bromide	32	Agar dilution	37	o/n	Mueller Hinton agar (MHA)	10.1016/j.jhin.2011.06.008
Escherichia coli				Benzalkonium bromide	32	Agar dilution	37	o/n	Mueller Hinton agar (MHA)	10.1016/j.jhin.2011.06.008
Escherichia coli				Benzalkonium bromide	32	Agar dilution	37	o/n	Mueller Hinton agar (MHA)	10.1016/j.jhin.2011.06.008
Escherichia coli				Benzalkonium bromide	32	Agar dilution	37	o/n	Mueller Hinton agar (MHA)	10.1016/j.jhin.2011.06.008
Escherichia coli				Benzalkonium bromide	32	Agar dilution	37	o/n	Mueller Hinton agar (MHA)	10.1016/j.jhin.2011.06.008
Escherichia coli				Benzalkonium bromide	32	Agar dilution	37	o/n	Mueller Hinton agar (MHA)	10.1016/j.jhin.2011.06.008
Escherichia coli				Benzalkonium bromide	32	Agar dilution	37	o/n	Mueller Hinton agar (MHA)	10.1016/j.jhin.2011.06.008
Escherichia coli				Benzalkonium bromide	32	Agar dilution	37	o/n	Mueller Hinton agar (MHA)	10.1016/j.jhin.2011.06.008
Escherichia coli				Benzalkonium bromide	32	Agar dilution	37	o/n	Mueller Hinton agar (MHA)	10.1016/j.jhin.2011.06.008
Escherichia coli				Benzalkonium bromide	32	Agar dilution	37	o/n	Mueller Hinton agar (MHA)	10.1016/j.jhin.2011.06.008
Escherichia coli				Benzalkonium bromide	32	Agar dilution	37	o/n	Mueller Hinton agar (MHA)	10.1016/j.jhin.2011.06.008
Escherichia coli				Benzalkonium bromide	32	Agar dilution	37	o/n	Mueller Hinton agar (MHA)	10.1016/j.jhin.2011.06.008
Escherichia coli				Benzalkonium bromide	32	Agar dilution	37	o/n	Mueller Hinton agar (MHA)	10.1016/j.jhin.2011.06.008
Escherichia coli				Benzalkonium bromide	32	Agar dilution	37	o/n	Mueller Hinton agar (MHA)	10.1016/j.jhin.2011.06.008
Escherichia coli				Benzalkonium bromide	32	Agar dilution	37	o/n	Mueller Hinton agar (MHA)	10.1016/j.jhin.2011.06.008
Escherichia coli				Benzalkonium bromide	32	Agar dilution	37	o/n	Mueller Hinton agar (MHA)	10.1016/j.jhin.2011.06.008
Escherichia coli				Benzalkonium bromide	32	Agar dilution	37	o/n	Mueller Hinton agar (MHA)	10.1016/j.jhin.2011.06.008
Escherichia coli				Benzalkonium bromide	32	Agar dilution	37	o/n	Mueller Hinton agar (MHA)	10.1016/j.jhin.2011.06.008
Escherichia coli				Benzalkonium bromide	32	Agar dilution	37	o/n	Mueller Hinton agar (MHA)	10.1016/j.jhin.2011.06.008
Escherichia coli				Benzalkonium bromide	32	Agar dilution	37	o/n	Mueller Hinton agar (MHA)	10.1016/j.jhin.2011.06.008
Escherichia coli				Benzalkonium bromide	32	Agar dilution	37	o/n	Mueller Hinton agar (MHA)	10.1016/j.jhin.2011.06.008
Escherichia coli				Benzalkonium bromide	32	Agar dilution	37	o/n	Mueller Hinton agar (MHA)	10.1016/j.jhin.2011.06.008
Escherichia coli				Benzalkonium bromide	32	Agar dilution	37	o/n	Mueller Hinton agar (MHA)	10.1016/j.jhin.2011.06.008
Escherichia coli				Benzalkonium bromide	32	Agar dilution	37	o/n	Mueller Hinton agar (MHA)	10.1016/j.jhin.2011.06.008
Escherichia coli				Benzalkonium bromide	32	Agar dilution	37	o/n	Mueller Hinton agar (MHA)	10.1016/j.jhin.2011.06.008
Escherichia coli				Benzalkonium bromide	32	Agar dilution	37	o/n	Mueller Hinton agar (MHA)	10.1016/j.jhin.2011.06.008
Escherichia coli				Benzalkonium bromide	32	Agar dilution	37	o/n	Mueller Hinton agar (MHA)	10.1016/j.jhin.2011.06.008
Escherichia coli				Benzalkonium bromide	32	Agar dilution	37	o/n	Mueller Hinton agar (MHA)	10.1016/j.jhin.2011.06.008
Escherichia coli				Benzalkonium bromide	32	Agar dilution	37	o/n	Mueller Hinton agar (MHA)	10.1016/j.jhin.2011.06.008
Escherichia coli				Benzalkonium bromide	32	Agar dilution	37	o/n	Mueller Hinton agar (MHA)	10.1016/j.jhin.2011.06.008
Escherichia coli				Benzalkonium bromide	32	Agar dilution	37	o/n	Mueller Hinton agar (MHA)	10.1016/j.jhin.2011.06.008
Escherichia coli				Benzalkonium bromide	32	Agar dilution	37	o/n	Mueller Hinton agar (MHA)	10.1016/j.jhin.2011.06.008
Escherichia coli				Benzalkonium bromide	32	Agar dilution	37	o/n	Mueller Hinton agar (MHA)	10.1016/j.jhin.2011.06.008
Escherichia coli				Benzalkonium bromide	32	Agar dilution	37	o/n	Mueller Hinton agar (MHA)	10.1016/j.jhin.2011.06.008
Escherichia coli				Benzalkonium bromide	32	Agar dilution	37	o/n	Mueller Hinton agar (MHA)	10.1016/j.jhin.2011.06.008
Escherichia coli				Benzalkonium bromide	32	Agar dilution	37	o/n	Mueller Hinton agar (MHA)	10.1016/j.jhin.2011.06.008
Escherichia coli				Benzalkonium bromide	32	Agar dilution	37	o/n	Mueller Hinton agar (MHA)	10.1016/j.jhin.2011.06.008
Escherichia coli				Benzalkonium bromide	32	Agar dilution	37	o/n	Mueller Hinton agar (MHA)	10.1016/j.jhin.2011.06.008
Escherichia coli				Benzalkonium bromide	32	Agar dilution	37	o/n	Mueller Hinton agar (MHA)	10.1016/j.jhin.2011.06.008
Escherichia coli				Benzalkonium bromide	32	Agar dilution	37	o/n	Mueller Hinton agar (MHA)	10.1016/j.jhin.2011.06.008
Escherichia coli				Benzalkonium bromide	32	Agar dilution	37	o/n	Mueller Hinton agar (MHA)	10.1016/j.jhin.2011.06.008
Escherichia coli				Benzalkonium bromide	32	Agar dilution	37	o/n	Mueller Hinton agar (MHA)	10.1016/j.jhin.2011.06.008
Escherichia coli				Benzalkonium bromide	32	Agar dilution	37	o/n	Mueller Hinton agar (MHA)	10.1016/j.jhin.2011.06.008
Escherichia coli				Benzalkonium bromide	32	Agar dilution	37	o/n	Mueller Hinton agar (MHA)	10.1016/j.jhin.2011.06.008
Escherichia coli				Benzalkonium bromide	32	Agar dilution	37	o/n	Mueller Hinton agar (MHA)	10.1016/j.jhin.2011.06.008
Escherichia coli				Benzalkonium bromide	32	Agar dilution	37	o/n	Mueller Hinton agar (MHA)	10.1016/j.jhin.2011.06.008
Escherichia coli				Benzalkonium bromide	32	Agar dilution	37	o/n	Mueller Hinton agar (MHA)	10.1016/j.jhin.2011.06.008
Escherichia coli				Benzalkonium bromide	32	Agar dilution	37	o/n	Mueller Hinton agar (MHA)	10.1016/j.jhin.2011.06.008
Escherichia coli				Benzalkonium bromide	32	Agar dilution	37	o/n	Mueller Hinton agar (MHA)	10.1016/j.jhin.2011.06.008
Escherichia coli				Benzalkonium bromide	32	Agar dilution	37	o/n	Mueller Hinton agar (MHA)	10.1016/j.jhin.2011.06.008
Escherichia coli				Benzalkonium bromide	32	Agar dilution	37	o/n	Mueller Hinton agar (MHA)	10.1016/j.jhin.2011.06.008
Escherichia coli				Benzalkonium bromide	32	Agar dilution	37	o/n	Mueller Hinton agar (MHA)	10.1016/j.jhin.2011.06.008
Escherichia coli				Benzalkonium bromide	32	Agar dilution	37	o/n	Mueller Hinton agar (MHA)	10.1016/j.jhin.2011.06.008
Escherichia coli				Benzalkonium bromide	32	Agar dilution	37	o/n	Mueller Hinton agar (MHA)	10.1016/j.jhin.2011.06.008
Escherichia coli				Benzalkonium bromide	32	Agar dilution	37	o/n	Mueller Hinton agar (MHA)	10.1016/j.jhin.2011.06.008
Escherichia coli				Benzalkonium bromide	32	Agar dilution	37	o/n	Mueller Hinton agar (MHA)	10.1016/j.jhin.2011.06.008
Escherichia coli				Benzalkonium bromide	32	Agar dilution	37	o/n	Mueller Hinton agar (MHA)	10.1016/j.jhin.2011.06.008
Escherichia coli				Benzalkonium bromide	32	Agar dilution	37	o/n	Mueller Hinton agar (MHA)	10.1016/j.jhin.2011.06.008
Escherichia coli				Benzalkonium bromide	32	Agar dilution	37	o/n	Mueller Hinton agar (MHA)	10.1016/j.jhin.2011.06.008
Escherichia coli				Benzalkonium bromide	32	Agar dilution	37	o/n	Mueller Hinton agar (MHA)	10.1016/j.jhin.2011.06.008
Escherichia coli				Benzalkonium bromide	32	Agar dilution	37	o/n	Mueller Hinton agar (MHA)	10.1016/j.jhin.2011.06.008
Escherichia coli				Benzalkonium bromide	64	Agar dilution	37	o/n	Mueller Hinton agar (MHA)	10.1016/j.jhin.2011.06.008
Escherichia coli				Benzalkonium bromide	64	Agar dilution	37	o/n	Mueller Hinton agar (MHA)	10.1016/j.jhin.2011.06.008
Escherichia coli				Benzalkonium bromide	64	Agar dilution	37	o/n	Mueller Hinton agar (MHA)	10.1016/j.jhin.2011.06.008
Escherichia coli				Benzalkonium bromide	64	Agar dilution	37	o/n	Mueller Hinton agar (MHA)	10.1016/j.jhin.2011.06.008
Acinetobacter baumannii				Benzalkonium bromide	32	Broth microdilution	37	18	Luria-Bertani broth (LBB)	10.1016/j.jiph.2019.06.007
Listeria monocytogenes	2919		ice cream plant	Benzalkonium bromide	0.63	Broth microdilution	37	20	Mueller Hinton broth (MHB)	10.1016/s0168-1605(02)00312-4
Listeria monocytogenes	2904		ice cream plant	Benzalkonium bromide	1.25	Broth microdilution	37	20	Mueller Hinton broth (MHB)	10.1016/s0168-1605(02)00312-4
Listeria monocytogenes	35		poultry plant	Benzalkonium bromide	1.25	Broth microdilution	37	20	Mueller Hinton broth (MHB)	10.1016/s0168-1605(02)00312-4
Listeria monocytogenes	41		poultry plant	Benzalkonium bromide	5	Broth microdilution	37	20	Mueller Hinton broth (MHB)	10.1016/s0168-1605(02)00312-4

## Sheet: Benzalkonium_chloride_file
Species	Strain	Geographical region	Source	Biocide	MIC (µg/mL)	method	Temperature (°C)	Incubation time ()	media	doi	Comment
Enterococcus faecium				Benzalkonium chloride	2	Broth microdilution	NS	NS	Unknown	10.1007/s00128-007-9342-0
Enterococcus faecium				Benzalkonium chloride	2	Broth microdilution	NS	NS	Unknown	10.1007/s00128-007-9342-0
Enterococcus faecium				Benzalkonium chloride	2	Broth microdilution	NS	NS	Unknown	10.1007/s00128-007-9342-0
Enterococcus faecium				Benzalkonium chloride	2	Broth microdilution	NS	NS	Unknown	10.1007/s00128-007-9342-0
Enterococcus faecium				Benzalkonium chloride	2	Broth microdilution	NS	NS	Unknown	10.1007/s00128-007-9342-0
Enterococcus faecium				Benzalkonium chloride	2	Broth microdilution	NS	NS	Unknown	10.1007/s00128-007-9342-0
Enterococcus faecium				Benzalkonium chloride	2	Broth microdilution	NS	NS	Unknown	10.1007/s00128-007-9342-0
Enterococcus faecium				Benzalkonium chloride	4	Broth microdilution	NS	NS	Unknown	10.1007/s00128-007-9342-0
Enterococcus faecium				Benzalkonium chloride	4	Broth microdilution	NS	NS	Unknown	10.1007/s00128-007-9342-0
Enterococcus faecium				Benzalkonium chloride	4	Broth microdilution	NS	NS	Unknown	10.1007/s00128-007-9342-0
Enterococcus faecium				Benzalkonium chloride	4	Broth microdilution	NS	NS	Unknown	10.1007/s00128-007-9342-0
Enterococcus faecium				Benzalkonium chloride	4	Broth microdilution	NS	NS	Unknown	10.1007/s00128-007-9342-0
Enterococcus faecium				Benzalkonium chloride	4	Broth microdilution	NS	NS	Unknown	10.1007/s00128-007-9342-0
Enterococcus faecium				Benzalkonium chloride	4	Broth microdilution	NS	NS	Unknown	10.1007/s00128-007-9342-0
Enterococcus faecium				Benzalkonium chloride	4	Broth microdilution	NS	NS	Unknown	10.1007/s00128-007-9342-0
Enterococcus faecium				Benzalkonium chloride	4	Broth microdilution	NS	NS	Unknown	10.1007/s00128-007-9342-0
Enterococcus faecium				Benzalkonium chloride	4	Broth microdilution	NS	NS	Unknown	10.1007/s00128-007-9342-0
Enterococcus faecium				Benzalkonium chloride	4	Broth microdilution	NS	NS	Unknown	10.1007/s00128-007-9342-0
Enterococcus faecium				Benzalkonium chloride	4	Broth microdilution	NS	NS	Unknown	10.1007/s00128-007-9342-0
Enterococcus faecium				Benzalkonium chloride	4	Broth microdilution	NS	NS	Unknown	10.1007/s00128-007-9342-0
Enterococcus faecium				Benzalkonium chloride	4	Broth microdilution	NS	NS	Unknown	10.1007/s00128-007-9342-0
Enterococcus faecium				Benzalkonium chloride	4	Broth microdilution	NS	NS	Unknown	10.1007/s00128-007-9342-0
Enterococcus faecium				Benzalkonium chloride	4	Broth microdilution	NS	NS	Unknown	10.1007/s00128-007-9342-0
Enterococcus faecium				Benzalkonium chloride	4	Broth microdilution	NS	NS	Unknown	10.1007/s00128-007-9342-0
Enterococcus faecium				Benzalkonium chloride	4	Broth microdilution	NS	NS	Unknown	10.1007/s00128-007-9342-0
Enterococcus faecium				Benzalkonium chloride	4	Broth microdilution	NS	NS	Unknown	10.1007/s00128-007-9342-0
Enterococcus faecium				Benzalkonium chloride	4	Broth microdilution	NS	NS	Unknown	10.1007/s00128-007-9342-0
Enterococcus faecium				Benzalkonium chloride	4	Broth microdilution	NS	NS	Unknown	10.1007/s00128-007-9342-0
Enterococcus faecium				Benzalkonium chloride	4	Broth microdilution	NS	NS	Unknown	10.1007/s00128-007-9342-0
Enterococcus faecium				Benzalkonium chloride	4	Broth microdilution	NS	NS	Unknown	10.1007/s00128-007-9342-0
Enterococcus faecium				Benzalkonium chloride	4	Broth microdilution	NS	NS	Unknown	10.1007/s00128-007-9342-0
Enterococcus faecium				Benzalkonium chloride	4	Broth microdilution	NS	NS	Unknown	10.1007/s00128-007-9342-0
Enterococcus faecium				Benzalkonium chloride	4	Broth microdilution	NS	NS	Unknown	10.1007/s00128-007-9342-0
Enterococcus faecium				Benzalkonium chloride	4	Broth microdilution	NS	NS	Unknown	10.1007/s00128-007-9342-0
Enterococcus faecium				Benzalkonium chloride	4	Broth microdilution	NS	NS	Unknown	10.1007/s00128-007-9342-0
Enterococcus faecium				Benzalkonium chloride	4	Broth microdilution	NS	NS	Unknown	10.1007/s00128-007-9342-0
Enterococcus faecium				Benzalkonium chloride	4	Broth microdilution	NS	NS	Unknown	10.1007/s00128-007-9342-0
Enterococcus faecium				Benzalkonium chloride	4	Broth microdilution	NS	NS	Unknown	10.1007/s00128-007-9342-0
Enterococcus faecium				Benzalkonium chloride	4	Broth microdilution	NS	NS	Unknown	10.1007/s00128-007-9342-0
Enterococcus faecium				Benzalkonium chloride	4	Broth microdilution	NS	NS	Unknown	10.1007/s00128-007-9342-0
Enterococcus faecium				Benzalkonium chloride	4	Broth microdilution	NS	NS	Unknown	10.1007/s00128-007-9342-0
Enterococcus faecium				Benzalkonium chloride	4	Broth microdilution	NS	NS	Unknown	10.1007/s00128-007-9342-0
Enterococcus faecium				Benzalkonium chloride	4	Broth microdilution	NS	NS	Unknown	10.1007/s00128-007-9342-0
Enterococcus faecium				Benzalkonium chloride	4	Broth microdilution	NS	NS	Unknown	10.1007/s00128-007-9342-0
Enterococcus faecium				Benzalkonium chloride	8	Broth microdilution	NS	NS	Unknown	10.1007/s00128-007-9342-0
Enterococcus faecium				Benzalkonium chloride	8	Broth microdilution	NS	NS	Unknown	10.1007/s00128-007-9342-0
Enterococcus faecium				Benzalkonium chloride	8	Broth microdilution	NS	NS	Unknown	10.1007/s00128-007-9342-0
Enterococcus faecium				Benzalkonium chloride	8	Broth microdilution	NS	NS	Unknown	10.1007/s00128-007-9342-0
Enterococcus faecium				Benzalkonium chloride	8	Broth microdilution	NS	NS	Unknown	10.1007/s00128-007-9342-0
Enterococcus faecium				Benzalkonium chloride	8	Broth microdilution	NS	NS	Unknown	10.1007/s00128-007-9342-0
Listeria monocytogenes			meat-processin facility	Benzalkonium chloride	1.56	Broth microdilution	37	24	Tryptic soy broth (TSB)	10.1007/s10482-018-1082-0
Listeria monocytogenes			meat-processin facility	Benzalkonium chloride	1.56	Broth microdilution	37	24	Tryptic soy broth (TSB)	10.1007/s10482-018-1082-0
Listeria monocytogenes			meat-processin facility	Benzalkonium chloride	1.56	Broth microdilution	37	24	Tryptic soy broth (TSB)	10.1007/s10482-018-1082-0
Listeria monocytogenes			meat-processin facility	Benzalkonium chloride	1.56	Broth microdilution	37	24	Tryptic soy broth (TSB)	10.1007/s10482-018-1082-0
Listeria monocytogenes			meat-processin facility	Benzalkonium chloride	1.56	Broth microdilution	37	24	Tryptic soy broth (TSB)	10.1007/s10482-018-1082-0
Listeria monocytogenes			meat-processin facility	Benzalkonium chloride	1.56	Broth microdilution	37	24	Tryptic soy broth (TSB)	10.1007/s10482-018-1082-0
Listeria monocytogenes			meat-processin facility	Benzalkonium chloride	3.12	Broth microdilution	37	24	Tryptic soy broth (TSB)	10.1007/s10482-018-1082-0
Listeria monocytogenes			meat-processin facility	Benzalkonium chloride	3.12	Broth microdilution	37	24	Tryptic soy broth (TSB)	10.1007/s10482-018-1082-0
Listeria monocytogenes			meat-processin facility	Benzalkonium chloride	3.12	Broth microdilution	37	24	Tryptic soy broth (TSB)	10.1007/s10482-018-1082-0
Listeria monocytogenes			meat-processin facility	Benzalkonium chloride	3.12	Broth microdilution	37	24	Tryptic soy broth (TSB)	10.1007/s10482-018-1082-0
Listeria monocytogenes			meat-processin facility	Benzalkonium chloride	3.12	Broth microdilution	37	24	Tryptic soy broth (TSB)	10.1007/s10482-018-1082-0
Listeria monocytogenes			meat-processin facility	Benzalkonium chloride	3.12	Broth microdilution	37	24	Tryptic soy broth (TSB)	10.1007/s10482-018-1082-0
Listeria monocytogenes			meat-processin facility	Benzalkonium chloride	3.12	Broth microdilution	37	24	Tryptic soy broth (TSB)	10.1007/s10482-018-1082-0
Listeria monocytogenes			meat-processin facility	Benzalkonium chloride	3.12	Broth microdilution	37	24	Tryptic soy broth (TSB)	10.1007/s10482-018-1082-0
Listeria monocytogenes			meat-processin facility	Benzalkonium chloride	3.12	Broth microdilution	37	24	Tryptic soy broth (TSB)	10.1007/s10482-018-1082-0
Listeria monocytogenes			meat-processin facility	Benzalkonium chloride	3.12	Broth microdilution	37	24	Tryptic soy broth (TSB)	10.1007/s10482-018-1082-0
Listeria monocytogenes			meat-processin facility	Benzalkonium chloride	3.12	Broth microdilution	37	24	Tryptic soy broth (TSB)	10.1007/s10482-018-1082-0
Listeria monocytogenes			meat-processin facility	Benzalkonium chloride	3.12	Broth microdilution	37	24	Tryptic soy broth (TSB)	10.1007/s10482-018-1082-0
Listeria monocytogenes			meat-processin facility	Benzalkonium chloride	3.12	Broth microdilution	37	24	Tryptic soy broth (TSB)	10.1007/s10482-018-1082-0
Listeria monocytogenes			meat-processin facility	Benzalkonium chloride	3.12	Broth microdilution	37	24	Tryptic soy broth (TSB)	10.1007/s10482-018-1082-0
Listeria monocytogenes			meat-processin facility	Benzalkonium chloride	3.12	Broth microdilution	37	24	Tryptic soy broth (TSB)	10.1007/s10482-018-1082-0
Listeria monocytogenes			meat-processin facility	Benzalkonium chloride	3.12	Broth microdilution	37	24	Tryptic soy broth (TSB)	10.1007/s10482-018-1082-0
Listeria monocytogenes			meat-processin facility	Benzalkonium chloride	3.12	Broth microdilution	37	24	Tryptic soy broth (TSB)	10.1007/s10482-018-1082-0
Listeria monocytogenes			meat-processin facility	Benzalkonium chloride	3.12	Broth microdilution	37	24	Tryptic soy broth (TSB)	10.1007/s10482-018-1082-0
Listeria monocytogenes			meat-processin facility	Benzalkonium chloride	3.12	Broth microdilution	37	24	Tryptic soy broth (TSB)	10.1007/s10482-018-1082-0
Listeria monocytogenes			meat-processin facility	Benzalkonium chloride	3.12	Broth microdilution	37	24	Tryptic soy broth (TSB)	10.1007/s10482-018-1082-0
Listeria monocytogenes			meat-processin facility	Benzalkonium chloride	3.12	Broth microdilution	37	24	Tryptic soy broth (TSB)	10.1007/s10482-018-1082-0
Listeria monocytogenes			meat-processin facility	Benzalkonium chloride	3.12	Broth microdilution	37	24	Tryptic soy broth (TSB)	10.1007/s10482-018-1082-0
Listeria monocytogenes			meat-processin facility	Benzalkonium chloride	3.12	Broth microdilution	37	24	Tryptic soy broth (TSB)	10.1007/s10482-018-1082-0
Listeria monocytogenes			meat-processin facility	Benzalkonium chloride	3.12	Broth microdilution	37	24	Tryptic soy broth (TSB)	10.1007/s10482-018-1082-0
Listeria monocytogenes			meat-processin facility	Benzalkonium chloride	3.12	Broth microdilution	37	24	Tryptic soy broth (TSB)	10.1007/s10482-018-1082-0
Listeria monocytogenes			meat-processin facility	Benzalkonium chloride	3.12	Broth microdilution	37	24	Tryptic soy broth (TSB)	10.1007/s10482-018-1082-0
Listeria monocytogenes			meat-processin facility	Benzalkonium chloride	3.12	Broth microdilution	37	24	Tryptic soy broth (TSB)	10.1007/s10482-018-1082-0
Listeria monocytogenes			meat-processin facility	Benzalkonium chloride	3.12	Broth microdilution	37	24	Tryptic soy broth (TSB)	10.1007/s10482-018-1082-0
Listeria monocytogenes			meat-processin facility	Benzalkonium chloride	3.12	Broth microdilution	37	24	Tryptic soy broth (TSB)	10.1007/s10482-018-1082-0
Listeria monocytogenes			meat-processin facility	Benzalkonium chloride	3.12	Broth microdilution	37	24	Tryptic soy broth (TSB)	10.1007/s10482-018-1082-0
Listeria monocytogenes			meat-processin facility	Benzalkonium chloride	3.12	Broth microdilution	37	24	Tryptic soy broth (TSB)	10.1007/s10482-018-1082-0
Listeria monocytogenes			meat-processin facility	Benzalkonium chloride	3.12	Broth microdilution	37	24	Tryptic soy broth (TSB)	10.1007/s10482-018-1082-0
Listeria monocytogenes			meat-processin facility	Benzalkonium chloride	3.12	Broth microdilution	37	24	Tryptic soy broth (TSB)	10.1007/s10482-018-1082-0
Listeria monocytogenes			meat-processin facility	Benzalkonium chloride	3.12	Broth microdilution	37	24	Tryptic soy broth (TSB)	10.1007/s10482-018-1082-0
Listeria monocytogenes			meat-processin facility	Benzalkonium chloride	3.12	Broth microdilution	37	24	Tryptic soy broth (TSB)	10.1007/s10482-018-1082-0
Listeria monocytogenes			meat-processin facility	Benzalkonium chloride	3.12	Broth microdilution	37	24	Tryptic soy broth (TSB)	10.1007/s10482-018-1082-0
Listeria monocytogenes			meat-processin facility	Benzalkonium chloride	3.12	Broth microdilution	37	24	Tryptic soy broth (TSB)	10.1007/s10482-018-1082-0
Listeria monocytogenes			meat-processin facility	Benzalkonium chloride	3.12	Broth microdilution	37	24	Tryptic soy broth (TSB)	10.1007/s10482-018-1082-0
Listeria monocytogenes			meat-processin facility	Benzalkonium chloride	3.12	Broth microdilution	37	24	Tryptic soy broth (TSB)	10.1007/s10482-018-1082-0
Listeria monocytogenes			meat-processin facility	Benzalkonium chloride	3.12	Broth microdilution	37	24	Tryptic soy broth (TSB)	10.1007/s10482-018-1082-0
Listeria monocytogenes			meat-processin facility	Benzalkonium chloride	3.12	Broth microdilution	37	24	Tryptic soy broth (TSB)	10.1007/s10482-018-1082-0
Listeria monocytogenes			meat-processin facility	Benzalkonium chloride	3.12	Broth microdilution	37	24	Tryptic soy broth (TSB)	10.1007/s10482-018-1082-0
Listeria monocytogenes			meat-processin facility	Benzalkonium chloride	6.25	Broth microdilution	37	24	Tryptic soy broth (TSB)	10.1007/s10482-018-1082-0
Listeria monocytogenes			meat-processin facility	Benzalkonium chloride	6.25	Broth microdilution	37	24	Tryptic soy broth (TSB)	10.1007/s10482-018-1082-0
Listeria monocytogenes			meat-processin facility	Benzalkonium chloride	6.25	Broth microdilution	37	24	Tryptic soy broth (TSB)	10.1007/s10482-018-1082-0
Listeria monocytogenes			meat-processin facility	Benzalkonium chloride	6.25	Broth microdilution	37	24	Tryptic soy broth (TSB)	10.1007/s10482-018-1082-0
Listeria monocytogenes			meat-processin facility	Benzalkonium chloride	6.25	Broth microdilution	37	24	Tryptic soy broth (TSB)	10.1007/s10482-018-1082-0
Listeria monocytogenes			meat-processin facility	Benzalkonium chloride	6.25	Broth microdilution	37	24	Tryptic soy broth (TSB)	10.1007/s10482-018-1082-0
Listeria monocytogenes			meat-processin facility	Benzalkonium chloride	6.25	Broth microdilution	37	24	Tryptic soy broth (TSB)	10.1007/s10482-018-1082-0
Listeria monocytogenes			meat-processin facility	Benzalkonium chloride	6.25	Broth microdilution	37	24	Tryptic soy broth (TSB)	10.1007/s10482-018-1082-0
Listeria monocytogenes			meat-processin facility	Benzalkonium chloride	6.25	Broth microdilution	37	24	Tryptic soy broth (TSB)	10.1007/s10482-018-1082-0
Listeria monocytogenes			meat-processin facility	Benzalkonium chloride	6.25	Broth microdilution	37	24	Tryptic soy broth (TSB)	10.1007/s10482-018-1082-0
Listeria monocytogenes			meat-processin facility	Benzalkonium chloride	12.5	Broth microdilution	37	24	Tryptic soy broth (TSB)	10.1007/s10482-018-1082-0
Listeria monocytogenes			meat-processin facility	Benzalkonium chloride	12.5	Broth microdilution	37	24	Tryptic soy broth (TSB)	10.1007/s10482-018-1082-0
Listeria monocytogenes			meat-processin facility	Benzalkonium chloride	12.5	Broth microdilution	37	24	Tryptic soy broth (TSB)	10.1007/s10482-018-1082-0
Listeria monocytogenes			meat-processin facility	Benzalkonium chloride	12.5	Broth microdilution	37	24	Tryptic soy broth (TSB)	10.1007/s10482-018-1082-0
Listeria monocytogenes			meat-processin facility	Benzalkonium chloride	12.5	Broth microdilution	37	24	Tryptic soy broth (TSB)	10.1007/s10482-018-1082-0
Listeria monocytogenes			meat-processin facility	Benzalkonium chloride	12.5	Broth microdilution	37	24	Tryptic soy broth (TSB)	10.1007/s10482-018-1082-0
Listeria monocytogenes			meat-processin facility	Benzalkonium chloride	12.5	Broth microdilution	37	24	Tryptic soy broth (TSB)	10.1007/s10482-018-1082-0
Listeria monocytogenes			meat-processin facility	Benzalkonium chloride	12.5	Broth microdilution	37	24	Tryptic soy broth (TSB)	10.1007/s10482-018-1082-0
Listeria monocytogenes			meat-processin facility	Benzalkonium chloride	12.5	Broth microdilution	37	24	Tryptic soy broth (TSB)	10.1007/s10482-018-1082-0
Listeria monocytogenes			meat-processin facility	Benzalkonium chloride	12.5	Broth microdilution	37	24	Tryptic soy broth (TSB)	10.1007/s10482-018-1082-0
Listeria monocytogenes			meat-processin facility	Benzalkonium chloride	12.5	Broth microdilution	37	24	Tryptic soy broth (TSB)	10.1007/s10482-018-1082-0
Listeria monocytogenes			meat-processin facility	Benzalkonium chloride	12.5	Broth microdilution	37	24	Tryptic soy broth (TSB)	10.1007/s10482-018-1082-0
Listeria monocytogenes			meat-processin facility	Benzalkonium chloride	12.5	Broth microdilution	37	24	Tryptic soy broth (TSB)	10.1007/s10482-018-1082-0
Listeria monocytogenes			meat-processin facility	Benzalkonium chloride	12.5	Broth microdilution	37	24	Tryptic soy broth (TSB)	10.1007/s10482-018-1082-0
Listeria monocytogenes			meat-processin facility	Benzalkonium chloride	12.5	Broth microdilution	37	24	Tryptic soy broth (TSB)	10.1007/s10482-018-1082-0
Listeria monocytogenes			meat-processin facility	Benzalkonium chloride	12.5	Broth microdilution	37	24	Tryptic soy broth (TSB)	10.1007/s10482-018-1082-0
Listeria monocytogenes			meat-processin facility	Benzalkonium chloride	12.5	Broth microdilution	37	24	Tryptic soy broth (TSB)	10.1007/s10482-018-1082-0
Lactobacillus plantarum	S4			Benzalkonium chloride	2	Broth microdilution	NS	24	Unknown	10.1016/j.bjid.2016.10.009
Lactobacillus plantarum	S2			Benzalkonium chloride	4	Broth microdilution	NS	24	Unknown	10.1016/j.bjid.2016.10.009
Lactobacillus plantarum	S1			Benzalkonium chloride	8	Broth microdilution	NS	24	Unknown	10.1016/j.bjid.2016.10.009
Lactobacillus plantarum	S7			Benzalkonium chloride	8	Broth microdilution	NS	24	Unknown	10.1016/j.bjid.2016.10.009
Lactobacillus plantarum	S8			Benzalkonium chloride	8	Broth microdilution	NS	24	Unknown	10.1016/j.bjid.2016.10.009
Lactobacillus plantarum	S5			Benzalkonium chloride	16	Broth microdilution	NS	24	Unknown	10.1016/j.bjid.2016.10.009
Lactobacillus plantarum	S6			Benzalkonium chloride	16	Broth microdilution	NS	24	Unknown	10.1016/j.bjid.2016.10.009
Lactobacillus plantarum	S3			Benzalkonium chloride	32	Broth microdilution	NS	24	Unknown	10.1016/j.bjid.2016.10.009
Lactobacillus plantarum	S9			Benzalkonium chloride	128	Broth microdilution	NS	24	Unknown	10.1016/j.bjid.2016.10.009
Staphylococcus aureus	ATCC 25923			Benzalkonium chloride	16	Broth microdilution	NS	24	Unknown	10.1016/j.bjid.2016.10.009
Bacillus subtilis	KCTC1914			Benzalkonium chloride	8	Broth dilution	NS	NS	Luria bertani broth (LBB)	10.1016/j.bmc.2004.01.003
Staphylococcus aureus	209 KCTC1916			Benzalkonium chloride	8	Broth dilution	NS	NS	Luria bertani broth (LBB)	10.1016/j.bmc.2004.01.003
Staphylococcus aureus	R209 KCTC1928			Benzalkonium chloride	8	Broth dilution	NS	NS	Luria bertani broth (LBB)	10.1016/j.bmc.2004.01.003
Pseudomonas aeruginosa				Benzalkonium chloride	30	Broth microdilution	37	24	Luria-Bertani broth (LBB)	10.1016/j.burns.2017.10.021
Pseudomonas aeruginosa				Benzalkonium chloride	30	Broth microdilution	37	24	Luria-Bertani broth (LBB)	10.1016/j.burns.2017.10.021
Pseudomonas aeruginosa				Benzalkonium chloride	30	Broth microdilution	37	24	Luria-Bertani broth (LBB)	10.1016/j.burns.2017.10.021
Pseudomonas aeruginosa				Benzalkonium chloride	30	Broth microdilution	37	24	Luria-Bertani broth (LBB)	10.1016/j.burns.2017.10.021
Pseudomonas aeruginosa				Benzalkonium chloride	30	Broth microdilution	37	24	Luria-Bertani broth (LBB)	10.1016/j.burns.2017.10.021
Pseudomonas aeruginosa				Benzalkonium chloride	30	Broth microdilution	37	24	Luria-Bertani broth (LBB)	10.1016/j.burns.2017.10.021
Pseudomonas aeruginosa				Benzalkonium chloride	30	Broth microdilution	37	24	Luria-Bertani broth (LBB)	10.1016/j.burns.2017.10.021
Pseudomonas aeruginosa				Benzalkonium chloride	30	Broth microdilution	37	24	Luria-Bertani broth (LBB)	10.1016/j.burns.2017.10.021
Pseudomonas aeruginosa				Benzalkonium chloride	30	Broth microdilution	37	24	Luria-Bertani broth (LBB)	10.1016/j.burns.2017.10.021
Pseudomonas aeruginosa				Benzalkonium chloride	60	Broth microdilution	37	24	Luria-Bertani broth (LBB)	10.1016/j.burns.2017.10.021
Pseudomonas aeruginosa				Benzalkonium chloride	60	Broth microdilution	37	24	Luria-Bertani broth (LBB)	10.1016/j.burns.2017.10.021
Pseudomonas aeruginosa				Benzalkonium chloride	60	Broth microdilution	37	24	Luria-Bertani broth (LBB)	10.1016/j.burns.2017.10.021
Pseudomonas aeruginosa				Benzalkonium chloride	60	Broth microdilution	37	24	Luria-Bertani broth (LBB)	10.1016/j.burns.2017.10.021
Pseudomonas aeruginosa				Benzalkonium chloride	60	Broth microdilution	37	24	Luria-Bertani broth (LBB)	10.1016/j.burns.2017.10.021
Pseudomonas aeruginosa				Benzalkonium chloride	60	Broth microdilution	37	24	Luria-Bertani broth (LBB)	10.1016/j.burns.2017.10.021
Pseudomonas aeruginosa				Benzalkonium chloride	60	Broth microdilution	37	24	Luria-Bertani broth (LBB)	10.1016/j.burns.2017.10.021
Pseudomonas aeruginosa				Benzalkonium chloride	60	Broth microdilution	37	24	Luria-Bertani broth (LBB)	10.1016/j.burns.2017.10.021
Pseudomonas aeruginosa				Benzalkonium chloride	60	Broth microdilution	37	24	Luria-Bertani broth (LBB)	10.1016/j.burns.2017.10.021
Pseudomonas aeruginosa				Benzalkonium chloride	60	Broth microdilution	37	24	Luria-Bertani broth (LBB)	10.1016/j.burns.2017.10.021
Pseudomonas aeruginosa				Benzalkonium chloride	60	Broth microdilution	37	24	Luria-Bertani broth (LBB)	10.1016/j.burns.2017.10.021
Pseudomonas aeruginosa				Benzalkonium chloride	60	Broth microdilution	37	24	Luria-Bertani broth (LBB)	10.1016/j.burns.2017.10.021
Pseudomonas aeruginosa				Benzalkonium chloride	100	Broth microdilution	37	24	Luria-Bertani broth (LBB)	10.1016/j.burns.2017.10.021
Pseudomonas aeruginosa				Benzalkonium chloride	100	Broth microdilution	37	24	Luria-Bertani broth (LBB)	10.1016/j.burns.2017.10.021
Pseudomonas aeruginosa				Benzalkonium chloride	200	Broth microdilution	37	24	Luria-Bertani broth (LBB)	10.1016/j.burns.2017.10.021
Pseudomonas aeruginosa				Benzalkonium chloride	200	Broth microdilution	37	24	Luria-Bertani broth (LBB)	10.1016/j.burns.2017.10.021
Pseudomonas aeruginosa				Benzalkonium chloride	200	Broth microdilution	37	24	Luria-Bertani broth (LBB)	10.1016/j.burns.2017.10.021
Pseudomonas aeruginosa				Benzalkonium chloride	200	Broth microdilution	37	24	Luria-Bertani broth (LBB)	10.1016/j.burns.2017.10.021
Pseudomonas aeruginosa				Benzalkonium chloride	1000	Broth microdilution	37	24	Luria-Bertani broth (LBB)	10.1016/j.burns.2017.10.021
Staphylococcus arlettae	32B			Benzalkonium chloride	4	Broth microdilution	37	24	Mueller Hinton Broth (MHB)	10.1016/j.cimid.2021.101656
Staphylococcus epidermidis	30B			Benzalkonium chloride	1	Broth microdilution	37	24	Mueller Hinton Broth (MHB)	10.1016/j.cimid.2021.101656
Staphylococcus epidermidis	42A			Benzalkonium chloride	1	Broth microdilution	37	24	Mueller Hinton Broth (MHB)	10.1016/j.cimid.2021.101656
Staphylococcus epidermidis	87A			Benzalkonium chloride	1	Broth microdilution	37	24	Mueller Hinton Broth (MHB)	10.1016/j.cimid.2021.101656
Staphylococcus epidermidis	18B			Benzalkonium chloride	2	Broth microdilution	37	24	Mueller Hinton Broth (MHB)	10.1016/j.cimid.2021.101656
Staphylococcus epidermidis	62A			Benzalkonium chloride	2	Broth microdilution	37	24	Mueller Hinton Broth (MHB)	10.1016/j.cimid.2021.101656
Staphylococcus epidermidis	71A			Benzalkonium chloride	2	Broth microdilution	37	24	Mueller Hinton Broth (MHB)	10.1016/j.cimid.2021.101656
Staphylococcus epidermidis	95B			Benzalkonium chloride	2	Broth microdilution	37	24	Mueller Hinton Broth (MHB)	10.1016/j.cimid.2021.101656
Staphylococcus haemolyticus	37A			Benzalkonium chloride	2	Broth microdilution	37	24	Mueller Hinton Broth (MHB)	10.1016/j.cimid.2021.101656
Staphylococcus simulans	10B			Benzalkonium chloride	4	Broth microdilution	37	24	Mueller Hinton Broth (MHB)	10.1016/j.cimid.2021.101656
Staphylococcus simulans	28A			Benzalkonium chloride	8	Broth microdilution	37	24	Mueller Hinton Broth (MHB)	10.1016/j.cimid.2021.101656
Staphylococcus xylosus	70A			Benzalkonium chloride	2	Broth microdilution	37	24	Mueller Hinton Broth (MHB)	10.1016/j.cimid.2021.101656
Escherichia coli			Human isolate	Benzalkonium chloride	4	Broth microdilution	35	16-20	Mueller Hinton broth (MHB)	10.1016/j.diagmicrobio.2017.01.023
Escherichia coli			Human isolate	Benzalkonium chloride	4	Broth microdilution	35	16-20	Mueller Hinton broth (MHB)	10.1016/j.diagmicrobio.2017.01.023
Escherichia coli			Avian isolate	Benzalkonium chloride	4	Broth microdilution	35	16-20	Mueller Hinton broth (MHB)	10.1016/j.diagmicrobio.2017.01.023
Escherichia coli			Human isolate	Benzalkonium chloride	8	Broth microdilution	35	16-20	Mueller Hinton broth (MHB)	10.1016/j.diagmicrobio.2017.01.023
Escherichia coli			Human isolate	Benzalkonium chloride	8	Broth microdilution	35	16-20	Mueller Hinton broth (MHB)	10.1016/j.diagmicrobio.2017.01.023
Escherichia coli			Human isolate	Benzalkonium chloride	8	Broth microdilution	35	16-20	Mueller Hinton broth (MHB)	10.1016/j.diagmicrobio.2017.01.023
Escherichia coli			Human isolate	Benzalkonium chloride	8	Broth microdilution	35	16-20	Mueller Hinton broth (MHB)	10.1016/j.diagmicrobio.2017.01.023
Escherichia coli			Human isolate	Benzalkonium chloride	8	Broth microdilution	35	16-20	Mueller Hinton broth (MHB)	10.1016/j.diagmicrobio.2017.01.023
Escherichia coli			Human isolate	Benzalkonium chloride	8	Broth microdilution	35	16-20	Mueller Hinton broth (MHB)	10.1016/j.diagmicrobio.2017.01.023
Escherichia coli			Human isolate	Benzalkonium chloride	8	Broth microdilution	35	16-20	Mueller Hinton broth (MHB)	10.1016/j.diagmicrobio.2017.01.023
Escherichia coli			Human isolate	Benzalkonium chloride	8	Broth microdilution	35	16-20	Mueller Hinton broth (MHB)	10.1016/j.diagmicrobio.2017.01.023
Escherichia coli			Human isolate	Benzalkonium chloride	8	Broth microdilution	35	16-20	Mueller Hinton broth (MHB)	10.1016/j.diagmicrobio.2017.01.023
Escherichia coli			Human isolate	Benzalkonium chloride	8	Broth microdilution	35	16-20	Mueller Hinton broth (MHB)	10.1016/j.diagmicrobio.2017.01.023
Escherichia coli			Human isolate	Benzalkonium chloride	8	Broth microdilution	35	16-20	Mueller Hinton broth (MHB)	10.1016/j.diagmicrobio.2017.01.023
Escherichia coli			Human isolate	Benzalkonium chloride	8	Broth microdilution	35	16-20	Mueller Hinton broth (MHB)	10.1016/j.diagmicrobio.2017.01.023
Escherichia coli			Human isolate	Benzalkonium chloride	8	Broth microdilution	35	16-20	Mueller Hinton broth (MHB)	10.1016/j.diagmicrobio.2017.01.023
Escherichia coli			Human isolate	Benzalkonium chloride	8	Broth microdilution	35	16-20	Mueller Hinton broth (MHB)	10.1016/j.diagmicrobio.2017.01.023
Escherichia coli			Human isolate	Benzalkonium chloride	8	Broth microdilution	35	16-20	Mueller Hinton broth (MHB)	10.1016/j.diagmicrobio.2017.01.023
Escherichia coli			Human isolate	Benzalkonium chloride	8	Broth microdilution	35	16-20	Mueller Hinton broth (MHB)	10.1016/j.diagmicrobio.2017.01.023
Escherichia coli			Human isolate	Benzalkonium chloride	8	Broth microdilution	35	16-20	Mueller Hinton broth (MHB)	10.1016/j.diagmicrobio.2017.01.023
Escherichia coli			Human isolate	Benzalkonium chloride	8	Broth microdilution	35	16-20	Mueller Hinton broth (MHB)	10.1016/j.diagmicrobio.2017.01.023
Escherichia coli			Human isolate	Benzalkonium chloride	8	Broth microdilution	35	16-20	Mueller Hinton broth (MHB)	10.1016/j.diagmicrobio.2017.01.023
Escherichia coli			Human isolate	Benzalkonium chloride	8	Broth microdilution	35	16-20	Mueller Hinton broth (MHB)	10.1016/j.diagmicrobio.2017.01.023
Escherichia coli			Human isolate	Benzalkonium chloride	8	Broth microdilution	35	16-20	Mueller Hinton broth (MHB)	10.1016/j.diagmicrobio.2017.01.023
Escherichia coli			Human isolate	Benzalkonium chloride	8	Broth microdilution	35	16-20	Mueller Hinton broth (MHB)	10.1016/j.diagmicrobio.2017.01.023
Escherichia coli			Human isolate	Benzalkonium chloride	8	Broth microdilution	35	16-20	Mueller Hinton broth (MHB)	10.1016/j.diagmicrobio.2017.01.023
Escherichia coli			Human isolate	Benzalkonium chloride	8	Broth microdilution	35	16-20	Mueller Hinton broth (MHB)	10.1016/j.diagmicrobio.2017.01.023
Escherichia coli			Human isolate	Benzalkonium chloride	8	Broth microdilution	35	16-20	Mueller Hinton broth (MHB)	10.1016/j.diagmicrobio.2017.01.023
Escherichia coli			Human isolate	Benzalkonium chloride	8	Broth microdilution	35	16-20	Mueller Hinton broth (MHB)	10.1016/j.diagmicrobio.2017.01.023
Escherichia coli			Human isolate	Benzalkonium chloride	8	Broth microdilution	35	16-20	Mueller Hinton broth (MHB)	10.1016/j.diagmicrobio.2017.01.023
Escherichia coli			Human isolate	Benzalkonium chloride	8	Broth microdilution	35	16-20	Mueller Hinton broth (MHB)	10.1016/j.diagmicrobio.2017.01.023
Escherichia coli			Human isolate	Benzalkonium chloride	8	Broth microdilution	35	16-20	Mueller Hinton broth (MHB)	10.1016/j.diagmicrobio.2017.01.023
Escherichia coli			Human isolate	Benzalkonium chloride	8	Broth microdilution	35	16-20	Mueller Hinton broth (MHB)	10.1016/j.diagmicrobio.2017.01.023
Escherichia coli			Human isolate	Benzalkonium chloride	8	Broth microdilution	35	16-20	Mueller Hinton broth (MHB)	10.1016/j.diagmicrobio.2017.01.023
Escherichia coli			Human isolate	Benzalkonium chloride	8	Broth microdilution	35	16-20	Mueller Hinton broth (MHB)	10.1016/j.diagmicrobio.2017.01.023
Escherichia coli			Human isolate	Benzalkonium chloride	8	Broth microdilution	35	16-20	Mueller Hinton broth (MHB)	10.1016/j.diagmicrobio.2017.01.023
Escherichia coli			Human isolate	Benzalkonium chloride	8	Broth microdilution	35	16-20	Mueller Hinton broth (MHB)	10.1016/j.diagmicrobio.2017.01.023
Escherichia coli			Human isolate	Benzalkonium chloride	8	Broth microdilution	35	16-20	Mueller Hinton broth (MHB)	10.1016/j.diagmicrobio.2017.01.023
Escherichia coli			Human isolate	Benzalkonium chloride	8	Broth microdilution	35	16-20	Mueller Hinton broth (MHB)	10.1016/j.diagmicrobio.2017.01.023
Escherichia coli			Human isolate	Benzalkonium chloride	8	Broth microdilution	35	16-20	Mueller Hinton broth (MHB)	10.1016/j.diagmicrobio.2017.01.023
Escherichia coli			Human isolate	Benzalkonium chloride	8	Broth microdilution	35	16-20	Mueller Hinton broth (MHB)	10.1016/j.diagmicrobio.2017.01.023
Escherichia coli			Human isolate	Benzalkonium chloride	8	Broth microdilution	35	16-20	Mueller Hinton broth (MHB)	10.1016/j.diagmicrobio.2017.01.023
Escherichia coli			Human isolate	Benzalkonium chloride	8	Broth microdilution	35	16-20	Mueller Hinton broth (MHB)	10.1016/j.diagmicrobio.2017.01.023
Escherichia coli			Human isolate	Benzalkonium chloride	8	Broth microdilution	35	16-20	Mueller Hinton broth (MHB)	10.1016/j.diagmicrobio.2017.01.023
Escherichia coli			Human isolate	Benzalkonium chloride	8	Broth microdilution	35	16-20	Mueller Hinton broth (MHB)	10.1016/j.diagmicrobio.2017.01.023
Escherichia coli			Human isolate	Benzalkonium chloride	8	Broth microdilution	35	16-20	Mueller Hinton broth (MHB)	10.1016/j.diagmicrobio.2017.01.023
Escherichia coli			Human isolate	Benzalkonium chloride	8	Broth microdilution	35	16-20	Mueller Hinton broth (MHB)	10.1016/j.diagmicrobio.2017.01.023
Escherichia coli			Human isolate	Benzalkonium chloride	8	Broth microdilution	35	16-20	Mueller Hinton broth (MHB)	10.1016/j.diagmicrobio.2017.01.023
Escherichia coli			Human isolate	Benzalkonium chloride	8	Broth microdilution	35	16-20	Mueller Hinton broth (MHB)	10.1016/j.diagmicrobio.2017.01.023
Escherichia coli			Human isolate	Benzalkonium chloride	8	Broth microdilution	35	16-20	Mueller Hinton broth (MHB)	10.1016/j.diagmicrobio.2017.01.023
Escherichia coli			Human isolate	Benzalkonium chloride	8	Broth microdilution	35	16-20	Mueller Hinton broth (MHB)	10.1016/j.diagmicrobio.2017.01.023
Escherichia coli			Human isolate	Benzalkonium chloride	8	Broth microdilution	35	16-20	Mueller Hinton broth (MHB)	10.1016/j.diagmicrobio.2017.01.023
Escherichia coli			Human isolate	Benzalkonium chloride	8	Broth microdilution	35	16-20	Mueller Hinton broth (MHB)	10.1016/j.diagmicrobio.2017.01.023
Escherichia coli			Human isolate	Benzalkonium chloride	8	Broth microdilution	35	16-20	Mueller Hinton broth (MHB)	10.1016/j.diagmicrobio.2017.01.023
Escherichia coli			Human isolate	Benzalkonium chloride	8	Broth microdilution	35	16-20	Mueller Hinton broth (MHB)	10.1016/j.diagmicrobio.2017.01.023
Escherichia coli			Human isolate	Benzalkonium chloride	8	Broth microdilution	35	16-20	Mueller Hinton broth (MHB)	10.1016/j.diagmicrobio.2017.01.023
Escherichia coli			Human isolate	Benzalkonium chloride	8	Broth microdilution	35	16-20	Mueller Hinton broth (MHB)	10.1016/j.diagmicrobio.2017.01.023
Escherichia coli			Human isolate	Benzalkonium chloride	8	Broth microdilution	35	16-20	Mueller Hinton broth (MHB)	10.1016/j.diagmicrobio.2017.01.023
Escherichia coli			Human isolate	Benzalkonium chloride	8	Broth microdilution	35	16-20	Mueller Hinton broth (MHB)	10.1016/j.diagmicrobio.2017.01.023
Escherichia coli			Human isolate	Benzalkonium chloride	8	Broth microdilution	35	16-20	Mueller Hinton broth (MHB)	10.1016/j.diagmicrobio.2017.01.023
Escherichia coli			Human isolate	Benzalkonium chloride	8	Broth microdilution	35	16-20	Mueller Hinton broth (MHB)	10.1016/j.diagmicrobio.2017.01.023
Escherichia coli			Human isolate	Benzalkonium chloride	8	Broth microdilution	35	16-20	Mueller Hinton broth (MHB)	10.1016/j.diagmicrobio.2017.01.023
Escherichia coli			Human isolate	Benzalkonium chloride	8	Broth microdilution	35	16-20	Mueller Hinton broth (MHB)	10.1016/j.diagmicrobio.2017.01.023
Escherichia coli			Human isolate	Benzalkonium chloride	8	Broth microdilution	35	16-20	Mueller Hinton broth (MHB)	10.1016/j.diagmicrobio.2017.01.023
Escherichia coli			Human isolate	Benzalkonium chloride	8	Broth microdilution	35	16-20	Mueller Hinton broth (MHB)	10.1016/j.diagmicrobio.2017.01.023
Escherichia coli			Human isolate	Benzalkonium chloride	8	Broth microdilution	35	16-20	Mueller Hinton broth (MHB)	10.1016/j.diagmicrobio.2017.01.023
Escherichia coli			Human isolate	Benzalkonium chloride	8	Broth microdilution	35	16-20	Mueller Hinton broth (MHB)	10.1016/j.diagmicrobio.2017.01.023
Escherichia coli			Human isolate	Benzalkonium chloride	8	Broth microdilution	35	16-20	Mueller Hinton broth (MHB)	10.1016/j.diagmicrobio.2017.01.023
Escherichia coli			Human isolate	Benzalkonium chloride	8	Broth microdilution	35	16-20	Mueller Hinton broth (MHB)	10.1016/j.diagmicrobio.2017.01.023
Escherichia coli			Human isolate	Benzalkonium chloride	8	Broth microdilution	35	16-20	Mueller Hinton broth (MHB)	10.1016/j.diagmicrobio.2017.01.023
Escherichia coli			Human isolate	Benzalkonium chloride	8	Broth microdilution	35	16-20	Mueller Hinton broth (MHB)	10.1016/j.diagmicrobio.2017.01.023
Escherichia coli			Human isolate	Benzalkonium chloride	8	Broth microdilution	35	16-20	Mueller Hinton broth (MHB)	10.1016/j.diagmicrobio.2017.01.023
Escherichia coli			Human isolate	Benzalkonium chloride	8	Broth microdilution	35	16-20	Mueller Hinton broth (MHB)	10.1016/j.diagmicrobio.2017.01.023
Escherichia coli			Human isolate	Benzalkonium chloride	8	Broth microdilution	35	16-20	Mueller Hinton broth (MHB)	10.1016/j.diagmicrobio.2017.01.023
Escherichia coli			Human isolate	Benzalkonium chloride	8	Broth microdilution	35	16-20	Mueller Hinton broth (MHB)	10.1016/j.diagmicrobio.2017.01.023
Escherichia coli			Human isolate	Benzalkonium chloride	8	Broth microdilution	35	16-20	Mueller Hinton broth (MHB)	10.1016/j.diagmicrobio.2017.01.023
Escherichia coli			Human isolate	Benzalkonium chloride	8	Broth microdilution	35	16-20	Mueller Hinton broth (MHB)	10.1016/j.diagmicrobio.2017.01.023
Escherichia coli			Human isolate	Benzalkonium chloride	8	Broth microdilution	35	16-20	Mueller Hinton broth (MHB)	10.1016/j.diagmicrobio.2017.01.023
Escherichia coli			Human isolate	Benzalkonium chloride	8	Broth microdilution	35	16-20	Mueller Hinton broth (MHB)	10.1016/j.diagmicrobio.2017.01.023
Escherichia coli			Human isolate	Benzalkonium chloride	8	Broth microdilution	35	16-20	Mueller Hinton broth (MHB)	10.1016/j.diagmicrobio.2017.01.023
Escherichia coli			Human isolate	Benzalkonium chloride	8	Broth microdilution	35	16-20	Mueller Hinton broth (MHB)	10.1016/j.diagmicrobio.2017.01.023
Escherichia coli			Human isolate	Benzalkonium chloride	8	Broth microdilution	35	16-20	Mueller Hinton broth (MHB)	10.1016/j.diagmicrobio.2017.01.023
Escherichia coli			Human isolate	Benzalkonium chloride	8	Broth microdilution	35	16-20	Mueller Hinton broth (MHB)	10.1016/j.diagmicrobio.2017.01.023
Escherichia coli			Human isolate	Benzalkonium chloride	8	Broth microdilution	35	16-20	Mueller Hinton broth (MHB)	10.1016/j.diagmicrobio.2017.01.023
Escherichia coli			Human isolate	Benzalkonium chloride	8	Broth microdilution	35	16-20	Mueller Hinton broth (MHB)	10.1016/j.diagmicrobio.2017.01.023
Escherichia coli			Human isolate	Benzalkonium chloride	8	Broth microdilution	35	16-20	Mueller Hinton broth (MHB)	10.1016/j.diagmicrobio.2017.01.023
Escherichia coli			Human isolate	Benzalkonium chloride	8	Broth microdilution	35	16-20	Mueller Hinton broth (MHB)	10.1016/j.diagmicrobio.2017.01.023
Escherichia coli			Human isolate	Benzalkonium chloride	8	Broth microdilution	35	16-20	Mueller Hinton broth (MHB)	10.1016/j.diagmicrobio.2017.01.023
Escherichia coli			Human isolate	Benzalkonium chloride	8	Broth microdilution	35	16-20	Mueller Hinton broth (MHB)	10.1016/j.diagmicrobio.2017.01.023
Escherichia coli			Human isolate	Benzalkonium chloride	8	Broth microdilution	35	16-20	Mueller Hinton broth (MHB)	10.1016/j.diagmicrobio.2017.01.023
Escherichia coli			Human isolate	Benzalkonium chloride	8	Broth microdilution	35	16-20	Mueller Hinton broth (MHB)	10.1016/j.diagmicrobio.2017.01.023
Escherichia coli			Human isolate	Benzalkonium chloride	8	Broth microdilution	35	16-20	Mueller Hinton broth (MHB)	10.1016/j.diagmicrobio.2017.01.023
Escherichia coli			Human isolate	Benzalkonium chloride	8	Broth microdilution	35	16-20	Mueller Hinton broth (MHB)	10.1016/j.diagmicrobio.2017.01.023
Escherichia coli			Human isolate	Benzalkonium chloride	8	Broth microdilution	35	16-20	Mueller Hinton broth (MHB)	10.1016/j.diagmicrobio.2017.01.023
Escherichia coli			Avian isolate	Benzalkonium chloride	8	Broth microdilution	35	16-20	Mueller Hinton broth (MHB)	10.1016/j.diagmicrobio.2017.01.023
Escherichia coli			Avian isolate	Benzalkonium chloride	8	Broth microdilution	35	16-20	Mueller Hinton broth (MHB)	10.1016/j.diagmicrobio.2017.01.023
Escherichia coli			Avian isolate	Benzalkonium chloride	8	Broth microdilution	35	16-20	Mueller Hinton broth (MHB)	10.1016/j.diagmicrobio.2017.01.023
Escherichia coli			Avian isolate	Benzalkonium chloride	8	Broth microdilution	35	16-20	Mueller Hinton broth (MHB)	10.1016/j.diagmicrobio.2017.01.023
Escherichia coli			Avian isolate	Benzalkonium chloride	8	Broth microdilution	35	16-20	Mueller Hinton broth (MHB)	10.1016/j.diagmicrobio.2017.01.023
Escherichia coli			Avian isolate	Benzalkonium chloride	8	Broth microdilution	35	16-20	Mueller Hinton broth (MHB)	10.1016/j.diagmicrobio.2017.01.023
Escherichia coli			Avian isolate	Benzalkonium chloride	8	Broth microdilution	35	16-20	Mueller Hinton broth (MHB)	10.1016/j.diagmicrobio.2017.01.023
Escherichia coli			Avian isolate	Benzalkonium chloride	8	Broth microdilution	35	16-20	Mueller Hinton broth (MHB)	10.1016/j.diagmicrobio.2017.01.023
Escherichia coli			Avian isolate	Benzalkonium chloride	8	Broth microdilution	35	16-20	Mueller Hinton broth (MHB)	10.1016/j.diagmicrobio.2017.01.023
Escherichia coli			Avian isolate	Benzalkonium chloride	8	Broth microdilution	35	16-20	Mueller Hinton broth (MHB)	10.1016/j.diagmicrobio.2017.01.023
Escherichia coli			Avian isolate	Benzalkonium chloride	8	Broth microdilution	35	16-20	Mueller Hinton broth (MHB)	10.1016/j.diagmicrobio.2017.01.023
Escherichia coli			Avian isolate	Benzalkonium chloride	8	Broth microdilution	35	16-20	Mueller Hinton broth (MHB)	10.1016/j.diagmicrobio.2017.01.023
Escherichia coli			Avian isolate	Benzalkonium chloride	8	Broth microdilution	35	16-20	Mueller Hinton broth (MHB)	10.1016/j.diagmicrobio.2017.01.023
Escherichia coli			Avian isolate	Benzalkonium chloride	8	Broth microdilution	35	16-20	Mueller Hinton broth (MHB)	10.1016/j.diagmicrobio.2017.01.023
Escherichia coli			Avian isolate	Benzalkonium chloride	8	Broth microdilution	35	16-20	Mueller Hinton broth (MHB)	10.1016/j.diagmicrobio.2017.01.023
Escherichia coli			Avian isolate	Benzalkonium chloride	8	Broth microdilution	35	16-20	Mueller Hinton broth (MHB)	10.1016/j.diagmicrobio.2017.01.023
Escherichia coli			Avian isolate	Benzalkonium chloride	8	Broth microdilution	35	16-20	Mueller Hinton broth (MHB)	10.1016/j.diagmicrobio.2017.01.023
Escherichia coli			Avian isolate	Benzalkonium chloride	8	Broth microdilution	35	16-20	Mueller Hinton broth (MHB)	10.1016/j.diagmicrobio.2017.01.023
Escherichia coli			Avian isolate	Benzalkonium chloride	8	Broth microdilution	35	16-20	Mueller Hinton broth (MHB)	10.1016/j.diagmicrobio.2017.01.023
Escherichia coli			Avian isolate	Benzalkonium chloride	8	Broth microdilution	35	16-20	Mueller Hinton broth (MHB)	10.1016/j.diagmicrobio.2017.01.023
Escherichia coli			Avian isolate	Benzalkonium chloride	8	Broth microdilution	35	16-20	Mueller Hinton broth (MHB)	10.1016/j.diagmicrobio.2017.01.023
Escherichia coli			Avian isolate	Benzalkonium chloride	8	Broth microdilution	35	16-20	Mueller Hinton broth (MHB)	10.1016/j.diagmicrobio.2017.01.023
Escherichia coli			Avian isolate	Benzalkonium chloride	8	Broth microdilution	35	16-20	Mueller Hinton broth (MHB)	10.1016/j.diagmicrobio.2017.01.023
Escherichia coli			Human isolate	Benzalkonium chloride	16	Broth microdilution	35	16-20	Mueller Hinton broth (MHB)	10.1016/j.diagmicrobio.2017.01.023
Escherichia coli			Human isolate	Benzalkonium chloride	16	Broth microdilution	35	16-20	Mueller Hinton broth (MHB)	10.1016/j.diagmicrobio.2017.01.023
Escherichia coli			Human isolate	Benzalkonium chloride	16	Broth microdilution	35	16-20	Mueller Hinton broth (MHB)	10.1016/j.diagmicrobio.2017.01.023
Escherichia coli			Human isolate	Benzalkonium chloride	16	Broth microdilution	35	16-20	Mueller Hinton broth (MHB)	10.1016/j.diagmicrobio.2017.01.023
Escherichia coli			Human isolate	Benzalkonium chloride	16	Broth microdilution	35	16-20	Mueller Hinton broth (MHB)	10.1016/j.diagmicrobio.2017.01.023
Escherichia coli			Human isolate	Benzalkonium chloride	16	Broth microdilution	35	16-20	Mueller Hinton broth (MHB)	10.1016/j.diagmicrobio.2017.01.023
Escherichia coli			Human isolate	Benzalkonium chloride	16	Broth microdilution	35	16-20	Mueller Hinton broth (MHB)	10.1016/j.diagmicrobio.2017.01.023
Escherichia coli			Human isolate	Benzalkonium chloride	16	Broth microdilution	35	16-20	Mueller Hinton broth (MHB)	10.1016/j.diagmicrobio.2017.01.023
Escherichia coli			Human isolate	Benzalkonium chloride	16	Broth microdilution	35	16-20	Mueller Hinton broth (MHB)	10.1016/j.diagmicrobio.2017.01.023
Escherichia coli			Human isolate	Benzalkonium chloride	16	Broth microdilution	35	16-20	Mueller Hinton broth (MHB)	10.1016/j.diagmicrobio.2017.01.023
Escherichia coli			Human isolate	Benzalkonium chloride	16	Broth microdilution	35	16-20	Mueller Hinton broth (MHB)	10.1016/j.diagmicrobio.2017.01.023
Escherichia coli			Human isolate	Benzalkonium chloride	16	Broth microdilution	35	16-20	Mueller Hinton broth (MHB)	10.1016/j.diagmicrobio.2017.01.023
Escherichia coli			Human isolate	Benzalkonium chloride	16	Broth microdilution	35	16-20	Mueller Hinton broth (MHB)	10.1016/j.diagmicrobio.2017.01.023
Escherichia coli			Human isolate	Benzalkonium chloride	16	Broth microdilution	35	16-20	Mueller Hinton broth (MHB)	10.1016/j.diagmicrobio.2017.01.023
Escherichia coli			Human isolate	Benzalkonium chloride	16	Broth microdilution	35	16-20	Mueller Hinton broth (MHB)	10.1016/j.diagmicrobio.2017.01.023
Escherichia coli			Human isolate	Benzalkonium chloride	16	Broth microdilution	35	16-20	Mueller Hinton broth (MHB)	10.1016/j.diagmicrobio.2017.01.023
Escherichia coli			Human isolate	Benzalkonium chloride	16	Broth microdilution	35	16-20	Mueller Hinton broth (MHB)	10.1016/j.diagmicrobio.2017.01.023
Escherichia coli			Human isolate	Benzalkonium chloride	16	Broth microdilution	35	16-20	Mueller Hinton broth (MHB)	10.1016/j.diagmicrobio.2017.01.023
Escherichia coli			Human isolate	Benzalkonium chloride	16	Broth microdilution	35	16-20	Mueller Hinton broth (MHB)	10.1016/j.diagmicrobio.2017.01.023
Escherichia coli			Human isolate	Benzalkonium chloride	16	Broth microdilution	35	16-20	Mueller Hinton broth (MHB)	10.1016/j.diagmicrobio.2017.01.023
Escherichia coli			Human isolate	Benzalkonium chloride	16	Broth microdilution	35	16-20	Mueller Hinton broth (MHB)	10.1016/j.diagmicrobio.2017.01.023
Escherichia coli			Human isolate	Benzalkonium chloride	16	Broth microdilution	35	16-20	Mueller Hinton broth (MHB)	10.1016/j.diagmicrobio.2017.01.023
Escherichia coli			Human isolate	Benzalkonium chloride	16	Broth microdilution	35	16-20	Mueller Hinton broth (MHB)	10.1016/j.diagmicrobio.2017.01.023
Escherichia coli			Human isolate	Benzalkonium chloride	16	Broth microdilution	35	16-20	Mueller Hinton broth (MHB)	10.1016/j.diagmicrobio.2017.01.023
Escherichia coli			Human isolate	Benzalkonium chloride	16	Broth microdilution	35	16-20	Mueller Hinton broth (MHB)	10.1016/j.diagmicrobio.2017.01.023
Escherichia coli			Human isolate	Benzalkonium chloride	16	Broth microdilution	35	16-20	Mueller Hinton broth (MHB)	10.1016/j.diagmicrobio.2017.01.023
Escherichia coli			Human isolate	Benzalkonium chloride	16	Broth microdilution	35	16-20	Mueller Hinton broth (MHB)	10.1016/j.diagmicrobio.2017.01.023
Escherichia coli			Human isolate	Benzalkonium chloride	16	Broth microdilution	35	16-20	Mueller Hinton broth (MHB)	10.1016/j.diagmicrobio.2017.01.023
Escherichia coli			Human isolate	Benzalkonium chloride	16	Broth microdilution	35	16-20	Mueller Hinton broth (MHB)	10.1016/j.diagmicrobio.2017.01.023
Escherichia coli			Human isolate	Benzalkonium chloride	16	Broth microdilution	35	16-20	Mueller Hinton broth (MHB)	10.1016/j.diagmicrobio.2017.01.023
Escherichia coli			Human isolate	Benzalkonium chloride	16	Broth microdilution	35	16-20	Mueller Hinton broth (MHB)	10.1016/j.diagmicrobio.2017.01.023
Escherichia coli			Human isolate	Benzalkonium chloride	16	Broth microdilution	35	16-20	Mueller Hinton broth (MHB)	10.1016/j.diagmicrobio.2017.01.023
Escherichia coli			Human isolate	Benzalkonium chloride	16	Broth microdilution	35	16-20	Mueller Hinton broth (MHB)	10.1016/j.diagmicrobio.2017.01.023
Escherichia coli			Human isolate	Benzalkonium chloride	16	Broth microdilution	35	16-20	Mueller Hinton broth (MHB)	10.1016/j.diagmicrobio.2017.01.023
Escherichia coli			Human isolate	Benzalkonium chloride	16	Broth microdilution	35	16-20	Mueller Hinton broth (MHB)	10.1016/j.diagmicrobio.2017.01.023
Escherichia coli			Human isolate	Benzalkonium chloride	16	Broth microdilution	35	16-20	Mueller Hinton broth (MHB)	10.1016/j.diagmicrobio.2017.01.023
Escherichia coli			Human isolate	Benzalkonium chloride	16	Broth microdilution	35	16-20	Mueller Hinton broth (MHB)	10.1016/j.diagmicrobio.2017.01.023
Escherichia coli			Human isolate	Benzalkonium chloride	16	Broth microdilution	35	16-20	Mueller Hinton broth (MHB)	10.1016/j.diagmicrobio.2017.01.023
Escherichia coli			Human isolate	Benzalkonium chloride	16	Broth microdilution	35	16-20	Mueller Hinton broth (MHB)	10.1016/j.diagmicrobio.2017.01.023
Escherichia coli			Human isolate	Benzalkonium chloride	16	Broth microdilution	35	16-20	Mueller Hinton broth (MHB)	10.1016/j.diagmicrobio.2017.01.023
Escherichia coli			Human isolate	Benzalkonium chloride	16	Broth microdilution	35	16-20	Mueller Hinton broth (MHB)	10.1016/j.diagmicrobio.2017.01.023
Escherichia coli			Human isolate	Benzalkonium chloride	16	Broth microdilution	35	16-20	Mueller Hinton broth (MHB)	10.1016/j.diagmicrobio.2017.01.023
Escherichia coli			Human isolate	Benzalkonium chloride	16	Broth microdilution	35	16-20	Mueller Hinton broth (MHB)	10.1016/j.diagmicrobio.2017.01.023
Escherichia coli			Human isolate	Benzalkonium chloride	16	Broth microdilution	35	16-20	Mueller Hinton broth (MHB)	10.1016/j.diagmicrobio.2017.01.023
Escherichia coli			Human isolate	Benzalkonium chloride	16	Broth microdilution	35	16-20	Mueller Hinton broth (MHB)	10.1016/j.diagmicrobio.2017.01.023
Escherichia coli			Avian isolate	Benzalkonium chloride	16	Broth microdilution	35	16-20	Mueller Hinton broth (MHB)	10.1016/j.diagmicrobio.2017.01.023
Escherichia coli			Avian isolate	Benzalkonium chloride	16	Broth microdilution	35	16-20	Mueller Hinton broth (MHB)	10.1016/j.diagmicrobio.2017.01.023
Escherichia coli			Avian isolate	Benzalkonium chloride	16	Broth microdilution	35	16-20	Mueller Hinton broth (MHB)	10.1016/j.diagmicrobio.2017.01.023
Escherichia coli			Avian isolate	Benzalkonium chloride	16	Broth microdilution	35	16-20	Mueller Hinton broth (MHB)	10.1016/j.diagmicrobio.2017.01.023
Escherichia coli			Avian isolate	Benzalkonium chloride	16	Broth microdilution	35	16-20	Mueller Hinton broth (MHB)	10.1016/j.diagmicrobio.2017.01.023
Escherichia coli			Avian isolate	Benzalkonium chloride	16	Broth microdilution	35	16-20	Mueller Hinton broth (MHB)	10.1016/j.diagmicrobio.2017.01.023
Escherichia coli			Avian isolate	Benzalkonium chloride	16	Broth microdilution	35	16-20	Mueller Hinton broth (MHB)	10.1016/j.diagmicrobio.2017.01.023
Escherichia coli			Avian isolate	Benzalkonium chloride	16	Broth microdilution	35	16-20	Mueller Hinton broth (MHB)	10.1016/j.diagmicrobio.2017.01.023
Escherichia coli			Avian isolate	Benzalkonium chloride	16	Broth microdilution	35	16-20	Mueller Hinton broth (MHB)	10.1016/j.diagmicrobio.2017.01.023
Escherichia coli			Avian isolate	Benzalkonium chloride	16	Broth microdilution	35	16-20	Mueller Hinton broth (MHB)	10.1016/j.diagmicrobio.2017.01.023
Escherichia coli			Human isolate	Benzalkonium chloride	32	Broth microdilution	35	16-20	Mueller Hinton broth (MHB)	10.1016/j.diagmicrobio.2017.01.023
Escherichia coli			Human isolate	Benzalkonium chloride	32	Broth microdilution	35	16-20	Mueller Hinton broth (MHB)	10.1016/j.diagmicrobio.2017.01.023
Listeria monocytogenes	AT-FAR-CF-1	Austria	Environment,Farm-soil	Benzalkonium chloride	0.6	Broth microdilution	37	24	Tryptic soy agar (TSA)	10.1016/j.fm.2021.103757
Listeria monocytogenes	CZ-NAT-SO-22	Czech-Republic	Environment,Natural-Soil	Benzalkonium chloride	0.6	Broth microdilution	37	24	Tryptic soy agar (TSA)	10.1016/j.fm.2021.103757
Listeria monocytogenes	CZ-NAT-SO-36	Czech-Republic	Environment,Natural-Soil	Benzalkonium chloride	0.6	Broth microdilution	37	24	Tryptic soy agar (TSA)	10.1016/j.fm.2021.103757
Listeria monocytogenes	CZ-OTH-UN-8	Czech-Republic	Animal	Benzalkonium chloride	0.6	Broth microdilution	37	24	Tryptic soy agar (TSA)	10.1016/j.fm.2021.103757
Listeria monocytogenes	CZ-OVI-UN-2	Czech-Republic	Farm-Animal	Benzalkonium chloride	0.6	Broth microdilution	37	24	Tryptic soy agar (TSA)	10.1016/j.fm.2021.103757
Listeria monocytogenes	DE-RDE-CP-7	Germany	Wild-Animal	Benzalkonium chloride	0.6	Broth microdilution	37	24	Tryptic soy agar (TSA)	10.1016/j.fm.2021.103757
Listeria monocytogenes	DE-RDE-FE-14	Germany	Wild-Animal	Benzalkonium chloride	0.6	Broth microdilution	37	24	Tryptic soy agar (TSA)	10.1016/j.fm.2021.103757
Listeria monocytogenes	DE-RDE-FE-17	Germany	Wild-Animal	Benzalkonium chloride	0.6	Broth microdilution	37	24	Tryptic soy agar (TSA)	10.1016/j.fm.2021.103757
Listeria monocytogenes	DE-RDE-FE-8	Germany	Wild-Animal	Benzalkonium chloride	0.6	Broth microdilution	37	24	Tryptic soy agar (TSA)	10.1016/j.fm.2021.103757
Listeria monocytogenes	DE-WBO-CP-23	Germany	Wild-Animal	Benzalkonium chloride	0.6	Broth microdilution	37	24	Tryptic soy agar (TSA)	10.1016/j.fm.2021.103757
Listeria monocytogenes	DE-WBO-FE-24	Germany	Wild-Animal	Benzalkonium chloride	0.6	Broth microdilution	37	24	Tryptic soy agar (TSA)	10.1016/j.fm.2021.103757
Listeria monocytogenes	FR-BOV-CP-I-101	France	Farm-Animal	Benzalkonium chloride	0.6	Broth microdilution	37	24	Tryptic soy agar (TSA)	10.1016/j.fm.2021.103757
Listeria monocytogenes	FR-BOV-CP-I-55	France	Farm-Animal	Benzalkonium chloride	0.6	Broth microdilution	37	24	Tryptic soy agar (TSA)	10.1016/j.fm.2021.103757
Listeria monocytogenes	FR-BOV-CP-I-58	France	Farm-Animal	Benzalkonium chloride	0.6	Broth microdilution	37	24	Tryptic soy agar (TSA)	10.1016/j.fm.2021.103757
Listeria monocytogenes	FR-BOV-CP-I-83	France	Farm-Animal	Benzalkonium chloride	0.6	Broth microdilution	37	24	Tryptic soy agar (TSA)	10.1016/j.fm.2021.103757
Listeria monocytogenes	FR-FAR-SO-B-81	France	Environment,Farm-soil	Benzalkonium chloride	0.6	Broth microdilution	37	24	Tryptic soy agar (TSA)	10.1016/j.fm.2021.103757
Listeria monocytogenes	FR-NAT-U-1	France	Environment,Natural-Soil	Benzalkonium chloride	0.6	Broth microdilution	37	24	Tryptic soy agar (TSA)	10.1016/j.fm.2021.103757
Listeria monocytogenes	FR-NAT-UN-1	France	Environment,Natural-Soil	Benzalkonium chloride	0.6	Broth microdilution	37	24	Tryptic soy agar (TSA)	10.1016/j.fm.2021.103757
Listeria monocytogenes	LV-BOV-CP-29	Latvia	Farm-Animal	Benzalkonium chloride	0.6	Broth microdilution	37	24	Tryptic soy agar (TSA)	10.1016/j.fm.2021.103757
Listeria monocytogenes	LV-BOV-CP-6	Latvia	Farm-Animal	Benzalkonium chloride	0.6	Broth microdilution	37	24	Tryptic soy agar (TSA)	10.1016/j.fm.2021.103757
Listeria monocytogenes	LV-OVI-CP-8	Latvia	Farm-Animal	Benzalkonium chloride	0.6	Broth microdilution	37	24	Tryptic soy agar (TSA)	10.1016/j.fm.2021.103757
Listeria monocytogenes	NO-DEE-FE-3	Norway	Wild-Animal	Benzalkonium chloride	0.6	Broth microdilution	37	24	Tryptic soy agar (TSA)	10.1016/j.fm.2021.103757
Listeria monocytogenes	NO-OTH-O-20	Norway	Animal	Benzalkonium chloride	0.6	Broth microdilution	37	24	Tryptic soy agar (TSA)	10.1016/j.fm.2021.103757
Listeria monocytogenes	NO-OTH-O-5	Norway	Animal	Benzalkonium chloride	0.6	Broth microdilution	37	24	Tryptic soy agar (TSA)	10.1016/j.fm.2021.103757
Listeria monocytogenes	NO-OTH-O-7	Norway	Animal	Benzalkonium chloride	0.6	Broth microdilution	37	24	Tryptic soy agar (TSA)	10.1016/j.fm.2021.103757
Listeria monocytogenes	NO-OTH-O-8	Norway	Animal	Benzalkonium chloride	0.6	Broth microdilution	37	24	Tryptic soy agar (TSA)	10.1016/j.fm.2021.103757
Listeria monocytogenes	PL-FAR-GL-12	Poland	Environment,Farm-soil	Benzalkonium chloride	0.6	Broth microdilution	37	24	Tryptic soy agar (TSA)	10.1016/j.fm.2021.103757
Listeria monocytogenes	PL-FAR-GL-14	Poland	Environment,Farm-soil	Benzalkonium chloride	0.6	Broth microdilution	37	24	Tryptic soy agar (TSA)	10.1016/j.fm.2021.103757
Listeria monocytogenes	PL-NAT-SO-1	Poland	Environment,Natural-Soil	Benzalkonium chloride	0.6	Broth microdilution	37	24	Tryptic soy agar (TSA)	10.1016/j.fm.2021.103757
Listeria monocytogenes	SE-RDE-CP-2	Sweden	Wild-Animal	Benzalkonium chloride	0.6	Broth microdilution	37	24	Tryptic soy agar (TSA)	10.1016/j.fm.2021.103757
Listeria monocytogenes	SE-RDE-CP-7	Sweden	Wild-Animal	Benzalkonium chloride	0.6	Broth microdilution	37	24	Tryptic soy agar (TSA)	10.1016/j.fm.2021.103757
Listeria monocytogenes	SI-BOV-CP-I-71	Slovenia	Farm-Animal	Benzalkonium chloride	0.6	Broth microdilution	37	24	Tryptic soy agar (TSA)	10.1016/j.fm.2021.103757
Listeria monocytogenes	SI-BOV-MI-62	Slovenia	Food,Dairy	Benzalkonium chloride	0.6	Broth microdilution	37	24	Tryptic soy agar (TSA)	10.1016/j.fm.2021.103757
Listeria monocytogenes	SI-OVI-CP-I-18	Slovenia	Farm-Animal	Benzalkonium chloride	0.6	Broth microdilution	37	24	Tryptic soy agar (TSA)	10.1016/j.fm.2021.103757
Listeria monocytogenes	SI-UN-CP-I-16	Slovenia	Animal	Benzalkonium chloride	0.6	Broth microdilution	37	24	Tryptic soy agar (TSA)	10.1016/j.fm.2021.103757
Listeria monocytogenes	FR-DA-U-UN-431	France	Food,Dairy	Benzalkonium chloride	1.25	Broth microdilution	37	24	Tryptic soy agar (TSA)	10.1016/j.fm.2021.103757
Listeria monocytogenes	FR-DA-U-UN-482	France	Food,Dairy	Benzalkonium chloride	1.25	Broth microdilution	37	24	Tryptic soy agar (TSA)	10.1016/j.fm.2021.103757
Listeria monocytogenes	FR-FI-U-UN-426	France	Food,Fish	Benzalkonium chloride	1.25	Broth microdilution	37	24	Tryptic soy agar (TSA)	10.1016/j.fm.2021.103757
Listeria monocytogenes	FR-DA-U-UN-416	France	Food,Dairy	Benzalkonium chloride	1.25	Broth microdilution	37	24	Tryptic soy agar (TSA)	10.1016/j.fm.2021.103757
Listeria monocytogenes	FR-FI-U-UN-419	France	Food,Fish	Benzalkonium chloride	1.25	Broth microdilution	37	24	Tryptic soy agar (TSA)	10.1016/j.fm.2021.103757
Listeria monocytogenes	FR-FI-U-UN-420	France	Food,Fish	Benzalkonium chloride	1.25	Broth microdilution	37	24	Tryptic soy agar (TSA)	10.1016/j.fm.2021.103757
Listeria monocytogenes	FR-VE-U-UN-428	France	Food,Vegetable	Benzalkonium chloride	1.25	Broth microdilution	37	24	Tryptic soy agar (TSA)	10.1016/j.fm.2021.103757
Listeria monocytogenes	FR-VE-U-UN-430	France	Food,Vegetable	Benzalkonium chloride	1.25	Broth microdilution	37	24	Tryptic soy agar (TSA)	10.1016/j.fm.2021.103757
Listeria monocytogenes	FR-FI-U-UN-418	France	Food,Fish	Benzalkonium chloride	1.25	Broth microdilution	37	24	Tryptic soy agar (TSA)	10.1016/j.fm.2021.103757
Listeria monocytogenes	FR-VE-U-UN-417	France	Food,Vegetable	Benzalkonium chloride	1.25	Broth microdilution	37	24	Tryptic soy agar (TSA)	10.1016/j.fm.2021.103757
Listeria monocytogenes	FR-ME-U-UN-483	France	Food,Meat	Benzalkonium chloride	1.25	Broth microdilution	37	24	Tryptic soy agar (TSA)	10.1016/j.fm.2021.103757
Listeria monocytogenes	FR-VE-U-UN-432	France	Food,Vegetable	Benzalkonium chloride	1.25	Broth microdilution	37	24	Tryptic soy agar (TSA)	10.1016/j.fm.2021.103757
Listeria monocytogenes	FR-DA-U-UN-433	France	Food,Dairy	Benzalkonium chloride	1.25	Broth microdilution	37	24	Tryptic soy agar (TSA)	10.1016/j.fm.2021.103757
Listeria monocytogenes	FR-DA-U-UN-422	France	Food,Dairy	Benzalkonium chloride	1.25	Broth microdilution	37	24	Tryptic soy agar (TSA)	10.1016/j.fm.2021.103757
Listeria monocytogenes	FR-DA-U-UN-423	France	Food,Dairy	Benzalkonium chloride	1.25	Broth microdilution	37	24	Tryptic soy agar (TSA)	10.1016/j.fm.2021.103757
Listeria monocytogenes	FR-FI-U-UN-438	France	Food,Fish	Benzalkonium chloride	1.25	Broth microdilution	37	24	Tryptic soy agar (TSA)	10.1016/j.fm.2021.103757
Listeria monocytogenes	FR-FI-U-UN-435	France	Food,Fish	Benzalkonium chloride	1.25	Broth microdilution	37	24	Tryptic soy agar (TSA)	10.1016/j.fm.2021.103757
Listeria monocytogenes	FR-VE-U-UN-424	France	Food,Vegetable	Benzalkonium chloride	1.25	Broth microdilution	37	24	Tryptic soy agar (TSA)	10.1016/j.fm.2021.103757
Listeria monocytogenes	FR-ME-U-UN-444	France	Food,Meat	Benzalkonium chloride	1.25	Broth microdilution	37	24	Tryptic soy agar (TSA)	10.1016/j.fm.2021.103757
Listeria monocytogenes	FR-DA-U-UN-443	France	Food,Dairy	Benzalkonium chloride	1.25	Broth microdilution	37	24	Tryptic soy agar (TSA)	10.1016/j.fm.2021.103757
Listeria monocytogenes	FR-ME-U-UN-446	France	Food,Meat	Benzalkonium chloride	1.25	Broth microdilution	37	24	Tryptic soy agar (TSA)	10.1016/j.fm.2021.103757
Listeria monocytogenes	FR-FI-U-UN-445	France	Food,Fish	Benzalkonium chloride	1.25	Broth microdilution	37	24	Tryptic soy agar (TSA)	10.1016/j.fm.2021.103757
Listeria monocytogenes	FR-FI-U-UN-453	France	Food,Fish	Benzalkonium chloride	1.25	Broth microdilution	37	24	Tryptic soy agar (TSA)	10.1016/j.fm.2021.103757
Listeria monocytogenes	FR-ME-U-UN-458	France	Food,Meat	Benzalkonium chloride	1.25	Broth microdilution	37	24	Tryptic soy agar (TSA)	10.1016/j.fm.2021.103757
Listeria monocytogenes	FR-VE-U-UN-461	France	Food,Vegetable	Benzalkonium chloride	1.25	Broth microdilution	37	24	Tryptic soy agar (TSA)	10.1016/j.fm.2021.103757
Listeria monocytogenes	FR-ME-U-UN-484	France	Food,Meat	Benzalkonium chloride	1.25	Broth microdilution	37	24	Tryptic soy agar (TSA)	10.1016/j.fm.2021.103757
Listeria monocytogenes	FR-VE-U-UN-463	France	Food,Vegetable	Benzalkonium chloride	1.25	Broth microdilution	37	24	Tryptic soy agar (TSA)	10.1016/j.fm.2021.103757
Listeria monocytogenes	FR-VE-U-UN-468	France	Food,Vegetable	Benzalkonium chloride	1.25	Broth microdilution	37	24	Tryptic soy agar (TSA)	10.1016/j.fm.2021.103757
Listeria monocytogenes	FR-VE-U-UN-470	France	Food,Vegetable	Benzalkonium chloride	1.25	Broth microdilution	37	24	Tryptic soy agar (TSA)	10.1016/j.fm.2021.103757
Listeria monocytogenes	FR-VE-U-UN-464	France	Food,Vegetable	Benzalkonium chloride	1.25	Broth microdilution	37	24	Tryptic soy agar (TSA)	10.1016/j.fm.2021.103757
Listeria monocytogenes	FR-ME-U-UN-465	France	Food,Meat	Benzalkonium chloride	1.25	Broth microdilution	37	24	Tryptic soy agar (TSA)	10.1016/j.fm.2021.103757
Listeria monocytogenes	FR-ME-U-UN-466	France	Food,Meat	Benzalkonium chloride	1.25	Broth microdilution	37	24	Tryptic soy agar (TSA)	10.1016/j.fm.2021.103757
Listeria monocytogenes	FR-ME-U-UN-425	France	Food,Meat	Benzalkonium chloride	1.25	Broth microdilution	37	24	Tryptic soy agar (TSA)	10.1016/j.fm.2021.103757
Listeria monocytogenes	FR-ME-U-UN-471	France	Food,Meat	Benzalkonium chloride	1.25	Broth microdilution	37	24	Tryptic soy agar (TSA)	10.1016/j.fm.2021.103757
Listeria monocytogenes	FR-ME-U-UN-472	France	Food,Meat	Benzalkonium chloride	1.25	Broth microdilution	37	24	Tryptic soy agar (TSA)	10.1016/j.fm.2021.103757
Listeria monocytogenes	FR-ME-U-UN-474	France	Food,Meat	Benzalkonium chloride	1.25	Broth microdilution	37	24	Tryptic soy agar (TSA)	10.1016/j.fm.2021.103757
Listeria monocytogenes	FR-VE-U-UN-475	France	Food,Vegetables	Benzalkonium chloride	1.25	Broth microdilution	37	24	Tryptic soy agar (TSA)	10.1016/j.fm.2021.103757
Listeria monocytogenes	FR-DA-U-UN-477	France	Food,Dairy	Benzalkonium chloride	1.25	Broth microdilution	37	24	Tryptic soy agar (TSA)	10.1016/j.fm.2021.103757
Listeria monocytogenes	FR-DA-U-UN-479	France	Food,Dairy	Benzalkonium chloride	1.25	Broth microdilution	37	24	Tryptic soy agar (TSA)	10.1016/j.fm.2021.103757
Listeria monocytogenes	FR-DA-U-UN-415	France	Food,Dairy	Benzalkonium chloride	1.25	Broth microdilution	37	24	Tryptic soy agar (TSA)	10.1016/j.fm.2021.103757
Listeria monocytogenes	FR-VE-U-UN-407	France	Food,Vegetable	Benzalkonium chloride	1.25	Broth microdilution	37	24	Tryptic soy agar (TSA)	10.1016/j.fm.2021.103757
Listeria monocytogenes	UK-VE-U-UN-91	UK	Food,Vegetable	Benzalkonium chloride	1.25	Broth microdilution	37	24	Tryptic soy agar (TSA)	10.1016/j.fm.2021.103757
Listeria monocytogenes	FR-VE-U-UN-487			Benzalkonium chloride	1.25	Broth microdilution	37	24	Tryptic soy agar (TSA)	10.1016/j.fm.2021.103757
Listeria monocytogenes	FR-DA-U-CH-725	France	Food,Dairy	Benzalkonium chloride	1.25	Broth microdilution	37	24	Tryptic soy agar (TSA)	10.1016/j.fm.2021.103757
Listeria monocytogenes	FR-DA-U-CH-726	France	Food,Meat	Benzalkonium chloride	1.25	Broth microdilution	37	24	Tryptic soy agar (TSA)	10.1016/j.fm.2021.103757
Listeria monocytogenes	CZ-FAR-CF-54	Czech-Republic	Environment,Farm-soil	Benzalkonium chloride	1.25	Broth microdilution	37	24	Tryptic soy agar (TSA)	10.1016/j.fm.2021.103757
Listeria monocytogenes	CZ-NAT-SO-15	Czech-Republic	Environment,Natural-Soil	Benzalkonium chloride	1.25	Broth microdilution	37	24	Tryptic soy agar (TSA)	10.1016/j.fm.2021.103757
Listeria monocytogenes	CZ-NAT-SO-19	Czech-Republic	Environment,Natural-Soil	Benzalkonium chloride	1.25	Broth microdilution	37	24	Tryptic soy agar (TSA)	10.1016/j.fm.2021.103757
Listeria monocytogenes	CZ-NAT-SO-23	Czech-Republic	Environment,Natural-Soil	Benzalkonium chloride	1.25	Broth microdilution	37	24	Tryptic soy agar (TSA)	10.1016/j.fm.2021.103757
Listeria monocytogenes	CZ-NAT-SO-37	Czech-Republic	Environment,Natural-Soil	Benzalkonium chloride	1.25	Broth microdilution	37	24	Tryptic soy agar (TSA)	10.1016/j.fm.2021.103757
Listeria monocytogenes	CZ-NAT-SO-38	Czech-Republic	Environment,Natural-Soil	Benzalkonium chloride	1.25	Broth microdilution	37	24	Tryptic soy agar (TSA)	10.1016/j.fm.2021.103757
Listeria monocytogenes	DE-FAR-UN-G-42	Germany	Environment,Farm-soil	Benzalkonium chloride	1.25	Broth microdilution	37	24	Tryptic soy agar (TSA)	10.1016/j.fm.2021.103757
Listeria monocytogenes	DE-RDE-CP-13	Germany	Wild-Animal	Benzalkonium chloride	1.25	Broth microdilution	37	24	Tryptic soy agar (TSA)	10.1016/j.fm.2021.103757
Listeria monocytogenes	FI-BIR-FE-U-37	Finland	Wild-Animal	Benzalkonium chloride	1.25	Broth microdilution	37	24	Tryptic soy agar (TSA)	10.1016/j.fm.2021.103757
Listeria monocytogenes	FI-BIR-FE-U-4	Finland	Wild-Animal	Benzalkonium chloride	1.25	Broth microdilution	37	24	Tryptic soy agar (TSA)	10.1016/j.fm.2021.103757
Listeria monocytogenes	FI-BIR-FE-U-40	Finland	Wild-Animal	Benzalkonium chloride	1.25	Broth microdilution	37	24	Tryptic soy agar (TSA)	10.1016/j.fm.2021.103757
Listeria monocytogenes	FI-BIR-FE-U-55	Finland	Wild-Animal	Benzalkonium chloride	1.25	Broth microdilution	37	24	Tryptic soy agar (TSA)	10.1016/j.fm.2021.103757
Listeria monocytogenes	FI-BOV-CP-I-58	Finland	Farm-Animal	Benzalkonium chloride	1.25	Broth microdilution	37	24	Tryptic soy agar (TSA)	10.1016/j.fm.2021.103757
Listeria monocytogenes	FR-BOV-CP-I-159	France	Farm-Animal	Benzalkonium chloride	1.25	Broth microdilution	37	24	Tryptic soy agar (TSA)	10.1016/j.fm.2021.103757
Listeria monocytogenes	FR-BOV-CP-I-160	France	Farm-Animal	Benzalkonium chloride	1.25	Broth microdilution	37	24	Tryptic soy agar (TSA)	10.1016/j.fm.2021.103757
Listeria monocytogenes	FR-BOV-CP-I-98	France	Farm-Animal	Benzalkonium chloride	1.25	Broth microdilution	37	24	Tryptic soy agar (TSA)	10.1016/j.fm.2021.103757
Listeria monocytogenes	FR-FAR-GL-3			Benzalkonium chloride	1.25	Broth microdilution	37	24	Tryptic soy agar (TSA)	10.1016/j.fm.2021.103757
Listeria monocytogenes	FR-FAR-MA-1	France	Environment,Farm-soil	Benzalkonium chloride	1.25	Broth microdilution	37	24	Tryptic soy agar (TSA)	10.1016/j.fm.2021.103757
Listeria monocytogenes	FR-FAR-PC-1	France	Environment,Farm-soil	Benzalkonium chloride	1.25	Broth microdilution	37	24	Tryptic soy agar (TSA)	10.1016/j.fm.2021.103757
Listeria monocytogenes	FR-PIG-UN-34	France	Farm-Animal	Benzalkonium chloride	1.25	Broth microdilution	37	24	Tryptic soy agar (TSA)	10.1016/j.fm.2021.103757
Listeria monocytogenes	DN-DA-U-UN-117	France	Food,Dairy	Benzalkonium chloride	1.25	Broth microdilution	37	24	Tryptic soy agar (TSA)	10.1016/j.fm.2021.103757
Listeria monocytogenes	IT-FOX-FE-63	Italy	Wild-Animal	Benzalkonium chloride	1.25	Broth microdilution	37	24	Tryptic soy agar (TSA)	10.1016/j.fm.2021.103757
Listeria monocytogenes	IT-NAT-SO-1	Italy	Environment,Natural-Water	Benzalkonium chloride	1.25	Broth microdilution	37	24	Tryptic soy agar (TSA)	10.1016/j.fm.2021.103757
Listeria monocytogenes	IT-NAT-SO-3	Italy	Environment,Natural-Water	Benzalkonium chloride	1.25	Broth microdilution	37	24	Tryptic soy agar (TSA)	10.1016/j.fm.2021.103757
Listeria monocytogenes	IT-OTH-FE-61	Italy	Animal	Benzalkonium chloride	1.25	Broth microdilution	37	24	Tryptic soy agar (TSA)	10.1016/j.fm.2021.103757
Listeria monocytogenes	IT-PIG-FE-22	Italy	Wild-Animal	Benzalkonium chloride	1.25	Broth microdilution	37	24	Tryptic soy agar (TSA)	10.1016/j.fm.2021.103757
Listeria monocytogenes	LV-BOV-CP-11	Latvia	Farm-Animal	Benzalkonium chloride	1.25	Broth microdilution	37	24	Tryptic soy agar (TSA)	10.1016/j.fm.2021.103757
Listeria monocytogenes	LV-BOV-CP-17	Latvia	Farm-Animal	Benzalkonium chloride	1.25	Broth microdilution	37	24	Tryptic soy agar (TSA)	10.1016/j.fm.2021.103757
Listeria monocytogenes	LV-PIG-CP-18	Latvia	Farm-Animal	Benzalkonium chloride	1.25	Broth microdilution	37	24	Tryptic soy agar (TSA)	10.1016/j.fm.2021.103757
Listeria monocytogenes	NL-GOA-UN-19	Netherlands	Farm-Animal	Benzalkonium chloride	1.25	Broth microdilution	37	24	Tryptic soy agar (TSA)	10.1016/j.fm.2021.103757
Listeria monocytogenes	NL-GOA-UN-2	Netherlands	Farm-Animal	Benzalkonium chloride	1.25	Broth microdilution	37	24	Tryptic soy agar (TSA)	10.1016/j.fm.2021.103757
Listeria monocytogenes	NL-GOA-UN-34	Netherlands	Farm-Animal	Benzalkonium chloride	1.25	Broth microdilution	37	24	Tryptic soy agar (TSA)	10.1016/j.fm.2021.103757
Listeria monocytogenes	NL-GOA-UN-35	Netherlands	Farm-Animal	Benzalkonium chloride	1.25	Broth microdilution	37	24	Tryptic soy agar (TSA)	10.1016/j.fm.2021.103757
Listeria monocytogenes	NO-DEE-FE-1	Norway	Wild-Animal	Benzalkonium chloride	1.25	Broth microdilution	37	24	Tryptic soy agar (TSA)	10.1016/j.fm.2021.103757
Listeria monocytogenes	NO-OTH-O-13	Norway	Animal	Benzalkonium chloride	1.25	Broth microdilution	37	24	Tryptic soy agar (TSA)	10.1016/j.fm.2021.103757
Listeria monocytogenes	NO-OTH-O-19	Norway	Animal	Benzalkonium chloride	1.25	Broth microdilution	37	24	Tryptic soy agar (TSA)	10.1016/j.fm.2021.103757
Listeria monocytogenes	NO-OTH-O-28	Norway	Animal	Benzalkonium chloride	1.25	Broth microdilution	37	24	Tryptic soy agar (TSA)	10.1016/j.fm.2021.103757
Listeria monocytogenes	NO-OTH-O-31	Norway	Animal	Benzalkonium chloride	1.25	Broth microdilution	37	24	Tryptic soy agar (TSA)	10.1016/j.fm.2021.103757
Listeria monocytogenes	NO-OTH-O-33	Norway	Animal	Benzalkonium chloride	1.25	Broth microdilution	37	24	Tryptic soy agar (TSA)	10.1016/j.fm.2021.103757
Listeria monocytogenes	PL-FAR-CF-9			Benzalkonium chloride	1.25	Broth microdilution	37	24	Tryptic soy agar (TSA)	10.1016/j.fm.2021.103757
Listeria monocytogenes	PL-NAT-SO-18	Poland	Environment,Natural-Soil	Benzalkonium chloride	1.25	Broth microdilution	37	24	Tryptic soy agar (TSA)	10.1016/j.fm.2021.103757
Listeria monocytogenes	FR-FI-F-SM-193	France	Food,Fish	Benzalkonium chloride	1.25	Broth microdilution	37	24	Tryptic soy agar (TSA)	10.1016/j.fm.2021.103757
Listeria monocytogenes	FR-FI-F-SM-213	France	Food,Fish	Benzalkonium chloride	1.25	Broth microdilution	37	24	Tryptic soy agar (TSA)	10.1016/j.fm.2021.103757
Listeria monocytogenes	FR-ME-P-UN-409	France	Food,Meat	Benzalkonium chloride	1.25	Broth microdilution	37	24	Tryptic soy agar (TSA)	10.1016/j.fm.2021.103757
Listeria monocytogenes	FR-ME-U-UN-411			Benzalkonium chloride	1.25	Broth microdilution	37	24	Tryptic soy agar (TSA)	10.1016/j.fm.2021.103757
Listeria monocytogenes	FR-ME-U-UN-414	France	Food,Meat	Benzalkonium chloride	1.25	Broth microdilution	37	24	Tryptic soy agar (TSA)	10.1016/j.fm.2021.103757
Listeria monocytogenes	FR-DA-B-CH-319	France	Food,Dairy	Benzalkonium chloride	1.25	Broth microdilution	37	24	Tryptic soy agar (TSA)	10.1016/j.fm.2021.103757
Listeria monocytogenes	FR-ME-P-DE-278			Benzalkonium chloride	1.25	Broth microdilution	37	24	Tryptic soy agar (TSA)	10.1016/j.fm.2021.103757
Listeria monocytogenes	FR-ME-U-DE-246			Benzalkonium chloride	1.25	Broth microdilution	37	24	Tryptic soy agar (TSA)	10.1016/j.fm.2021.103757
Listeria monocytogenes	FR-ME-P-UN-413	France	Food,Meat	Benzalkonium chloride	1.25	Broth microdilution	37	24	Tryptic soy agar (TSA)	10.1016/j.fm.2021.103757
Listeria monocytogenes	CZ-FI-F-SM-88	Czech-Republic	Food,Fish	Benzalkonium chloride	1.25	Broth microdilution	37	24	Tryptic soy agar (TSA)	10.1016/j.fm.2021.103757
Listeria monocytogenes	CZ-FI-F-SM-89	Czech-Republic	Food,Fish	Benzalkonium chloride	1.25	Broth microdilution	37	24	Tryptic soy agar (TSA)	10.1016/j.fm.2021.103757
Listeria monocytogenes	SI-OTH-CP-I-7	Slovenia	Animal	Benzalkonium chloride	1.25	Broth microdilution	37	24	Tryptic soy agar (TSA)	10.1016/j.fm.2021.103757
Listeria monocytogenes	ES-BOV-FE-1	Spain	Farm-Animal	Benzalkonium chloride	1.25	Broth microdilution	37	24	Tryptic soy agar (TSA)	10.1016/j.fm.2021.103757
Listeria monocytogenes	CH-BOV-CP-I-74	Switzerland	Farm-Animal	Benzalkonium chloride	1.25	Broth microdilution	37	24	Tryptic soy agar (TSA)	10.1016/j.fm.2021.103757
Listeria monocytogenes	CH-FAR-FE-G-42	Switzerland	Environment,Farm-soil	Benzalkonium chloride	1.25	Broth microdilution	37	24	Tryptic soy agar (TSA)	10.1016/j.fm.2021.103757
Listeria monocytogenes	CH-FAR-SO-B-101	Switzerland	Environment,Farm-soil	Benzalkonium chloride	1.25	Broth microdilution	37	24	Tryptic soy agar (TSA)	10.1016/j.fm.2021.103757
Listeria monocytogenes	CH-FAR-SO-B-104	Switzerland	Environment,Farm-soil	Benzalkonium chloride	1.25	Broth microdilution	37	24	Tryptic soy agar (TSA)	10.1016/j.fm.2021.103757
Listeria monocytogenes	CH-FAR-SO-B-65	Switzerland	Environment,Farm-soil	Benzalkonium chloride	1.25	Broth microdilution	37	24	Tryptic soy agar (TSA)	10.1016/j.fm.2021.103757
Listeria monocytogenes	CH-FAR-UN-B-20	Switzerland	Environment,Farm-soil	Benzalkonium chloride	1.25	Broth microdilution	37	24	Tryptic soy agar (TSA)	10.1016/j.fm.2021.103757
Listeria monocytogenes	CH-GOA-CP-I-117	Switzerland	Farm-Animal	Benzalkonium chloride	1.25	Broth microdilution	37	24	Tryptic soy agar (TSA)	10.1016/j.fm.2021.103757
Listeria monocytogenes	CH-NAT-SO-38	Switzerland	Environment,Natural-Soil	Benzalkonium chloride	1.25	Broth microdilution	37	24	Tryptic soy agar (TSA)	10.1016/j.fm.2021.103757
Listeria monocytogenes	CH-OVI-CP-I-99	Switzerland	Farm-Animal	Benzalkonium chloride	1.25	Broth microdilution	37	24	Tryptic soy agar (TSA)	10.1016/j.fm.2021.103757
Listeria monocytogenes	UK-OVI-CP-I-30	UK	Farm-Animal	Benzalkonium chloride	1.25	Broth microdilution	37	24	Tryptic soy agar (TSA)	10.1016/j.fm.2021.103757
Listeria monocytogenes	UK-OVI-CP-I-34	UK	Farm-Animal	Benzalkonium chloride	1.25	Broth microdilution	37	24	Tryptic soy agar (TSA)	10.1016/j.fm.2021.103757
Listeria monocytogenes	FR-FI-U-UN-427	France	Food,Fish	Benzalkonium chloride	2.5	Broth microdilution	37	24	Tryptic soy agar (TSA)	10.1016/j.fm.2021.103757
Listeria monocytogenes	FR-DA-U-UN-429	France	Food,Dairy	Benzalkonium chloride	2.5	Broth microdilution	37	24	Tryptic soy agar (TSA)	10.1016/j.fm.2021.103757
Listeria monocytogenes	FR-VE-U-UN-439	France	Food,Vegetable	Benzalkonium chloride	2.5	Broth microdilution	37	24	Tryptic soy agar (TSA)	10.1016/j.fm.2021.103757
Listeria monocytogenes	FR-FI-U-UN-437	France	Food,Fish	Benzalkonium chloride	2.5	Broth microdilution	37	24	Tryptic soy agar (TSA)	10.1016/j.fm.2021.103757
Listeria monocytogenes	FR-DA-U-UN-441	France	Food,Dairy	Benzalkonium chloride	2.5	Broth microdilution	37	24	Tryptic soy agar (TSA)	10.1016/j.fm.2021.103757
Listeria monocytogenes	FR-DA-U-UN-442	France	Food,Dairy	Benzalkonium chloride	2.5	Broth microdilution	37	24	Tryptic soy agar (TSA)	10.1016/j.fm.2021.103757
Listeria monocytogenes	FR-VE-U-UN-451	France	Food,Vegetable	Benzalkonium chloride	2.5	Broth microdilution	37	24	Tryptic soy agar (TSA)	10.1016/j.fm.2021.103757
Listeria monocytogenes	FR-VE-U-UN-455	France	Food,Vegetable	Benzalkonium chloride	2.5	Broth microdilution	37	24	Tryptic soy agar (TSA)	10.1016/j.fm.2021.103757
Listeria monocytogenes	FR-VE-U-UN-456	France	Food,Vegetable	Benzalkonium chloride	2.5	Broth microdilution	37	24	Tryptic soy agar (TSA)	10.1016/j.fm.2021.103757
Listeria monocytogenes	FR-VE-U-UN-457	France	Food,Vegetable	Benzalkonium chloride	2.5	Broth microdilution	37	24	Tryptic soy agar (TSA)	10.1016/j.fm.2021.103757
Listeria monocytogenes	FR-FI-U-UN-459	France	Food,Fish	Benzalkonium chloride	2.5	Broth microdilution	37	24	Tryptic soy agar (TSA)	10.1016/j.fm.2021.103757
Listeria monocytogenes	FR-ME-U-UN-727	France	Food,Meat	Benzalkonium chloride	2.5	Broth microdilution	37	24	Tryptic soy agar (TSA)	10.1016/j.fm.2021.103757
Listeria monocytogenes	FR-DA-U-UN-478	France	Food,Dairy	Benzalkonium chloride	2.5	Broth microdilution	37	24	Tryptic soy agar (TSA)	10.1016/j.fm.2021.103757
Listeria monocytogenes	FR-DA-U-UN-480	France	Food,Dairy	Benzalkonium chloride	2.5	Broth microdilution	37	24	Tryptic soy agar (TSA)	10.1016/j.fm.2021.103757
Listeria monocytogenes	FR-DA-U-UN-408	France	Food,Dairy	Benzalkonium chloride	2.5	Broth microdilution	37	24	Tryptic soy agar (TSA)	10.1016/j.fm.2021.103757
Listeria monocytogenes	UK-VE-U-UN-90	UK	Food,Vegetable	Benzalkonium chloride	2.5	Broth microdilution	37	24	Tryptic soy agar (TSA)	10.1016/j.fm.2021.103757
Listeria monocytogenes	CZ-NAT-SO-32	Czech-Republic	Environment,Natural-Soil	Benzalkonium chloride	2.5	Broth microdilution	37	24	Tryptic soy agar (TSA)	10.1016/j.fm.2021.103757
Listeria monocytogenes	FR-BOV-CP-I-123	France	Farm-Animal	Benzalkonium chloride	2.5	Broth microdilution	37	24	Tryptic soy agar (TSA)	10.1016/j.fm.2021.103757
Listeria monocytogenes	FR-FAR-AS-P-8	France	Environment,Farm-soil	Benzalkonium chloride	2.5	Broth microdilution	37	24	Tryptic soy agar (TSA)	10.1016/j.fm.2021.103757
Listeria monocytogenes	FR-NAT-UN-2	France	Environment,Natural-Soil	Benzalkonium chloride	2.5	Broth microdilution	37	24	Tryptic soy agar (TSA)	10.1016/j.fm.2021.103757
Listeria monocytogenes	LV-GOA-CP-26	Latvia	Farm-Animal	Benzalkonium chloride	2.5	Broth microdilution	37	24	Tryptic soy agar (TSA)	10.1016/j.fm.2021.103757
Listeria monocytogenes	NO-OTH-O-15	Norway	Animal	Benzalkonium chloride	2.5	Broth microdilution	37	24	Tryptic soy agar (TSA)	10.1016/j.fm.2021.103757
Listeria monocytogenes	FR-FI-F-RA-217	France	Food,Fish	Benzalkonium chloride	2.5	Broth microdilution	37	24	Tryptic soy agar (TSA)	10.1016/j.fm.2021.103757
Listeria monocytogenes	FR-ME-P-UN-410			Benzalkonium chloride	2.5	Broth microdilution	37	24	Tryptic soy agar (TSA)	10.1016/j.fm.2021.103757
Listeria monocytogenes	FR-DA-B-CH-287	France	Food,Dairy	Benzalkonium chloride	2.5	Broth microdilution	37	24	Tryptic soy agar (TSA)	10.1016/j.fm.2021.103757
Listeria monocytogenes	FR-DA-B-CH-295	France	Food,Dairy	Benzalkonium chloride	2.5	Broth microdilution	37	24	Tryptic soy agar (TSA)	10.1016/j.fm.2021.103757
Listeria monocytogenes	FR-ME-P-DE-242	France	Food,Meat	Benzalkonium chloride	2.5	Broth microdilution	37	24	Tryptic soy agar (TSA)	10.1016/j.fm.2021.103757
Listeria monocytogenes	SI-FAR-WT-51	Slovenia	Environment,Farm-water	Benzalkonium chloride	2.5	Broth microdilution	37	24	Tryptic soy agar (TSA)	10.1016/j.fm.2021.103757
Listeria monocytogenes	DN-FI-U-UN-118	France	Food,Fish	Benzalkonium chloride	2.5	Broth microdilution	37	24	Tryptic soy agar (TSA)	10.1016/j.fm.2021.103757
Listeria monocytogenes	CH-FAR-UN-O-8	Switzerland	Environment,Farm-soil	Benzalkonium chloride	2.5	Broth microdilution	37	24	Tryptic soy agar (TSA)	10.1016/j.fm.2021.103757
Listeria monocytogenes	FR-FI-U-UN-421	France	Food,Fish	Benzalkonium chloride	5	Broth microdilution	37	24	Tryptic soy agar (TSA)	10.1016/j.fm.2021.103757
Listeria monocytogenes	FR-FI-U-UN-440	France	Food,Fish	Benzalkonium chloride	5	Broth microdilution	37	24	Tryptic soy agar (TSA)	10.1016/j.fm.2021.103757
Listeria monocytogenes	FR-VE-U-UN-434	France	Food,Vegetable	Benzalkonium chloride	5	Broth microdilution	37	24	Tryptic soy agar (TSA)	10.1016/j.fm.2021.103757
Listeria monocytogenes	FR-FI-U-UN-447	France	Food,Fish	Benzalkonium chloride	5	Broth microdilution	37	24	Tryptic soy agar (TSA)	10.1016/j.fm.2021.103757
Listeria monocytogenes	FR-ME-U-UN-448	France	Food,Meat	Benzalkonium chloride	5	Broth microdilution	37	24	Tryptic soy agar (TSA)	10.1016/j.fm.2021.103757
Listeria monocytogenes	FR-FI-U-UN-450	France	Food,Fish	Benzalkonium chloride	5	Broth microdilution	37	24	Tryptic soy agar (TSA)	10.1016/j.fm.2021.103757
Listeria monocytogenes	FR-ME-U-UN-452	France	Food,Meat	Benzalkonium chloride	5	Broth microdilution	37	24	Tryptic soy agar (TSA)	10.1016/j.fm.2021.103757
Listeria monocytogenes	FR-ME-U-UN-454	France	Food,Meat	Benzalkonium chloride	5	Broth microdilution	37	24	Tryptic soy agar (TSA)	10.1016/j.fm.2021.103757
Listeria monocytogenes	FR-FI-U-UN-460	France	Food,Fish	Benzalkonium chloride	5	Broth microdilution	37	24	Tryptic soy agar (TSA)	10.1016/j.fm.2021.103757
Listeria monocytogenes	FR-FI-U-UN-462	France	Food,Fish	Benzalkonium chloride	5	Broth microdilution	37	24	Tryptic soy agar (TSA)	10.1016/j.fm.2021.103757
Listeria monocytogenes	FR-VE-U-UN-469	France	Food,Vegetable	Benzalkonium chloride	5	Broth microdilution	37	24	Tryptic soy agar (TSA)	10.1016/j.fm.2021.103757
Listeria monocytogenes	FR-ME-U-UN-467	France	Food,Meat	Benzalkonium chloride	5	Broth microdilution	37	24	Tryptic soy agar (TSA)	10.1016/j.fm.2021.103757
Listeria monocytogenes	FR-ME-U-UN-473	France	Food,Meat	Benzalkonium chloride	5	Broth microdilution	37	24	Tryptic soy agar (TSA)	10.1016/j.fm.2021.103757
Listeria monocytogenes	FR-ME-U-UN-485	France	Food,Meat	Benzalkonium chloride	5	Broth microdilution	37	24	Tryptic soy agar (TSA)	10.1016/j.fm.2021.103757
Listeria monocytogenes	FR-FI-U-UN-476	France	Food,Fish	Benzalkonium chloride	5	Broth microdilution	37	24	Tryptic soy agar (TSA)	10.1016/j.fm.2021.103757
Listeria monocytogenes	UK-VE-U-UN-93	UK	Food,Vegetable	Benzalkonium chloride	5	Broth microdilution	37	24	Tryptic soy agar (TSA)	10.1016/j.fm.2021.103757
Listeria monocytogenes	DE-WBO-UN-34	Germany	Wild-Animal	Benzalkonium chloride	5	Broth microdilution	37	24	Tryptic soy agar (TSA)	10.1016/j.fm.2021.103757
Listeria monocytogenes	FR-FAR-AS-B-5	France	Environment,Farm-soil	Benzalkonium chloride	5	Broth microdilution	37	24	Tryptic soy agar (TSA)	10.1016/j.fm.2021.103757
Listeria monocytogenes	IT-OTH-CP-36	Italy	Animal	Benzalkonium chloride	5	Broth microdilution	37	24	Tryptic soy agar (TSA)	10.1016/j.fm.2021.103757
Listeria monocytogenes	FR-FI-U-UN-489	Sweden	Food,Fish	Benzalkonium chloride	5	Broth microdilution	37	24	Tryptic soy agar (TSA)	10.1016/j.fm.2021.103757
Listeria monocytogenes	FR-ME-U-UN-412	France	Food,Meat	Benzalkonium chloride	5	Broth microdilution	37	24	Tryptic soy agar (TSA)	10.1016/j.fm.2021.103757
Listeria monocytogenes	S2-1	Spain	Industrial isolate, Swine	Benzalkonium chloride	2.5	Agar dilution	37	24	Mueller Hinton broth (MHB)	10.1016/j.foodres.2019.05.008
Listeria monocytogenes	S1(S)	Spain	Industrial isolate, Swine	Benzalkonium chloride	2.5	Agar dilution	37	24	Mueller Hinton broth (MHB)	10.1016/j.foodres.2019.05.008
Listeria monocytogenes	SI(R)	Spain	Industrial isolate, Swine	Benzalkonium chloride	10	Agar dilution	37	24	Mueller Hinton broth (MHB)	10.1016/j.foodres.2019.05.008
Listeria monocytogenes	S2-2	Spain	Industrial isolate, Swine	Benzalkonium chloride	20	Agar dilution	37	24	Mueller Hinton broth (MHB)	10.1016/j.foodres.2019.05.008
Listeria monocytogenes	S10-1	Spain	Industrial isolate, Swine	Benzalkonium chloride	20	Agar dilution	37	24	Mueller Hinton broth (MHB)	10.1016/j.foodres.2019.05.008
Listeria monocytogenes	A7	Spain	Industrial isolate, Abattoier (broiler)	Benzalkonium chloride	20	Agar dilution	37	24	Mueller Hinton broth (MHB)	10.1016/j.foodres.2019.05.008
Listeria monocytogenes	P12	Spain	Industrial isolate,processing plant (broiler)	Benzalkonium chloride	20	Agar dilution	37	24	Mueller Hinton broth (MHB)	10.1016/j.foodres.2019.05.008
Listeria monocytogenes	R6	Spain	Industrial isolate, retail (broiler)	Benzalkonium chloride	20	Agar dilution	37	24	Mueller Hinton broth (MHB)	10.1016/j.foodres.2019.05.008
Pseudomonas fluorescens	A45			Benzalkonium chloride	6.3	Broth microdilution	NS	NS	Unknown	10.1016/j.jgar.2018.07.004
Pseudomonas fluorescens	ATCC 13525			Benzalkonium chloride	12.5	Broth microdilution	NS	NS	Unknown	10.1016/j.jgar.2018.07.004
Pseudomonas fluorescens	ATCC 13525			Benzalkonium chloride	3.1	Broth microdilution	NS	NS	Unknown	10.1016/j.jgar.2018.07.004	Benzyldimethyldodecyl ammonium chloride
Pseudomonas fluorescens	A45			Benzalkonium chloride	12.5	Broth microdilution	NS	NS	Unknown	10.1016/j.jgar.2018.07.004	Benzyldimethyldodecyl ammonium chloride
Enterobacter cancerogenus	zb01	Algeria	Hospital surfaces	Benzalkonium chloride	32	Broth microdilution	37	24	Tryptic soy broth (TSB)	10.1016/j.jgar.2019.04.005
Enterobacter cloacae	zb27	Algeria	Hospital surfaces	Benzalkonium chloride	8	Broth microdilution	37	24	Tryptic soy broth (TSB)	10.1016/j.jgar.2019.04.005
Enterobacter cloacae	zb16	Algeria	Hospital surfaces	Benzalkonium chloride	16	Broth microdilution	37	24	Tryptic soy broth (TSB)	10.1016/j.jgar.2019.04.005
Enterobacter cloacae	zb37	Algeria	Hospital surfaces	Benzalkonium chloride	16	Broth microdilution	37	24	Tryptic soy broth (TSB)	10.1016/j.jgar.2019.04.005
Enterobacter cloacae	zb02	Algeria	Hospital surfaces	Benzalkonium chloride	32	Broth microdilution	37	24	Tryptic soy broth (TSB)	10.1016/j.jgar.2019.04.005
Enterobacter cloacae	zb03	Algeria	Hospital surfaces	Benzalkonium chloride	32	Broth microdilution	37	24	Tryptic soy broth (TSB)	10.1016/j.jgar.2019.04.005
Enterobacter cloacae	zb04	Algeria	Hospital surfaces	Benzalkonium chloride	32	Broth microdilution	37	24	Tryptic soy broth (TSB)	10.1016/j.jgar.2019.04.005
Enterobacter cloacae	zb05	Algeria	Hospital surfaces	Benzalkonium chloride	32	Broth microdilution	37	24	Tryptic soy broth (TSB)	10.1016/j.jgar.2019.04.005
Enterobacter cloacae	zb06	Algeria	Hospital surfaces	Benzalkonium chloride	32	Broth microdilution	37	24	Tryptic soy broth (TSB)	10.1016/j.jgar.2019.04.005
Enterobacter cloacae	zb12	Algeria	Hospital surfaces	Benzalkonium chloride	32	Broth microdilution	37	24	Tryptic soy broth (TSB)	10.1016/j.jgar.2019.04.005
Enterobacter cloacae	zb13	Algeria	Hospital surfaces	Benzalkonium chloride	32	Broth microdilution	37	24	Tryptic soy broth (TSB)	10.1016/j.jgar.2019.04.005
Enterobacter cloacae	zb14	Algeria	Hospital surfaces	Benzalkonium chloride	32	Broth microdilution	37	24	Tryptic soy broth (TSB)	10.1016/j.jgar.2019.04.005
Enterobacter cloacae	zb15	Algeria	Hospital surfaces	Benzalkonium chloride	32	Broth microdilution	37	24	Tryptic soy broth (TSB)	10.1016/j.jgar.2019.04.005
Enterobacter cloacae	zb17	Algeria	Hospital surfaces	Benzalkonium chloride	32	Broth microdilution	37	24	Tryptic soy broth (TSB)	10.1016/j.jgar.2019.04.005
Enterobacter cloacae	zb19	Algeria	Hospital surfaces	Benzalkonium chloride	32	Broth microdilution	37	24	Tryptic soy broth (TSB)	10.1016/j.jgar.2019.04.005
Enterobacter cloacae	zb20	Algeria	Hospital surfaces	Benzalkonium chloride	32	Broth microdilution	37	24	Tryptic soy broth (TSB)	10.1016/j.jgar.2019.04.005
Enterobacter cloacae	zb24	Algeria	Hospital surfaces	Benzalkonium chloride	32	Broth microdilution	37	24	Tryptic soy broth (TSB)	10.1016/j.jgar.2019.04.005
Enterobacter cloacae	zb25	Algeria	Hospital surfaces	Benzalkonium chloride	32	Broth microdilution	37	24	Tryptic soy broth (TSB)	10.1016/j.jgar.2019.04.005
Enterobacter cloacae	zb26	Algeria	Hospital surfaces	Benzalkonium chloride	32	Broth microdilution	37	24	Tryptic soy broth (TSB)	10.1016/j.jgar.2019.04.005
Enterobacter cloacae	zb28	Algeria	Hospital surfaces	Benzalkonium chloride	32	Broth microdilution	37	24	Tryptic soy broth (TSB)	10.1016/j.jgar.2019.04.005
Enterobacter cloacae	zb29	Algeria	Hospital surfaces	Benzalkonium chloride	32	Broth microdilution	37	24	Tryptic soy broth (TSB)	10.1016/j.jgar.2019.04.005
Enterobacter cloacae	zb30	Algeria	Hospital surfaces	Benzalkonium chloride	32	Broth microdilution	37	24	Tryptic soy broth (TSB)	10.1016/j.jgar.2019.04.005
Enterobacter cloacae	zb32	Algeria	Hospital surfaces	Benzalkonium chloride	32	Broth microdilution	37	24	Tryptic soy broth (TSB)	10.1016/j.jgar.2019.04.005
Enterobacter cloacae	zb33	Algeria	Hospital surfaces	Benzalkonium chloride	32	Broth microdilution	37	24	Tryptic soy broth (TSB)	10.1016/j.jgar.2019.04.005
Enterobacter cloacae	zb35	Algeria	Hospital surfaces	Benzalkonium chloride	32	Broth microdilution	37	24	Tryptic soy broth (TSB)	10.1016/j.jgar.2019.04.005
Enterobacter cloacae	zb38	Algeria	Hospital surfaces	Benzalkonium chloride	32	Broth microdilution	37	24	Tryptic soy broth (TSB)	10.1016/j.jgar.2019.04.005
Enterobacter cloacae	zb39	Algeria	Hospital surfaces	Benzalkonium chloride	32	Broth microdilution	37	24	Tryptic soy broth (TSB)	10.1016/j.jgar.2019.04.005
Enterobacter cloacae	zb40	Algeria	Hospital surfaces	Benzalkonium chloride	32	Broth microdilution	37	24	Tryptic soy broth (TSB)	10.1016/j.jgar.2019.04.005
Enterobacter cloacae	zb41	Algeria	Hospital surfaces	Benzalkonium chloride	32	Broth microdilution	37	24	Tryptic soy broth (TSB)	10.1016/j.jgar.2019.04.005
Enterobacter cloacae	zb42	Algeria	Hospital surfaces	Benzalkonium chloride	32	Broth microdilution	37	24	Tryptic soy broth (TSB)	10.1016/j.jgar.2019.04.005
Enterobacter cloacae	zb43	Algeria	Hospital surfaces	Benzalkonium chloride	32	Broth microdilution	37	24	Tryptic soy broth (TSB)	10.1016/j.jgar.2019.04.005
Enterobacter cloacae	zb44	Algeria	Hospital surfaces	Benzalkonium chloride	32	Broth microdilution	37	24	Tryptic soy broth (TSB)	10.1016/j.jgar.2019.04.005
Enterobacter cloacae	zb45	Algeria	Hospital surfaces	Benzalkonium chloride	32	Broth microdilution	37	24	Tryptic soy broth (TSB)	10.1016/j.jgar.2019.04.005
Enterobacter cloacae	zb01	Algeria	Hospital surfaces	Benzalkonium chloride	64	Broth microdilution	37	24	Tryptic soy broth (TSB)	10.1016/j.jgar.2019.04.005
Enterobacter cloacae	zb07	Algeria	Hospital surfaces	Benzalkonium chloride	64	Broth microdilution	37	24	Tryptic soy broth (TSB)	10.1016/j.jgar.2019.04.005
Enterobacter cloacae	zb08	Algeria	Hospital surfaces	Benzalkonium chloride	64	Broth microdilution	37	24	Tryptic soy broth (TSB)	10.1016/j.jgar.2019.04.005
Enterobacter cloacae	zb09	Algeria	Hospital surfaces	Benzalkonium chloride	64	Broth microdilution	37	24	Tryptic soy broth (TSB)	10.1016/j.jgar.2019.04.005
Enterobacter cloacae	zb10	Algeria	Hospital surfaces	Benzalkonium chloride	64	Broth microdilution	37	24	Tryptic soy broth (TSB)	10.1016/j.jgar.2019.04.005
Enterobacter cloacae	zb11	Algeria	Hospital surfaces	Benzalkonium chloride	64	Broth microdilution	37	24	Tryptic soy broth (TSB)	10.1016/j.jgar.2019.04.005
Enterobacter cloacae	zb18	Algeria	Hospital surfaces	Benzalkonium chloride	64	Broth microdilution	37	24	Tryptic soy broth (TSB)	10.1016/j.jgar.2019.04.005
Enterobacter cloacae	zb21	Algeria	Hospital surfaces	Benzalkonium chloride	64	Broth microdilution	37	24	Tryptic soy broth (TSB)	10.1016/j.jgar.2019.04.005
Enterobacter cloacae	zb31	Algeria	Hospital surfaces	Benzalkonium chloride	64	Broth microdilution	37	24	Tryptic soy broth (TSB)	10.1016/j.jgar.2019.04.005
Enterobacter cloacae	zb34	Algeria	Hospital surfaces	Benzalkonium chloride	64	Broth microdilution	37	24	Tryptic soy broth (TSB)	10.1016/j.jgar.2019.04.005
Enterobacter cloacae	zb36	Algeria	Hospital surfaces	Benzalkonium chloride	64	Broth microdilution	37	24	Tryptic soy broth (TSB)	10.1016/j.jgar.2019.04.005
Enterobacter cloacae	zb22	Algeria	Hospital surfaces	Benzalkonium chloride	128	Broth microdilution	37	24	Tryptic soy broth (TSB)	10.1016/j.jgar.2019.04.005
Enterobacter cloacae	zb23	Algeria	Hospital surfaces	Benzalkonium chloride	128	Broth microdilution	37	24	Tryptic soy broth (TSB)	10.1016/j.jgar.2019.04.005
Enterobacter hormaechei	zb08	Algeria	Hospital surfaces	Benzalkonium chloride	16	Broth microdilution	37	24	Tryptic soy broth (TSB)	10.1016/j.jgar.2019.04.005
Enterobacter hormaechei	zb14	Algeria	Hospital surfaces	Benzalkonium chloride	16	Broth microdilution	37	24	Tryptic soy broth (TSB)	10.1016/j.jgar.2019.04.005
Enterobacter hormaechei	zb01	Algeria	Hospital surfaces	Benzalkonium chloride	32	Broth microdilution	37	24	Tryptic soy broth (TSB)	10.1016/j.jgar.2019.04.005
Enterobacter hormaechei	zb02	Algeria	Hospital surfaces	Benzalkonium chloride	32	Broth microdilution	37	24	Tryptic soy broth (TSB)	10.1016/j.jgar.2019.04.005
Enterobacter hormaechei	zb03	Algeria	Hospital surfaces	Benzalkonium chloride	32	Broth microdilution	37	24	Tryptic soy broth (TSB)	10.1016/j.jgar.2019.04.005
Enterobacter hormaechei	zb04	Algeria	Hospital surfaces	Benzalkonium chloride	32	Broth microdilution	37	24	Tryptic soy broth (TSB)	10.1016/j.jgar.2019.04.005
Enterobacter hormaechei	zb07	Algeria	Hospital surfaces	Benzalkonium chloride	32	Broth microdilution	37	24	Tryptic soy broth (TSB)	10.1016/j.jgar.2019.04.005
Enterobacter hormaechei	zb09	Algeria	Hospital surfaces	Benzalkonium chloride	32	Broth microdilution	37	24	Tryptic soy broth (TSB)	10.1016/j.jgar.2019.04.005
Enterobacter hormaechei	zb11	Algeria	Hospital surfaces	Benzalkonium chloride	32	Broth microdilution	37	24	Tryptic soy broth (TSB)	10.1016/j.jgar.2019.04.005
Enterobacter hormaechei	zb12	Algeria	Hospital surfaces	Benzalkonium chloride	32	Broth microdilution	37	24	Tryptic soy broth (TSB)	10.1016/j.jgar.2019.04.005
Enterobacter hormaechei	zb13	Algeria	Hospital surfaces	Benzalkonium chloride	32	Broth microdilution	37	24	Tryptic soy broth (TSB)	10.1016/j.jgar.2019.04.005
Enterobacter hormaechei	zb15	Algeria	Hospital surfaces	Benzalkonium chloride	32	Broth microdilution	37	24	Tryptic soy broth (TSB)	10.1016/j.jgar.2019.04.005
Enterobacter hormaechei	zb17	Algeria	Hospital surfaces	Benzalkonium chloride	32	Broth microdilution	37	24	Tryptic soy broth (TSB)	10.1016/j.jgar.2019.04.005
Enterobacter hormaechei	zb18	Algeria	Hospital surfaces	Benzalkonium chloride	32	Broth microdilution	37	24	Tryptic soy broth (TSB)	10.1016/j.jgar.2019.04.005
Enterobacter hormaechei	zb05	Algeria	Hospital surfaces	Benzalkonium chloride	64	Broth microdilution	37	24	Tryptic soy broth (TSB)	10.1016/j.jgar.2019.04.005
Enterobacter hormaechei	zb06	Algeria	Hospital surfaces	Benzalkonium chloride	64	Broth microdilution	37	24	Tryptic soy broth (TSB)	10.1016/j.jgar.2019.04.005
Enterobacter hormaechei	zb10	Algeria	Hospital surfaces	Benzalkonium chloride	64	Broth microdilution	37	24	Tryptic soy broth (TSB)	10.1016/j.jgar.2019.04.005
Enterobacter hormaechei	zb16	Algeria	Hospital surfaces	Benzalkonium chloride	64	Broth microdilution	37	24	Tryptic soy broth (TSB)	10.1016/j.jgar.2019.04.005
Enterobacter hormaechei	zb19	Algeria	Hospital surfaces	Benzalkonium chloride	64	Broth microdilution	37	24	Tryptic soy broth (TSB)	10.1016/j.jgar.2019.04.005
Enterobacter sakazakii	zb01	Algeria	Hospital surfaces	Benzalkonium chloride	64	Broth microdilution	37	24	Tryptic soy broth (TSB)	10.1016/j.jgar.2019.04.005
Enterobacter xiangfangensis	zb01	Algeria	Hospital surfaces	Benzalkonium chloride	32	Broth microdilution	37	24	Tryptic soy broth (TSB)	10.1016/j.jgar.2019.04.005
Enterobacter xiangfangensis	zb03	Algeria	Hospital surfaces	Benzalkonium chloride	32	Broth microdilution	37	24	Tryptic soy broth (TSB)	10.1016/j.jgar.2019.04.005
Enterobacter xiangfangensis	zb04	Algeria	Hospital surfaces	Benzalkonium chloride	32	Broth microdilution	37	24	Tryptic soy broth (TSB)	10.1016/j.jgar.2019.04.005
Enterobacter xiangfangensis	zb02	Algeria	Hospital surfaces	Benzalkonium chloride	64	Broth microdilution	37	24	Tryptic soy broth (TSB)	10.1016/j.jgar.2019.04.005
Acinetobacter baylyi	ATCC 33305			Benzalkonium chloride	12	Broth microdilution	37	24	Unknown	10.1016/j.jhazmat.2022.129280	Unencapsulated mutant derived from ATCC 33304
Bacillus subtilis	NCIB3610			Benzalkonium chloride	3	Broth microdilution	37	24	Unknown	10.1016/j.jhazmat.2022.129280
Escherichia coli	K12 MG1655			Benzalkonium chloride	3	Broth microdilution	37	24	Unknown	10.1016/j.jhazmat.2022.129280
Acinetobacter baumannii	AB 4	Saudi Arabia	Clinical isolate	Benzalkonium chloride	8	Broth microdilution	37	16-20	Mueller Hinton broth (MHB)	10.1016/j.jiph.2018.05.011
Acinetobacter baumannii	AB 19	Saudi Arabia	Clinical isolate	Benzalkonium chloride	8	Broth microdilution	37	16-20	Mueller Hinton broth (MHB)	10.1016/j.jiph.2018.05.011
Acinetobacter baumannii	AB 30	Saudi Arabia	Clinical isolate	Benzalkonium chloride	8	Broth microdilution	37	16-20	Mueller Hinton broth (MHB)	10.1016/j.jiph.2018.05.011
Acinetobacter baumannii	AB 32	Saudi Arabia	Clinical isolate	Benzalkonium chloride	8	Broth microdilution	37	16-20	Mueller Hinton broth (MHB)	10.1016/j.jiph.2018.05.011
Acinetobacter baumannii	AB 43	Saudi Arabia	Clinical isolate	Benzalkonium chloride	8	Broth microdilution	37	16-20	Mueller Hinton broth (MHB)	10.1016/j.jiph.2018.05.011
Acinetobacter baumannii	AB 44	Saudi Arabia	Clinical isolate	Benzalkonium chloride	8	Broth microdilution	37	16-20	Mueller Hinton broth (MHB)	10.1016/j.jiph.2018.05.011
Acinetobacter baumannii	AB 50	Saudi Arabia	Clinical isolate	Benzalkonium chloride	8	Broth microdilution	37	16-20	Mueller Hinton broth (MHB)	10.1016/j.jiph.2018.05.011
Acinetobacter baumannii	AB 57	Saudi Arabia	Clinical isolate	Benzalkonium chloride	8	Broth microdilution	37	16-20	Mueller Hinton broth (MHB)	10.1016/j.jiph.2018.05.011
Acinetobacter baumannii	AB 59	Saudi Arabia	Clinical isolate	Benzalkonium chloride	8	Broth microdilution	37	16-20	Mueller Hinton broth (MHB)	10.1016/j.jiph.2018.05.011
Acinetobacter baumannii	AB 74	Saudi Arabia	Clinical isolate	Benzalkonium chloride	8	Broth microdilution	37	16-20	Mueller Hinton broth (MHB)	10.1016/j.jiph.2018.05.011
Acinetobacter baumannii	AB 80	Saudi Arabia	Clinical isolate	Benzalkonium chloride	8	Broth microdilution	37	16-20	Mueller Hinton broth (MHB)	10.1016/j.jiph.2018.05.011
Acinetobacter baumannii	AB 83	Saudi Arabia	Clinical isolate	Benzalkonium chloride	8	Broth microdilution	37	16-20	Mueller Hinton broth (MHB)	10.1016/j.jiph.2018.05.011
Acinetobacter baumannii	AB 126	Saudi Arabia	Clinical isolate	Benzalkonium chloride	8	Broth microdilution	37	16-20	Mueller Hinton broth (MHB)	10.1016/j.jiph.2018.05.011
Acinetobacter baumannii	AB 130	Saudi Arabia	Clinical isolate	Benzalkonium chloride	8	Broth microdilution	37	16-20	Mueller Hinton broth (MHB)	10.1016/j.jiph.2018.05.011
Acinetobacter baumannii	AB 133	Saudi Arabia	Clinical isolate	Benzalkonium chloride	8	Broth microdilution	37	16-20	Mueller Hinton broth (MHB)	10.1016/j.jiph.2018.05.011
Acinetobacter baumannii	AB 146	Saudi Arabia	Clinical isolate	Benzalkonium chloride	8	Broth microdilution	37	16-20	Mueller Hinton broth (MHB)	10.1016/j.jiph.2018.05.011
Acinetobacter baumannii	AB 8	Saudi Arabia	Clinical isolate	Benzalkonium chloride	16	Broth microdilution	37	16-20	Mueller Hinton broth (MHB)	10.1016/j.jiph.2018.05.011
Acinetobacter baumannii	AB 22	Saudi Arabia	Clinical isolate	Benzalkonium chloride	16	Broth microdilution	37	16-20	Mueller Hinton broth (MHB)	10.1016/j.jiph.2018.05.011
Acinetobacter baumannii	AB 61	Saudi Arabia	Clinical isolate	Benzalkonium chloride	16	Broth microdilution	37	16-20	Mueller Hinton broth (MHB)	10.1016/j.jiph.2018.05.011
Acinetobacter baumannii	AB 132	Saudi Arabia	Clinical isolate	Benzalkonium chloride	16	Broth microdilution	37	16-20	Mueller Hinton broth (MHB)	10.1016/j.jiph.2018.05.011
Acinetobacter baumannii	AB 161	Saudi Arabia	Clinical isolate	Benzalkonium chloride	16	Broth microdilution	37	16-20	Mueller Hinton broth (MHB)	10.1016/j.jiph.2018.05.011
Acinetobacter baumannii	AB 135	Saudi Arabia	Clinical isolate	Benzalkonium chloride	32	Broth microdilution	37	16-20	Mueller Hinton broth (MHB)	10.1016/j.jiph.2018.05.011
Klebsiella pneumoniae	KP 250	Saudi Arabia	Clinical isolate	Benzalkonium chloride	8	Broth microdilution	37	16-20	Mueller Hinton broth (MHB)	10.1016/j.jiph.2018.05.011
Klebsiella pneumoniae	KP 304	Saudi Arabia	Clinical isolate	Benzalkonium chloride	8	Broth microdilution	37	16-20	Mueller Hinton broth (MHB)	10.1016/j.jiph.2018.05.011
Klebsiella pneumoniae	KP 60	Saudi Arabia	Clinical isolate	Benzalkonium chloride	16	Broth microdilution	37	16-20	Mueller Hinton broth (MHB)	10.1016/j.jiph.2018.05.011
Klebsiella pneumoniae	KP 249	Saudi Arabia	Clinical isolate	Benzalkonium chloride	16	Broth microdilution	37	16-20	Mueller Hinton broth (MHB)	10.1016/j.jiph.2018.05.011
Klebsiella pneumoniae	KP 302	Saudi Arabia	Clinical isolate	Benzalkonium chloride	16	Broth microdilution	37	16-20	Mueller Hinton broth (MHB)	10.1016/j.jiph.2018.05.011
Klebsiella pneumoniae	KP 303	Saudi Arabia	Clinical isolate	Benzalkonium chloride	16	Broth microdilution	37	16-20	Mueller Hinton broth (MHB)	10.1016/j.jiph.2018.05.011
Klebsiella pneumoniae	KP 339	Saudi Arabia	Clinical isolate	Benzalkonium chloride	16	Broth microdilution	37	16-20	Mueller Hinton broth (MHB)	10.1016/j.jiph.2018.05.011
Klebsiella pneumoniae	KP 134	Saudi Arabia	Clinical isolate	Benzalkonium chloride	32	Broth microdilution	37	16-20	Mueller Hinton broth (MHB)	10.1016/j.jiph.2018.05.011
Klebsiella pneumoniae	KP 301	Saudi Arabia	Clinical isolate	Benzalkonium chloride	32	Broth microdilution	37	16-20	Mueller Hinton broth (MHB)	10.1016/j.jiph.2018.05.011
Pseudomonas aeruginosa	PA 3	Saudi Arabia	Clinical isolate	Benzalkonium chloride	32	Broth microdilution	37	16-20	Mueller Hinton broth (MHB)	10.1016/j.jiph.2018.05.011
Pseudomonas aeruginosa	PA 42	Saudi Arabia	Clinical isolate	Benzalkonium chloride	32	Broth microdilution	37	16-20	Mueller Hinton broth (MHB)	10.1016/j.jiph.2018.05.011
Pseudomonas aeruginosa	PA 56	Saudi Arabia	Clinical isolate	Benzalkonium chloride	32	Broth microdilution	37	16-20	Mueller Hinton broth (MHB)	10.1016/j.jiph.2018.05.011
Pseudomonas aeruginosa	PA 62	Saudi Arabia	Clinical isolate	Benzalkonium chloride	32	Broth microdilution	37	16-20	Mueller Hinton broth (MHB)	10.1016/j.jiph.2018.05.011
Pseudomonas aeruginosa	PA 71	Saudi Arabia	Clinical isolate	Benzalkonium chloride	32	Broth microdilution	37	16-20	Mueller Hinton broth (MHB)	10.1016/j.jiph.2018.05.011
Pseudomonas aeruginosa	PA 143	Saudi Arabia	Clinical isolate	Benzalkonium chloride	32	Broth microdilution	37	16-20	Mueller Hinton broth (MHB)	10.1016/j.jiph.2018.05.011
Pseudomonas aeruginosa	PA 9	Saudi Arabia	Clinical isolate	Benzalkonium chloride	64	Broth microdilution	37	16-20	Mueller Hinton broth (MHB)	10.1016/j.jiph.2018.05.011
Pseudomonas aeruginosa	PA 131	Saudi Arabia	Clinical isolate	Benzalkonium chloride	64	Broth microdilution	37	16-20	Mueller Hinton broth (MHB)	10.1016/j.jiph.2018.05.011
Pseudomonas aeruginosa	PA 142	Saudi Arabia	Clinical isolate	Benzalkonium chloride	64	Broth microdilution	37	16-20	Mueller Hinton broth (MHB)	10.1016/j.jiph.2018.05.011
Pseudomonas aeruginosa	PA 68	Saudi Arabia	Clinical isolate	Benzalkonium chloride	512	Broth microdilution	37	16-20	Mueller Hinton broth (MHB)	10.1016/j.jiph.2018.05.011
Pseudomonas aeruginosa	PA 125	Saudi Arabia	Clinical isolate	Benzalkonium chloride	512	Broth microdilution	37	16-20	Mueller Hinton broth (MHB)	10.1016/j.jiph.2018.05.011
Enterococcus faecalis				Benzalkonium chloride	2	Agar dilution	NS	NS	Mueller Hinton-II agar (MHA)	10.1016/j.vetmic.2004.01.013
Enterococcus faecalis				Benzalkonium chloride	4	Agar dilution	NS	NS	Mueller Hinton-II agar (MHA)	10.1016/j.vetmic.2004.01.013
Enterococcus faecalis				Benzalkonium chloride	4	Agar dilution	NS	NS	Mueller Hinton-II agar (MHA)	10.1016/j.vetmic.2004.01.013
Enterococcus faecalis				Benzalkonium chloride	4	Agar dilution	NS	NS	Mueller Hinton-II agar (MHA)	10.1016/j.vetmic.2004.01.013
Enterococcus faecalis				Benzalkonium chloride	4	Agar dilution	NS	NS	Mueller Hinton-II agar (MHA)	10.1016/j.vetmic.2004.01.013
Enterococcus faecalis				Benzalkonium chloride	4	Agar dilution	NS	NS	Mueller Hinton-II agar (MHA)	10.1016/j.vetmic.2004.01.013
Enterococcus faecalis				Benzalkonium chloride	8	Agar dilution	NS	NS	Mueller Hinton-II agar (MHA)	10.1016/j.vetmic.2004.01.013
Enterococcus faecalis				Benzalkonium chloride	8	Agar dilution	NS	NS	Mueller Hinton-II agar (MHA)	10.1016/j.vetmic.2004.01.013
Enterococcus faecalis				Benzalkonium chloride	8	Agar dilution	NS	NS	Mueller Hinton-II agar (MHA)	10.1016/j.vetmic.2004.01.013
Enterococcus faecalis				Benzalkonium chloride	8	Agar dilution	NS	NS	Mueller Hinton-II agar (MHA)	10.1016/j.vetmic.2004.01.013
Enterococcus faecalis				Benzalkonium chloride	8	Agar dilution	NS	NS	Mueller Hinton-II agar (MHA)	10.1016/j.vetmic.2004.01.013
Enterococcus faecalis				Benzalkonium chloride	8	Agar dilution	NS	NS	Mueller Hinton-II agar (MHA)	10.1016/j.vetmic.2004.01.013
Enterococcus faecalis				Benzalkonium chloride	8	Agar dilution	NS	NS	Mueller Hinton-II agar (MHA)	10.1016/j.vetmic.2004.01.013
Enterococcus faecalis				Benzalkonium chloride	8	Agar dilution	NS	NS	Mueller Hinton-II agar (MHA)	10.1016/j.vetmic.2004.01.013
Enterococcus faecalis				Benzalkonium chloride	8	Agar dilution	NS	NS	Mueller Hinton-II agar (MHA)	10.1016/j.vetmic.2004.01.013
Enterococcus faecalis				Benzalkonium chloride	8	Agar dilution	NS	NS	Mueller Hinton-II agar (MHA)	10.1016/j.vetmic.2004.01.013
Enterococcus faecalis				Benzalkonium chloride	8	Agar dilution	NS	NS	Mueller Hinton-II agar (MHA)	10.1016/j.vetmic.2004.01.013
Enterococcus faecalis				Benzalkonium chloride	8	Agar dilution	NS	NS	Mueller Hinton-II agar (MHA)	10.1016/j.vetmic.2004.01.013
Enterococcus faecalis				Benzalkonium chloride	8	Agar dilution	NS	NS	Mueller Hinton-II agar (MHA)	10.1016/j.vetmic.2004.01.013
Enterococcus faecalis				Benzalkonium chloride	8	Agar dilution	NS	NS	Mueller Hinton-II agar (MHA)	10.1016/j.vetmic.2004.01.013
Enterococcus faecalis				Benzalkonium chloride	8	Agar dilution	NS	NS	Mueller Hinton-II agar (MHA)	10.1016/j.vetmic.2004.01.013
Enterococcus faecalis				Benzalkonium chloride	8	Agar dilution	NS	NS	Mueller Hinton-II agar (MHA)	10.1016/j.vetmic.2004.01.013
Enterococcus faecalis				Benzalkonium chloride	8	Agar dilution	NS	NS	Mueller Hinton-II agar (MHA)	10.1016/j.vetmic.2004.01.013
Enterococcus faecalis				Benzalkonium chloride	8	Agar dilution	NS	NS	Mueller Hinton-II agar (MHA)	10.1016/j.vetmic.2004.01.013
Enterococcus faecalis				Benzalkonium chloride	8	Agar dilution	NS	NS	Mueller Hinton-II agar (MHA)	10.1016/j.vetmic.2004.01.013
Enterococcus faecalis				Benzalkonium chloride	8	Agar dilution	NS	NS	Mueller Hinton-II agar (MHA)	10.1016/j.vetmic.2004.01.013
Enterococcus faecalis				Benzalkonium chloride	8	Agar dilution	NS	NS	Mueller Hinton-II agar (MHA)	10.1016/j.vetmic.2004.01.013
Enterococcus faecalis				Benzalkonium chloride	8	Agar dilution	NS	NS	Mueller Hinton-II agar (MHA)	10.1016/j.vetmic.2004.01.013
Enterococcus faecalis				Benzalkonium chloride	8	Agar dilution	NS	NS	Mueller Hinton-II agar (MHA)	10.1016/j.vetmic.2004.01.013
Enterococcus faecalis				Benzalkonium chloride	8	Agar dilution	NS	NS	Mueller Hinton-II agar (MHA)	10.1016/j.vetmic.2004.01.013
Enterococcus faecalis				Benzalkonium chloride	8	Agar dilution	NS	NS	Mueller Hinton-II agar (MHA)	10.1016/j.vetmic.2004.01.013
Enterococcus faecalis				Benzalkonium chloride	8	Agar dilution	NS	NS	Mueller Hinton-II agar (MHA)	10.1016/j.vetmic.2004.01.013
Enterococcus faecalis				Benzalkonium chloride	8	Agar dilution	NS	NS	Mueller Hinton-II agar (MHA)	10.1016/j.vetmic.2004.01.013
Enterococcus faecalis				Benzalkonium chloride	8	Agar dilution	NS	NS	Mueller Hinton-II agar (MHA)	10.1016/j.vetmic.2004.01.013
Enterococcus faecalis				Benzalkonium chloride	8	Agar dilution	NS	NS	Mueller Hinton-II agar (MHA)	10.1016/j.vetmic.2004.01.013
Enterococcus faecalis				Benzalkonium chloride	8	Agar dilution	NS	NS	Mueller Hinton-II agar (MHA)	10.1016/j.vetmic.2004.01.013
Enterococcus faecalis				Benzalkonium chloride	8	Agar dilution	NS	NS	Mueller Hinton-II agar (MHA)	10.1016/j.vetmic.2004.01.013
Enterococcus faecalis				Benzalkonium chloride	8	Agar dilution	NS	NS	Mueller Hinton-II agar (MHA)	10.1016/j.vetmic.2004.01.013
Enterococcus faecalis				Benzalkonium chloride	8	Agar dilution	NS	NS	Mueller Hinton-II agar (MHA)	10.1016/j.vetmic.2004.01.013
Enterococcus faecalis				Benzalkonium chloride	8	Agar dilution	NS	NS	Mueller Hinton-II agar (MHA)	10.1016/j.vetmic.2004.01.013
Enterococcus faecalis				Benzalkonium chloride	8	Agar dilution	NS	NS	Mueller Hinton-II agar (MHA)	10.1016/j.vetmic.2004.01.013
Enterococcus faecalis				Benzalkonium chloride	8	Agar dilution	NS	NS	Mueller Hinton-II agar (MHA)	10.1016/j.vetmic.2004.01.013
Enterococcus faecalis				Benzalkonium chloride	8	Agar dilution	NS	NS	Mueller Hinton-II agar (MHA)	10.1016/j.vetmic.2004.01.013
Enterococcus faecalis				Benzalkonium chloride	8	Agar dilution	NS	NS	Mueller Hinton-II agar (MHA)	10.1016/j.vetmic.2004.01.013
Enterococcus faecalis				Benzalkonium chloride	8	Agar dilution	NS	NS	Mueller Hinton-II agar (MHA)	10.1016/j.vetmic.2004.01.013
Enterococcus faecalis				Benzalkonium chloride	8	Agar dilution	NS	NS	Mueller Hinton-II agar (MHA)	10.1016/j.vetmic.2004.01.013
Enterococcus faecalis				Benzalkonium chloride	8	Agar dilution	NS	NS	Mueller Hinton-II agar (MHA)	10.1016/j.vetmic.2004.01.013
Enterococcus faecalis				Benzalkonium chloride	8	Agar dilution	NS	NS	Mueller Hinton-II agar (MHA)	10.1016/j.vetmic.2004.01.013
Enterococcus faecalis				Benzalkonium chloride	8	Agar dilution	NS	NS	Mueller Hinton-II agar (MHA)	10.1016/j.vetmic.2004.01.013
Enterococcus faecalis				Benzalkonium chloride	8	Agar dilution	NS	NS	Mueller Hinton-II agar (MHA)	10.1016/j.vetmic.2004.01.013
Enterococcus faecalis				Benzalkonium chloride	8	Agar dilution	NS	NS	Mueller Hinton-II agar (MHA)	10.1016/j.vetmic.2004.01.013
Enterococcus faecalis				Benzalkonium chloride	8	Agar dilution	NS	NS	Mueller Hinton-II agar (MHA)	10.1016/j.vetmic.2004.01.013
Enterococcus faecium				Benzalkonium chloride	2	Agar dilution	NS	NS	Mueller Hinton-II agar (MHA)	10.1016/j.vetmic.2004.01.013
Enterococcus faecium				Benzalkonium chloride	2	Agar dilution	NS	NS	Mueller Hinton-II agar (MHA)	10.1016/j.vetmic.2004.01.013
Enterococcus faecium				Benzalkonium chloride	2	Agar dilution	NS	NS	Mueller Hinton-II agar (MHA)	10.1016/j.vetmic.2004.01.013
Enterococcus faecium				Benzalkonium chloride	2	Agar dilution	NS	NS	Mueller Hinton-II agar (MHA)	10.1016/j.vetmic.2004.01.013
Enterococcus faecium				Benzalkonium chloride	2	Agar dilution	NS	NS	Mueller Hinton-II agar (MHA)	10.1016/j.vetmic.2004.01.013
Enterococcus faecium				Benzalkonium chloride	2	Agar dilution	NS	NS	Mueller Hinton-II agar (MHA)	10.1016/j.vetmic.2004.01.013
Enterococcus faecium				Benzalkonium chloride	2	Agar dilution	NS	NS	Mueller Hinton-II agar (MHA)	10.1016/j.vetmic.2004.01.013
Enterococcus faecium				Benzalkonium chloride	2	Agar dilution	NS	NS	Mueller Hinton-II agar (MHA)	10.1016/j.vetmic.2004.01.013
Enterococcus faecium				Benzalkonium chloride	2	Agar dilution	NS	NS	Mueller Hinton-II agar (MHA)	10.1016/j.vetmic.2004.01.013
Enterococcus faecium				Benzalkonium chloride	2	Agar dilution	NS	NS	Mueller Hinton-II agar (MHA)	10.1016/j.vetmic.2004.01.013
Enterococcus faecium				Benzalkonium chloride	2	Agar dilution	NS	NS	Mueller Hinton-II agar (MHA)	10.1016/j.vetmic.2004.01.013
Enterococcus faecium				Benzalkonium chloride	2	Agar dilution	NS	NS	Mueller Hinton-II agar (MHA)	10.1016/j.vetmic.2004.01.013
Enterococcus faecium				Benzalkonium chloride	2	Agar dilution	NS	NS	Mueller Hinton-II agar (MHA)	10.1016/j.vetmic.2004.01.013
Enterococcus faecium				Benzalkonium chloride	2	Agar dilution	NS	NS	Mueller Hinton-II agar (MHA)	10.1016/j.vetmic.2004.01.013
Enterococcus faecium				Benzalkonium chloride	2	Agar dilution	NS	NS	Mueller Hinton-II agar (MHA)	10.1016/j.vetmic.2004.01.013
Enterococcus faecium				Benzalkonium chloride	2	Agar dilution	NS	NS	Mueller Hinton-II agar (MHA)	10.1016/j.vetmic.2004.01.013
Enterococcus faecium				Benzalkonium chloride	2	Agar dilution	NS	NS	Mueller Hinton-II agar (MHA)	10.1016/j.vetmic.2004.01.013
Enterococcus faecium				Benzalkonium chloride	2	Agar dilution	NS	NS	Mueller Hinton-II agar (MHA)	10.1016/j.vetmic.2004.01.013
Enterococcus faecium				Benzalkonium chloride	4	Agar dilution	NS	NS	Mueller Hinton-II agar (MHA)	10.1016/j.vetmic.2004.01.013
Enterococcus faecium				Benzalkonium chloride	4	Agar dilution	NS	NS	Mueller Hinton-II agar (MHA)	10.1016/j.vetmic.2004.01.013
Enterococcus faecium				Benzalkonium chloride	4	Agar dilution	NS	NS	Mueller Hinton-II agar (MHA)	10.1016/j.vetmic.2004.01.013
Enterococcus faecium				Benzalkonium chloride	4	Agar dilution	NS	NS	Mueller Hinton-II agar (MHA)	10.1016/j.vetmic.2004.01.013
Enterococcus faecium				Benzalkonium chloride	4	Agar dilution	NS	NS	Mueller Hinton-II agar (MHA)	10.1016/j.vetmic.2004.01.013
Enterococcus faecium				Benzalkonium chloride	4	Agar dilution	NS	NS	Mueller Hinton-II agar (MHA)	10.1016/j.vetmic.2004.01.013
Enterococcus faecium				Benzalkonium chloride	4	Agar dilution	NS	NS	Mueller Hinton-II agar (MHA)	10.1016/j.vetmic.2004.01.013
Enterococcus faecium				Benzalkonium chloride	4	Agar dilution	NS	NS	Mueller Hinton-II agar (MHA)	10.1016/j.vetmic.2004.01.013
Enterococcus faecium				Benzalkonium chloride	8	Agar dilution	NS	NS	Mueller Hinton-II agar (MHA)	10.1016/j.vetmic.2004.01.013
Enterococcus faecium				Benzalkonium chloride	8	Agar dilution	NS	NS	Mueller Hinton-II agar (MHA)	10.1016/j.vetmic.2004.01.013
Enterococcus faecium				Benzalkonium chloride	8	Agar dilution	NS	NS	Mueller Hinton-II agar (MHA)	10.1016/j.vetmic.2004.01.013
Enterococcus faecium				Benzalkonium chloride	8	Agar dilution	NS	NS	Mueller Hinton-II agar (MHA)	10.1016/j.vetmic.2004.01.013
Enterococcus faecium				Benzalkonium chloride	8	Agar dilution	NS	NS	Mueller Hinton-II agar (MHA)	10.1016/j.vetmic.2004.01.013
Enterococcus faecium				Benzalkonium chloride	8	Agar dilution	NS	NS	Mueller Hinton-II agar (MHA)	10.1016/j.vetmic.2004.01.013
Enterococcus faecium				Benzalkonium chloride	8	Agar dilution	NS	NS	Mueller Hinton-II agar (MHA)	10.1016/j.vetmic.2004.01.013
Enterococcus faecium				Benzalkonium chloride	8	Agar dilution	NS	NS	Mueller Hinton-II agar (MHA)	10.1016/j.vetmic.2004.01.013
Enterococcus faecium				Benzalkonium chloride	8	Agar dilution	NS	NS	Mueller Hinton-II agar (MHA)	10.1016/j.vetmic.2004.01.013
Enterococcus faecium				Benzalkonium chloride	8	Agar dilution	NS	NS	Mueller Hinton-II agar (MHA)	10.1016/j.vetmic.2004.01.013
Enterococcus faecium				Benzalkonium chloride	8	Agar dilution	NS	NS	Mueller Hinton-II agar (MHA)	10.1016/j.vetmic.2004.01.013
Enterococcus faecium				Benzalkonium chloride	8	Agar dilution	NS	NS	Mueller Hinton-II agar (MHA)	10.1016/j.vetmic.2004.01.013
Enterococcus faecium				Benzalkonium chloride	8	Agar dilution	NS	NS	Mueller Hinton-II agar (MHA)	10.1016/j.vetmic.2004.01.013
Enterococcus faecium				Benzalkonium chloride	8	Agar dilution	NS	NS	Mueller Hinton-II agar (MHA)	10.1016/j.vetmic.2004.01.013
Enterococcus faecium				Benzalkonium chloride	8	Agar dilution	NS	NS	Mueller Hinton-II agar (MHA)	10.1016/j.vetmic.2004.01.013
Enterococcus faecium				Benzalkonium chloride	8	Agar dilution	NS	NS	Mueller Hinton-II agar (MHA)	10.1016/j.vetmic.2004.01.013
Enterococcus faecium				Benzalkonium chloride	8	Agar dilution	NS	NS	Mueller Hinton-II agar (MHA)	10.1016/j.vetmic.2004.01.013
Enterococcus faecium				Benzalkonium chloride	8	Agar dilution	NS	NS	Mueller Hinton-II agar (MHA)	10.1016/j.vetmic.2004.01.013
Enterococcus faecium				Benzalkonium chloride	8	Agar dilution	NS	NS	Mueller Hinton-II agar (MHA)	10.1016/j.vetmic.2004.01.013
Enterococcus faecium				Benzalkonium chloride	8	Agar dilution	NS	NS	Mueller Hinton-II agar (MHA)	10.1016/j.vetmic.2004.01.013
Enterococcus faecium				Benzalkonium chloride	8	Agar dilution	NS	NS	Mueller Hinton-II agar (MHA)	10.1016/j.vetmic.2004.01.013
Enterococcus faecium				Benzalkonium chloride	8	Agar dilution	NS	NS	Mueller Hinton-II agar (MHA)	10.1016/j.vetmic.2004.01.013
Enterococcus faecium				Benzalkonium chloride	8	Agar dilution	NS	NS	Mueller Hinton-II agar (MHA)	10.1016/j.vetmic.2004.01.013
Enterococcus faecium				Benzalkonium chloride	8	Agar dilution	NS	NS	Mueller Hinton-II agar (MHA)	10.1016/j.vetmic.2004.01.013
Enterococcus faecium				Benzalkonium chloride	8	Agar dilution	NS	NS	Mueller Hinton-II agar (MHA)	10.1016/j.vetmic.2004.01.013
Enterococcus faecium				Benzalkonium chloride	8	Agar dilution	NS	NS	Mueller Hinton-II agar (MHA)	10.1016/j.vetmic.2004.01.013
Enterococcus faecium				Benzalkonium chloride	8	Agar dilution	NS	NS	Mueller Hinton-II agar (MHA)	10.1016/j.vetmic.2004.01.013
Enterococcus faecium				Benzalkonium chloride	8	Agar dilution	NS	NS	Mueller Hinton-II agar (MHA)	10.1016/j.vetmic.2004.01.013
Enterococcus faecium				Benzalkonium chloride	8	Agar dilution	NS	NS	Mueller Hinton-II agar (MHA)	10.1016/j.vetmic.2004.01.013
Enterococcus faecium				Benzalkonium chloride	8	Agar dilution	NS	NS	Mueller Hinton-II agar (MHA)	10.1016/j.vetmic.2004.01.013
Enterococcus faecium				Benzalkonium chloride	8	Agar dilution	NS	NS	Mueller Hinton-II agar (MHA)	10.1016/j.vetmic.2004.01.013
Enterococcus faecium				Benzalkonium chloride	16	Agar dilution	NS	NS	Mueller Hinton-II agar (MHA)	10.1016/j.vetmic.2004.01.013
Enterococcus faecium				Benzalkonium chloride	16	Agar dilution	NS	NS	Mueller Hinton-II agar (MHA)	10.1016/j.vetmic.2004.01.013
Enterococcus faecium				Benzalkonium chloride	16	Agar dilution	NS	NS	Mueller Hinton-II agar (MHA)	10.1016/j.vetmic.2004.01.013
Enterococcus faecium				Benzalkonium chloride	16	Agar dilution	NS	NS	Mueller Hinton-II agar (MHA)	10.1016/j.vetmic.2004.01.013
Enterococcus faecium				Benzalkonium chloride	16	Agar dilution	NS	NS	Mueller Hinton-II agar (MHA)	10.1016/j.vetmic.2004.01.013
Enterococcus faecium				Benzalkonium chloride	16	Agar dilution	NS	NS	Mueller Hinton-II agar (MHA)	10.1016/j.vetmic.2004.01.013
Enterococcus faecium				Benzalkonium chloride	16	Agar dilution	NS	NS	Mueller Hinton-II agar (MHA)	10.1016/j.vetmic.2004.01.013
Enterococcus faecium				Benzalkonium chloride	16	Agar dilution	NS	NS	Mueller Hinton-II agar (MHA)	10.1016/j.vetmic.2004.01.013
Enterococcus faecium				Benzalkonium chloride	16	Agar dilution	NS	NS	Mueller Hinton-II agar (MHA)	10.1016/j.vetmic.2004.01.013
Enterococcus faecium				Benzalkonium chloride	16	Agar dilution	NS	NS	Mueller Hinton-II agar (MHA)	10.1016/j.vetmic.2004.01.013
Enterococcus faecium				Benzalkonium chloride	16	Agar dilution	NS	NS	Mueller Hinton-II agar (MHA)	10.1016/j.vetmic.2004.01.013
Enterococcus faecium				Benzalkonium chloride	16	Agar dilution	NS	NS	Mueller Hinton-II agar (MHA)	10.1016/j.vetmic.2004.01.013
Enterococcus faecium				Benzalkonium chloride	16	Agar dilution	NS	NS	Mueller Hinton-II agar (MHA)	10.1016/j.vetmic.2004.01.013
Enterococcus faecium				Benzalkonium chloride	16	Agar dilution	NS	NS	Mueller Hinton-II agar (MHA)	10.1016/j.vetmic.2004.01.013
Enterococcus faecium				Benzalkonium chloride	16	Agar dilution	NS	NS	Mueller Hinton-II agar (MHA)	10.1016/j.vetmic.2004.01.013
Enterococcus faecium				Benzalkonium chloride	16	Agar dilution	NS	NS	Mueller Hinton-II agar (MHA)	10.1016/j.vetmic.2004.01.013
Enterococcus faecium				Benzalkonium chloride	16	Agar dilution	NS	NS	Mueller Hinton-II agar (MHA)	10.1016/j.vetmic.2004.01.013
Enterococcus faecium				Benzalkonium chloride	16	Agar dilution	NS	NS	Mueller Hinton-II agar (MHA)	10.1016/j.vetmic.2004.01.013
Enterococcus faecium				Benzalkonium chloride	16	Agar dilution	NS	NS	Mueller Hinton-II agar (MHA)	10.1016/j.vetmic.2004.01.013
Enterococcus faecium				Benzalkonium chloride	16	Agar dilution	NS	NS	Mueller Hinton-II agar (MHA)	10.1016/j.vetmic.2004.01.013
Enterococcus faecium				Benzalkonium chloride	16	Agar dilution	NS	NS	Mueller Hinton-II agar (MHA)	10.1016/j.vetmic.2004.01.013
Escherichia coli				Benzalkonium chloride	64	Agar dilution	NS	NS	Mueller Hinton-II agar (MHA)	10.1016/j.vetmic.2004.01.013
Escherichia coli				Benzalkonium chloride	64	Agar dilution	NS	NS	Mueller Hinton-II agar (MHA)	10.1016/j.vetmic.2004.01.013
Escherichia coli				Benzalkonium chloride	64	Agar dilution	NS	NS	Mueller Hinton-II agar (MHA)	10.1016/j.vetmic.2004.01.013
Escherichia coli				Benzalkonium chloride	64	Agar dilution	NS	NS	Mueller Hinton-II agar (MHA)	10.1016/j.vetmic.2004.01.013
Escherichia coli				Benzalkonium chloride	128	Agar dilution	NS	NS	Mueller Hinton-II agar (MHA)	10.1016/j.vetmic.2004.01.013
Escherichia coli				Benzalkonium chloride	128	Agar dilution	NS	NS	Mueller Hinton-II agar (MHA)	10.1016/j.vetmic.2004.01.013
Escherichia coli				Benzalkonium chloride	128	Agar dilution	NS	NS	Mueller Hinton-II agar (MHA)	10.1016/j.vetmic.2004.01.013
Escherichia coli				Benzalkonium chloride	128	Agar dilution	NS	NS	Mueller Hinton-II agar (MHA)	10.1016/j.vetmic.2004.01.013
Escherichia coli				Benzalkonium chloride	128	Agar dilution	NS	NS	Mueller Hinton-II agar (MHA)	10.1016/j.vetmic.2004.01.013
Escherichia coli				Benzalkonium chloride	128	Agar dilution	NS	NS	Mueller Hinton-II agar (MHA)	10.1016/j.vetmic.2004.01.013
Escherichia coli				Benzalkonium chloride	128	Agar dilution	NS	NS	Mueller Hinton-II agar (MHA)	10.1016/j.vetmic.2004.01.013
Escherichia coli				Benzalkonium chloride	128	Agar dilution	NS	NS	Mueller Hinton-II agar (MHA)	10.1016/j.vetmic.2004.01.013
Escherichia coli				Benzalkonium chloride	128	Agar dilution	NS	NS	Mueller Hinton-II agar (MHA)	10.1016/j.vetmic.2004.01.013
Escherichia coli				Benzalkonium chloride	128	Agar dilution	NS	NS	Mueller Hinton-II agar (MHA)	10.1016/j.vetmic.2004.01.013
Escherichia coli				Benzalkonium chloride	128	Agar dilution	NS	NS	Mueller Hinton-II agar (MHA)	10.1016/j.vetmic.2004.01.013
Escherichia coli				Benzalkonium chloride	128	Agar dilution	NS	NS	Mueller Hinton-II agar (MHA)	10.1016/j.vetmic.2004.01.013
Escherichia coli				Benzalkonium chloride	128	Agar dilution	NS	NS	Mueller Hinton-II agar (MHA)	10.1016/j.vetmic.2004.01.013
Escherichia coli				Benzalkonium chloride	128	Agar dilution	NS	NS	Mueller Hinton-II agar (MHA)	10.1016/j.vetmic.2004.01.013
Escherichia coli				Benzalkonium chloride	128	Agar dilution	NS	NS	Mueller Hinton-II agar (MHA)	10.1016/j.vetmic.2004.01.013
Escherichia coli				Benzalkonium chloride	128	Agar dilution	NS	NS	Mueller Hinton-II agar (MHA)	10.1016/j.vetmic.2004.01.013
Escherichia coli				Benzalkonium chloride	128	Agar dilution	NS	NS	Mueller Hinton-II agar (MHA)	10.1016/j.vetmic.2004.01.013
Escherichia coli				Benzalkonium chloride	128	Agar dilution	NS	NS	Mueller Hinton-II agar (MHA)	10.1016/j.vetmic.2004.01.013
Escherichia coli				Benzalkonium chloride	128	Agar dilution	NS	NS	Mueller Hinton-II agar (MHA)	10.1016/j.vetmic.2004.01.013
Escherichia coli				Benzalkonium chloride	128	Agar dilution	NS	NS	Mueller Hinton-II agar (MHA)	10.1016/j.vetmic.2004.01.013
Escherichia coli				Benzalkonium chloride	128	Agar dilution	NS	NS	Mueller Hinton-II agar (MHA)	10.1016/j.vetmic.2004.01.013
Escherichia coli				Benzalkonium chloride	128	Agar dilution	NS	NS	Mueller Hinton-II agar (MHA)	10.1016/j.vetmic.2004.01.013
Escherichia coli				Benzalkonium chloride	128	Agar dilution	NS	NS	Mueller Hinton-II agar (MHA)	10.1016/j.vetmic.2004.01.013
Escherichia coli				Benzalkonium chloride	128	Agar dilution	NS	NS	Mueller Hinton-II agar (MHA)	10.1016/j.vetmic.2004.01.013
Escherichia coli				Benzalkonium chloride	128	Agar dilution	NS	NS	Mueller Hinton-II agar (MHA)	10.1016/j.vetmic.2004.01.013
Escherichia coli				Benzalkonium chloride	128	Agar dilution	NS	NS	Mueller Hinton-II agar (MHA)	10.1016/j.vetmic.2004.01.013
Escherichia coli				Benzalkonium chloride	128	Agar dilution	NS	NS	Mueller Hinton-II agar (MHA)	10.1016/j.vetmic.2004.01.013
Escherichia coli				Benzalkonium chloride	128	Agar dilution	NS	NS	Mueller Hinton-II agar (MHA)	10.1016/j.vetmic.2004.01.013
Escherichia coli				Benzalkonium chloride	128	Agar dilution	NS	NS	Mueller Hinton-II agar (MHA)	10.1016/j.vetmic.2004.01.013
Escherichia coli				Benzalkonium chloride	128	Agar dilution	NS	NS	Mueller Hinton-II agar (MHA)	10.1016/j.vetmic.2004.01.013
Escherichia coli				Benzalkonium chloride	128	Agar dilution	NS	NS	Mueller Hinton-II agar (MHA)	10.1016/j.vetmic.2004.01.013
Escherichia coli				Benzalkonium chloride	128	Agar dilution	NS	NS	Mueller Hinton-II agar (MHA)	10.1016/j.vetmic.2004.01.013
Escherichia coli				Benzalkonium chloride	128	Agar dilution	NS	NS	Mueller Hinton-II agar (MHA)	10.1016/j.vetmic.2004.01.013
Escherichia coli				Benzalkonium chloride	128	Agar dilution	NS	NS	Mueller Hinton-II agar (MHA)	10.1016/j.vetmic.2004.01.013
Escherichia coli				Benzalkonium chloride	128	Agar dilution	NS	NS	Mueller Hinton-II agar (MHA)	10.1016/j.vetmic.2004.01.013
Escherichia coli				Benzalkonium chloride	128	Agar dilution	NS	NS	Mueller Hinton-II agar (MHA)	10.1016/j.vetmic.2004.01.013
Escherichia coli				Benzalkonium chloride	128	Agar dilution	NS	NS	Mueller Hinton-II agar (MHA)	10.1016/j.vetmic.2004.01.013
Escherichia coli				Benzalkonium chloride	128	Agar dilution	NS	NS	Mueller Hinton-II agar (MHA)	10.1016/j.vetmic.2004.01.013
Escherichia coli				Benzalkonium chloride	128	Agar dilution	NS	NS	Mueller Hinton-II agar (MHA)	10.1016/j.vetmic.2004.01.013
Escherichia coli				Benzalkonium chloride	128	Agar dilution	NS	NS	Mueller Hinton-II agar (MHA)	10.1016/j.vetmic.2004.01.013
Escherichia coli				Benzalkonium chloride	128	Agar dilution	NS	NS	Mueller Hinton-II agar (MHA)	10.1016/j.vetmic.2004.01.013
Escherichia coli				Benzalkonium chloride	128	Agar dilution	NS	NS	Mueller Hinton-II agar (MHA)	10.1016/j.vetmic.2004.01.013
Escherichia coli				Benzalkonium chloride	128	Agar dilution	NS	NS	Mueller Hinton-II agar (MHA)	10.1016/j.vetmic.2004.01.013
Escherichia coli				Benzalkonium chloride	128	Agar dilution	NS	NS	Mueller Hinton-II agar (MHA)	10.1016/j.vetmic.2004.01.013
Escherichia coli				Benzalkonium chloride	128	Agar dilution	NS	NS	Mueller Hinton-II agar (MHA)	10.1016/j.vetmic.2004.01.013
Escherichia coli				Benzalkonium chloride	128	Agar dilution	NS	NS	Mueller Hinton-II agar (MHA)	10.1016/j.vetmic.2004.01.013
Escherichia coli				Benzalkonium chloride	128	Agar dilution	NS	NS	Mueller Hinton-II agar (MHA)	10.1016/j.vetmic.2004.01.013
Escherichia coli				Benzalkonium chloride	128	Agar dilution	NS	NS	Mueller Hinton-II agar (MHA)	10.1016/j.vetmic.2004.01.013
Escherichia coli				Benzalkonium chloride	128	Agar dilution	NS	NS	Mueller Hinton-II agar (MHA)	10.1016/j.vetmic.2004.01.013
Escherichia coli				Benzalkonium chloride	128	Agar dilution	NS	NS	Mueller Hinton-II agar (MHA)	10.1016/j.vetmic.2004.01.013
Escherichia coli				Benzalkonium chloride	128	Agar dilution	NS	NS	Mueller Hinton-II agar (MHA)	10.1016/j.vetmic.2004.01.013
Escherichia coli				Benzalkonium chloride	128	Agar dilution	NS	NS	Mueller Hinton-II agar (MHA)	10.1016/j.vetmic.2004.01.013
Escherichia coli				Benzalkonium chloride	128	Agar dilution	NS	NS	Mueller Hinton-II agar (MHA)	10.1016/j.vetmic.2004.01.013
Escherichia coli				Benzalkonium chloride	128	Agar dilution	NS	NS	Mueller Hinton-II agar (MHA)	10.1016/j.vetmic.2004.01.013
Escherichia coli				Benzalkonium chloride	128	Agar dilution	NS	NS	Mueller Hinton-II agar (MHA)	10.1016/j.vetmic.2004.01.013
Escherichia coli				Benzalkonium chloride	128	Agar dilution	NS	NS	Mueller Hinton-II agar (MHA)	10.1016/j.vetmic.2004.01.013
Escherichia coli				Benzalkonium chloride	128	Agar dilution	NS	NS	Mueller Hinton-II agar (MHA)	10.1016/j.vetmic.2004.01.013
Escherichia coli				Benzalkonium chloride	128	Agar dilution	NS	NS	Mueller Hinton-II agar (MHA)	10.1016/j.vetmic.2004.01.013
Escherichia coli				Benzalkonium chloride	128	Agar dilution	NS	NS	Mueller Hinton-II agar (MHA)	10.1016/j.vetmic.2004.01.013
Escherichia coli				Benzalkonium chloride	128	Agar dilution	NS	NS	Mueller Hinton-II agar (MHA)	10.1016/j.vetmic.2004.01.013
Escherichia coli				Benzalkonium chloride	128	Agar dilution	NS	NS	Mueller Hinton-II agar (MHA)	10.1016/j.vetmic.2004.01.013
Escherichia coli				Benzalkonium chloride	128	Agar dilution	NS	NS	Mueller Hinton-II agar (MHA)	10.1016/j.vetmic.2004.01.013
Escherichia coli				Benzalkonium chloride	128	Agar dilution	NS	NS	Mueller Hinton-II agar (MHA)	10.1016/j.vetmic.2004.01.013
Escherichia coli				Benzalkonium chloride	128	Agar dilution	NS	NS	Mueller Hinton-II agar (MHA)	10.1016/j.vetmic.2004.01.013
Escherichia coli				Benzalkonium chloride	128	Agar dilution	NS	NS	Mueller Hinton-II agar (MHA)	10.1016/j.vetmic.2004.01.013
Escherichia coli				Benzalkonium chloride	128	Agar dilution	NS	NS	Mueller Hinton-II agar (MHA)	10.1016/j.vetmic.2004.01.013
Escherichia coli				Benzalkonium chloride	128	Agar dilution	NS	NS	Mueller Hinton-II agar (MHA)	10.1016/j.vetmic.2004.01.013
Escherichia coli				Benzalkonium chloride	128	Agar dilution	NS	NS	Mueller Hinton-II agar (MHA)	10.1016/j.vetmic.2004.01.013
Escherichia coli				Benzalkonium chloride	128	Agar dilution	NS	NS	Mueller Hinton-II agar (MHA)	10.1016/j.vetmic.2004.01.013
Escherichia coli				Benzalkonium chloride	128	Agar dilution	NS	NS	Mueller Hinton-II agar (MHA)	10.1016/j.vetmic.2004.01.013
Escherichia coli				Benzalkonium chloride	128	Agar dilution	NS	NS	Mueller Hinton-II agar (MHA)	10.1016/j.vetmic.2004.01.013
Escherichia coli				Benzalkonium chloride	128	Agar dilution	NS	NS	Mueller Hinton-II agar (MHA)	10.1016/j.vetmic.2004.01.013
Escherichia coli				Benzalkonium chloride	128	Agar dilution	NS	NS	Mueller Hinton-II agar (MHA)	10.1016/j.vetmic.2004.01.013
Escherichia coli				Benzalkonium chloride	128	Agar dilution	NS	NS	Mueller Hinton-II agar (MHA)	10.1016/j.vetmic.2004.01.013
Escherichia coli				Benzalkonium chloride	128	Agar dilution	NS	NS	Mueller Hinton-II agar (MHA)	10.1016/j.vetmic.2004.01.013
Escherichia coli				Benzalkonium chloride	128	Agar dilution	NS	NS	Mueller Hinton-II agar (MHA)	10.1016/j.vetmic.2004.01.013
Escherichia coli				Benzalkonium chloride	128	Agar dilution	NS	NS	Mueller Hinton-II agar (MHA)	10.1016/j.vetmic.2004.01.013
Escherichia coli				Benzalkonium chloride	128	Agar dilution	NS	NS	Mueller Hinton-II agar (MHA)	10.1016/j.vetmic.2004.01.013
Escherichia coli				Benzalkonium chloride	128	Agar dilution	NS	NS	Mueller Hinton-II agar (MHA)	10.1016/j.vetmic.2004.01.013
Escherichia coli				Benzalkonium chloride	128	Agar dilution	NS	NS	Mueller Hinton-II agar (MHA)	10.1016/j.vetmic.2004.01.013
Escherichia coli				Benzalkonium chloride	128	Agar dilution	NS	NS	Mueller Hinton-II agar (MHA)	10.1016/j.vetmic.2004.01.013
Escherichia coli				Benzalkonium chloride	128	Agar dilution	NS	NS	Mueller Hinton-II agar (MHA)	10.1016/j.vetmic.2004.01.013
Escherichia coli				Benzalkonium chloride	128	Agar dilution	NS	NS	Mueller Hinton-II agar (MHA)	10.1016/j.vetmic.2004.01.013
Escherichia coli				Benzalkonium chloride	128	Agar dilution	NS	NS	Mueller Hinton-II agar (MHA)	10.1016/j.vetmic.2004.01.013
Escherichia coli				Benzalkonium chloride	128	Agar dilution	NS	NS	Mueller Hinton-II agar (MHA)	10.1016/j.vetmic.2004.01.013
Escherichia coli				Benzalkonium chloride	128	Agar dilution	NS	NS	Mueller Hinton-II agar (MHA)	10.1016/j.vetmic.2004.01.013
Escherichia coli				Benzalkonium chloride	128	Agar dilution	NS	NS	Mueller Hinton-II agar (MHA)	10.1016/j.vetmic.2004.01.013
Escherichia coli				Benzalkonium chloride	128	Agar dilution	NS	NS	Mueller Hinton-II agar (MHA)	10.1016/j.vetmic.2004.01.013
Escherichia coli				Benzalkonium chloride	128	Agar dilution	NS	NS	Mueller Hinton-II agar (MHA)	10.1016/j.vetmic.2004.01.013
Escherichia coli				Benzalkonium chloride	128	Agar dilution	NS	NS	Mueller Hinton-II agar (MHA)	10.1016/j.vetmic.2004.01.013
Escherichia coli				Benzalkonium chloride	128	Agar dilution	NS	NS	Mueller Hinton-II agar (MHA)	10.1016/j.vetmic.2004.01.013
Escherichia coli				Benzalkonium chloride	128	Agar dilution	NS	NS	Mueller Hinton-II agar (MHA)	10.1016/j.vetmic.2004.01.013
Escherichia coli				Benzalkonium chloride	128	Agar dilution	NS	NS	Mueller Hinton-II agar (MHA)	10.1016/j.vetmic.2004.01.013
Escherichia coli				Benzalkonium chloride	128	Agar dilution	NS	NS	Mueller Hinton-II agar (MHA)	10.1016/j.vetmic.2004.01.013
Escherichia coli				Benzalkonium chloride	128	Agar dilution	NS	NS	Mueller Hinton-II agar (MHA)	10.1016/j.vetmic.2004.01.013
Escherichia coli				Benzalkonium chloride	128	Agar dilution	NS	NS	Mueller Hinton-II agar (MHA)	10.1016/j.vetmic.2004.01.013
Escherichia coli				Benzalkonium chloride	128	Agar dilution	NS	NS	Mueller Hinton-II agar (MHA)	10.1016/j.vetmic.2004.01.013
Escherichia coli				Benzalkonium chloride	128	Agar dilution	NS	NS	Mueller Hinton-II agar (MHA)	10.1016/j.vetmic.2004.01.013
Escherichia coli				Benzalkonium chloride	128	Agar dilution	NS	NS	Mueller Hinton-II agar (MHA)	10.1016/j.vetmic.2004.01.013
Escherichia coli				Benzalkonium chloride	128	Agar dilution	NS	NS	Mueller Hinton-II agar (MHA)	10.1016/j.vetmic.2004.01.013
Escherichia coli				Benzalkonium chloride	128	Agar dilution	NS	NS	Mueller Hinton-II agar (MHA)	10.1016/j.vetmic.2004.01.013
Escherichia coli				Benzalkonium chloride	128	Agar dilution	NS	NS	Mueller Hinton-II agar (MHA)	10.1016/j.vetmic.2004.01.013
Escherichia coli				Benzalkonium chloride	128	Agar dilution	NS	NS	Mueller Hinton-II agar (MHA)	10.1016/j.vetmic.2004.01.013
Escherichia coli				Benzalkonium chloride	128	Agar dilution	NS	NS	Mueller Hinton-II agar (MHA)	10.1016/j.vetmic.2004.01.013
Escherichia coli				Benzalkonium chloride	128	Agar dilution	NS	NS	Mueller Hinton-II agar (MHA)	10.1016/j.vetmic.2004.01.013
Escherichia coli				Benzalkonium chloride	128	Agar dilution	NS	NS	Mueller Hinton-II agar (MHA)	10.1016/j.vetmic.2004.01.013
Escherichia coli				Benzalkonium chloride	128	Agar dilution	NS	NS	Mueller Hinton-II agar (MHA)	10.1016/j.vetmic.2004.01.013
Escherichia coli				Benzalkonium chloride	128	Agar dilution	NS	NS	Mueller Hinton-II agar (MHA)	10.1016/j.vetmic.2004.01.013
Escherichia coli				Benzalkonium chloride	128	Agar dilution	NS	NS	Mueller Hinton-II agar (MHA)	10.1016/j.vetmic.2004.01.013
Escherichia coli				Benzalkonium chloride	128	Agar dilution	NS	NS	Mueller Hinton-II agar (MHA)	10.1016/j.vetmic.2004.01.013
Escherichia coli				Benzalkonium chloride	128	Agar dilution	NS	NS	Mueller Hinton-II agar (MHA)	10.1016/j.vetmic.2004.01.013
Escherichia coli				Benzalkonium chloride	128	Agar dilution	NS	NS	Mueller Hinton-II agar (MHA)	10.1016/j.vetmic.2004.01.013
Escherichia coli				Benzalkonium chloride	128	Agar dilution	NS	NS	Mueller Hinton-II agar (MHA)	10.1016/j.vetmic.2004.01.013
Escherichia coli				Benzalkonium chloride	128	Agar dilution	NS	NS	Mueller Hinton-II agar (MHA)	10.1016/j.vetmic.2004.01.013
Escherichia coli				Benzalkonium chloride	128	Agar dilution	NS	NS	Mueller Hinton-II agar (MHA)	10.1016/j.vetmic.2004.01.013
Escherichia coli				Benzalkonium chloride	128	Agar dilution	NS	NS	Mueller Hinton-II agar (MHA)	10.1016/j.vetmic.2004.01.013
Escherichia coli				Benzalkonium chloride	128	Agar dilution	NS	NS	Mueller Hinton-II agar (MHA)	10.1016/j.vetmic.2004.01.013
Escherichia coli				Benzalkonium chloride	128	Agar dilution	NS	NS	Mueller Hinton-II agar (MHA)	10.1016/j.vetmic.2004.01.013
Escherichia coli				Benzalkonium chloride	128	Agar dilution	NS	NS	Mueller Hinton-II agar (MHA)	10.1016/j.vetmic.2004.01.013
Escherichia coli				Benzalkonium chloride	128	Agar dilution	NS	NS	Mueller Hinton-II agar (MHA)	10.1016/j.vetmic.2004.01.013
Escherichia coli				Benzalkonium chloride	128	Agar dilution	NS	NS	Mueller Hinton-II agar (MHA)	10.1016/j.vetmic.2004.01.013
Escherichia coli				Benzalkonium chloride	128	Agar dilution	NS	NS	Mueller Hinton-II agar (MHA)	10.1016/j.vetmic.2004.01.013
Escherichia coli				Benzalkonium chloride	128	Agar dilution	NS	NS	Mueller Hinton-II agar (MHA)	10.1016/j.vetmic.2004.01.013
Escherichia coli				Benzalkonium chloride	128	Agar dilution	NS	NS	Mueller Hinton-II agar (MHA)	10.1016/j.vetmic.2004.01.013
Escherichia coli				Benzalkonium chloride	128	Agar dilution	NS	NS	Mueller Hinton-II agar (MHA)	10.1016/j.vetmic.2004.01.013
Escherichia coli				Benzalkonium chloride	128	Agar dilution	NS	NS	Mueller Hinton-II agar (MHA)	10.1016/j.vetmic.2004.01.013
Escherichia coli				Benzalkonium chloride	128	Agar dilution	NS	NS	Mueller Hinton-II agar (MHA)	10.1016/j.vetmic.2004.01.013
Escherichia coli				Benzalkonium chloride	128	Agar dilution	NS	NS	Mueller Hinton-II agar (MHA)	10.1016/j.vetmic.2004.01.013
Escherichia coli				Benzalkonium chloride	128	Agar dilution	NS	NS	Mueller Hinton-II agar (MHA)	10.1016/j.vetmic.2004.01.013
Escherichia coli				Benzalkonium chloride	128	Agar dilution	NS	NS	Mueller Hinton-II agar (MHA)	10.1016/j.vetmic.2004.01.013
Escherichia coli				Benzalkonium chloride	128	Agar dilution	NS	NS	Mueller Hinton-II agar (MHA)	10.1016/j.vetmic.2004.01.013
Escherichia coli				Benzalkonium chloride	128	Agar dilution	NS	NS	Mueller Hinton-II agar (MHA)	10.1016/j.vetmic.2004.01.013
Escherichia coli				Benzalkonium chloride	128	Agar dilution	NS	NS	Mueller Hinton-II agar (MHA)	10.1016/j.vetmic.2004.01.013
Escherichia coli				Benzalkonium chloride	128	Agar dilution	NS	NS	Mueller Hinton-II agar (MHA)	10.1016/j.vetmic.2004.01.013
Escherichia coli				Benzalkonium chloride	128	Agar dilution	NS	NS	Mueller Hinton-II agar (MHA)	10.1016/j.vetmic.2004.01.013
Escherichia coli				Benzalkonium chloride	128	Agar dilution	NS	NS	Mueller Hinton-II agar (MHA)	10.1016/j.vetmic.2004.01.013
Escherichia coli				Benzalkonium chloride	128	Agar dilution	NS	NS	Mueller Hinton-II agar (MHA)	10.1016/j.vetmic.2004.01.013
Escherichia coli				Benzalkonium chloride	128	Agar dilution	NS	NS	Mueller Hinton-II agar (MHA)	10.1016/j.vetmic.2004.01.013
Escherichia coli				Benzalkonium chloride	256	Agar dilution	NS	NS	Mueller Hinton-II agar (MHA)	10.1016/j.vetmic.2004.01.013
Escherichia coli				Benzalkonium chloride	256	Agar dilution	NS	NS	Mueller Hinton-II agar (MHA)	10.1016/j.vetmic.2004.01.013
Escherichia coli				Benzalkonium chloride	256	Agar dilution	NS	NS	Mueller Hinton-II agar (MHA)	10.1016/j.vetmic.2004.01.013
Escherichia coli				Benzalkonium chloride	256	Agar dilution	NS	NS	Mueller Hinton-II agar (MHA)	10.1016/j.vetmic.2004.01.013
Escherichia coli				Benzalkonium chloride	256	Agar dilution	NS	NS	Mueller Hinton-II agar (MHA)	10.1016/j.vetmic.2004.01.013
Escherichia coli				Benzalkonium chloride	256	Agar dilution	NS	NS	Mueller Hinton-II agar (MHA)	10.1016/j.vetmic.2004.01.013
Escherichia coli				Benzalkonium chloride	256	Agar dilution	NS	NS	Mueller Hinton-II agar (MHA)	10.1016/j.vetmic.2004.01.013
Escherichia coli				Benzalkonium chloride	256	Agar dilution	NS	NS	Mueller Hinton-II agar (MHA)	10.1016/j.vetmic.2004.01.013
Escherichia coli				Benzalkonium chloride	256	Agar dilution	NS	NS	Mueller Hinton-II agar (MHA)	10.1016/j.vetmic.2004.01.013
Escherichia coli				Benzalkonium chloride	256	Agar dilution	NS	NS	Mueller Hinton-II agar (MHA)	10.1016/j.vetmic.2004.01.013
Escherichia coli				Benzalkonium chloride	256	Agar dilution	NS	NS	Mueller Hinton-II agar (MHA)	10.1016/j.vetmic.2004.01.013
Escherichia coli				Benzalkonium chloride	256	Agar dilution	NS	NS	Mueller Hinton-II agar (MHA)	10.1016/j.vetmic.2004.01.013
Escherichia coli				Benzalkonium chloride	256	Agar dilution	NS	NS	Mueller Hinton-II agar (MHA)	10.1016/j.vetmic.2004.01.013
Escherichia coli				Benzalkonium chloride	256	Agar dilution	NS	NS	Mueller Hinton-II agar (MHA)	10.1016/j.vetmic.2004.01.013
Staphylococcus aureus				Benzalkonium chloride	1	Agar dilution	NS	NS	Mueller Hinton-II agar (MHA)	10.1016/j.vetmic.2004.01.013
Staphylococcus aureus				Benzalkonium chloride	1	Agar dilution	NS	NS	Mueller Hinton-II agar (MHA)	10.1016/j.vetmic.2004.01.013
Staphylococcus aureus				Benzalkonium chloride	1	Agar dilution	NS	NS	Mueller Hinton-II agar (MHA)	10.1016/j.vetmic.2004.01.013
Staphylococcus aureus				Benzalkonium chloride	1	Agar dilution	NS	NS	Mueller Hinton-II agar (MHA)	10.1016/j.vetmic.2004.01.013
Staphylococcus aureus				Benzalkonium chloride	1	Agar dilution	NS	NS	Mueller Hinton-II agar (MHA)	10.1016/j.vetmic.2004.01.013
Staphylococcus aureus				Benzalkonium chloride	1	Agar dilution	NS	NS	Mueller Hinton-II agar (MHA)	10.1016/j.vetmic.2004.01.013
Staphylococcus aureus				Benzalkonium chloride	1	Agar dilution	NS	NS	Mueller Hinton-II agar (MHA)	10.1016/j.vetmic.2004.01.013
Staphylococcus aureus				Benzalkonium chloride	1	Agar dilution	NS	NS	Mueller Hinton-II agar (MHA)	10.1016/j.vetmic.2004.01.013
Staphylococcus aureus				Benzalkonium chloride	2	Agar dilution	NS	NS	Mueller Hinton-II agar (MHA)	10.1016/j.vetmic.2004.01.013
Staphylococcus aureus				Benzalkonium chloride	2	Agar dilution	NS	NS	Mueller Hinton-II agar (MHA)	10.1016/j.vetmic.2004.01.013
Staphylococcus aureus				Benzalkonium chloride	2	Agar dilution	NS	NS	Mueller Hinton-II agar (MHA)	10.1016/j.vetmic.2004.01.013
Staphylococcus aureus				Benzalkonium chloride	2	Agar dilution	NS	NS	Mueller Hinton-II agar (MHA)	10.1016/j.vetmic.2004.01.013
Staphylococcus aureus				Benzalkonium chloride	2	Agar dilution	NS	NS	Mueller Hinton-II agar (MHA)	10.1016/j.vetmic.2004.01.013
Staphylococcus aureus				Benzalkonium chloride	2	Agar dilution	NS	NS	Mueller Hinton-II agar (MHA)	10.1016/j.vetmic.2004.01.013
Staphylococcus aureus				Benzalkonium chloride	2	Agar dilution	NS	NS	Mueller Hinton-II agar (MHA)	10.1016/j.vetmic.2004.01.013
Staphylococcus aureus				Benzalkonium chloride	2	Agar dilution	NS	NS	Mueller Hinton-II agar (MHA)	10.1016/j.vetmic.2004.01.013
Staphylococcus aureus				Benzalkonium chloride	2	Agar dilution	NS	NS	Mueller Hinton-II agar (MHA)	10.1016/j.vetmic.2004.01.013
Staphylococcus aureus				Benzalkonium chloride	2	Agar dilution	NS	NS	Mueller Hinton-II agar (MHA)	10.1016/j.vetmic.2004.01.013
Staphylococcus aureus				Benzalkonium chloride	2	Agar dilution	NS	NS	Mueller Hinton-II agar (MHA)	10.1016/j.vetmic.2004.01.013
Staphylococcus aureus				Benzalkonium chloride	2	Agar dilution	NS	NS	Mueller Hinton-II agar (MHA)	10.1016/j.vetmic.2004.01.013
Staphylococcus aureus				Benzalkonium chloride	2	Agar dilution	NS	NS	Mueller Hinton-II agar (MHA)	10.1016/j.vetmic.2004.01.013
Staphylococcus aureus				Benzalkonium chloride	2	Agar dilution	NS	NS	Mueller Hinton-II agar (MHA)	10.1016/j.vetmic.2004.01.013
Staphylococcus aureus				Benzalkonium chloride	2	Agar dilution	NS	NS	Mueller Hinton-II agar (MHA)	10.1016/j.vetmic.2004.01.013
Staphylococcus aureus				Benzalkonium chloride	2	Agar dilution	NS	NS	Mueller Hinton-II agar (MHA)	10.1016/j.vetmic.2004.01.013
Staphylococcus aureus				Benzalkonium chloride	2	Agar dilution	NS	NS	Mueller Hinton-II agar (MHA)	10.1016/j.vetmic.2004.01.013
Staphylococcus aureus				Benzalkonium chloride	2	Agar dilution	NS	NS	Mueller Hinton-II agar (MHA)	10.1016/j.vetmic.2004.01.013
Staphylococcus aureus				Benzalkonium chloride	2	Agar dilution	NS	NS	Mueller Hinton-II agar (MHA)	10.1016/j.vetmic.2004.01.013
Staphylococcus aureus				Benzalkonium chloride	2	Agar dilution	NS	NS	Mueller Hinton-II agar (MHA)	10.1016/j.vetmic.2004.01.013
Staphylococcus aureus				Benzalkonium chloride	2	Agar dilution	NS	NS	Mueller Hinton-II agar (MHA)	10.1016/j.vetmic.2004.01.013
Staphylococcus aureus				Benzalkonium chloride	2	Agar dilution	NS	NS	Mueller Hinton-II agar (MHA)	10.1016/j.vetmic.2004.01.013
Staphylococcus aureus				Benzalkonium chloride	2	Agar dilution	NS	NS	Mueller Hinton-II agar (MHA)	10.1016/j.vetmic.2004.01.013
Staphylococcus aureus				Benzalkonium chloride	2	Agar dilution	NS	NS	Mueller Hinton-II agar (MHA)	10.1016/j.vetmic.2004.01.013
Staphylococcus aureus				Benzalkonium chloride	2	Agar dilution	NS	NS	Mueller Hinton-II agar (MHA)	10.1016/j.vetmic.2004.01.013
Staphylococcus aureus				Benzalkonium chloride	2	Agar dilution	NS	NS	Mueller Hinton-II agar (MHA)	10.1016/j.vetmic.2004.01.013
Staphylococcus aureus				Benzalkonium chloride	4	Agar dilution	NS	NS	Mueller Hinton-II agar (MHA)	10.1016/j.vetmic.2004.01.013
Staphylococcus aureus				Benzalkonium chloride	4	Agar dilution	NS	NS	Mueller Hinton-II agar (MHA)	10.1016/j.vetmic.2004.01.013
Staphylococcus aureus				Benzalkonium chloride	4	Agar dilution	NS	NS	Mueller Hinton-II agar (MHA)	10.1016/j.vetmic.2004.01.013
Staphylococcus aureus				Benzalkonium chloride	4	Agar dilution	NS	NS	Mueller Hinton-II agar (MHA)	10.1016/j.vetmic.2004.01.013
Staphylococcus aureus				Benzalkonium chloride	4	Agar dilution	NS	NS	Mueller Hinton-II agar (MHA)	10.1016/j.vetmic.2004.01.013
Staphylococcus aureus				Benzalkonium chloride	4	Agar dilution	NS	NS	Mueller Hinton-II agar (MHA)	10.1016/j.vetmic.2004.01.013
Staphylococcus aureus				Benzalkonium chloride	4	Agar dilution	NS	NS	Mueller Hinton-II agar (MHA)	10.1016/j.vetmic.2004.01.013
Staphylococcus aureus				Benzalkonium chloride	4	Agar dilution	NS	NS	Mueller Hinton-II agar (MHA)	10.1016/j.vetmic.2004.01.013
Staphylococcus aureus				Benzalkonium chloride	8	Agar dilution	NS	NS	Mueller Hinton-II agar (MHA)	10.1016/j.vetmic.2004.01.013
Staphylococcus aureus				Benzalkonium chloride	8	Agar dilution	NS	NS	Mueller Hinton-II agar (MHA)	10.1016/j.vetmic.2004.01.013
Staphylococcus hyicus				Benzalkonium chloride	0.5	Agar dilution	NS	NS	Mueller Hinton-II agar (MHA)	10.1016/j.vetmic.2004.01.013
Staphylococcus hyicus				Benzalkonium chloride	0.5	Agar dilution	NS	NS	Mueller Hinton-II agar (MHA)	10.1016/j.vetmic.2004.01.013
Staphylococcus hyicus				Benzalkonium chloride	1	Agar dilution	NS	NS	Mueller Hinton-II agar (MHA)	10.1016/j.vetmic.2004.01.013
Staphylococcus hyicus				Benzalkonium chloride	1	Agar dilution	NS	NS	Mueller Hinton-II agar (MHA)	10.1016/j.vetmic.2004.01.013
Staphylococcus hyicus				Benzalkonium chloride	1	Agar dilution	NS	NS	Mueller Hinton-II agar (MHA)	10.1016/j.vetmic.2004.01.013
Staphylococcus hyicus				Benzalkonium chloride	1	Agar dilution	NS	NS	Mueller Hinton-II agar (MHA)	10.1016/j.vetmic.2004.01.013
Staphylococcus hyicus				Benzalkonium chloride	1	Agar dilution	NS	NS	Mueller Hinton-II agar (MHA)	10.1016/j.vetmic.2004.01.013
Staphylococcus hyicus				Benzalkonium chloride	1	Agar dilution	NS	NS	Mueller Hinton-II agar (MHA)	10.1016/j.vetmic.2004.01.013
Staphylococcus hyicus				Benzalkonium chloride	1	Agar dilution	NS	NS	Mueller Hinton-II agar (MHA)	10.1016/j.vetmic.2004.01.013
Staphylococcus hyicus				Benzalkonium chloride	1	Agar dilution	NS	NS	Mueller Hinton-II agar (MHA)	10.1016/j.vetmic.2004.01.013
Staphylococcus hyicus				Benzalkonium chloride	1	Agar dilution	NS	NS	Mueller Hinton-II agar (MHA)	10.1016/j.vetmic.2004.01.013
Staphylococcus hyicus				Benzalkonium chloride	1	Agar dilution	NS	NS	Mueller Hinton-II agar (MHA)	10.1016/j.vetmic.2004.01.013
Staphylococcus hyicus				Benzalkonium chloride	1	Agar dilution	NS	NS	Mueller Hinton-II agar (MHA)	10.1016/j.vetmic.2004.01.013
Staphylococcus hyicus				Benzalkonium chloride	1	Agar dilution	NS	NS	Mueller Hinton-II agar (MHA)	10.1016/j.vetmic.2004.01.013
Staphylococcus hyicus				Benzalkonium chloride	1	Agar dilution	NS	NS	Mueller Hinton-II agar (MHA)	10.1016/j.vetmic.2004.01.013
Staphylococcus hyicus				Benzalkonium chloride	1	Agar dilution	NS	NS	Mueller Hinton-II agar (MHA)	10.1016/j.vetmic.2004.01.013
Staphylococcus hyicus				Benzalkonium chloride	1	Agar dilution	NS	NS	Mueller Hinton-II agar (MHA)	10.1016/j.vetmic.2004.01.013
Staphylococcus hyicus				Benzalkonium chloride	1	Agar dilution	NS	NS	Mueller Hinton-II agar (MHA)	10.1016/j.vetmic.2004.01.013
Staphylococcus hyicus				Benzalkonium chloride	1	Agar dilution	NS	NS	Mueller Hinton-II agar (MHA)	10.1016/j.vetmic.2004.01.013
Staphylococcus hyicus				Benzalkonium chloride	1	Agar dilution	NS	NS	Mueller Hinton-II agar (MHA)	10.1016/j.vetmic.2004.01.013
Staphylococcus hyicus				Benzalkonium chloride	1	Agar dilution	NS	NS	Mueller Hinton-II agar (MHA)	10.1016/j.vetmic.2004.01.013
Staphylococcus hyicus				Benzalkonium chloride	1	Agar dilution	NS	NS	Mueller Hinton-II agar (MHA)	10.1016/j.vetmic.2004.01.013
Staphylococcus hyicus				Benzalkonium chloride	1	Agar dilution	NS	NS	Mueller Hinton-II agar (MHA)	10.1016/j.vetmic.2004.01.013
Staphylococcus hyicus				Benzalkonium chloride	1	Agar dilution	NS	NS	Mueller Hinton-II agar (MHA)	10.1016/j.vetmic.2004.01.013
Staphylococcus hyicus				Benzalkonium chloride	1	Agar dilution	NS	NS	Mueller Hinton-II agar (MHA)	10.1016/j.vetmic.2004.01.013
Staphylococcus hyicus				Benzalkonium chloride	1	Agar dilution	NS	NS	Mueller Hinton-II agar (MHA)	10.1016/j.vetmic.2004.01.013
Staphylococcus hyicus				Benzalkonium chloride	1	Agar dilution	NS	NS	Mueller Hinton-II agar (MHA)	10.1016/j.vetmic.2004.01.013
Staphylococcus hyicus				Benzalkonium chloride	1	Agar dilution	NS	NS	Mueller Hinton-II agar (MHA)	10.1016/j.vetmic.2004.01.013
Staphylococcus hyicus				Benzalkonium chloride	1	Agar dilution	NS	NS	Mueller Hinton-II agar (MHA)	10.1016/j.vetmic.2004.01.013
Staphylococcus hyicus				Benzalkonium chloride	1	Agar dilution	NS	NS	Mueller Hinton-II agar (MHA)	10.1016/j.vetmic.2004.01.013
Staphylococcus hyicus				Benzalkonium chloride	1	Agar dilution	NS	NS	Mueller Hinton-II agar (MHA)	10.1016/j.vetmic.2004.01.013
Staphylococcus hyicus				Benzalkonium chloride	1	Agar dilution	NS	NS	Mueller Hinton-II agar (MHA)	10.1016/j.vetmic.2004.01.013
Staphylococcus hyicus				Benzalkonium chloride	1	Agar dilution	NS	NS	Mueller Hinton-II agar (MHA)	10.1016/j.vetmic.2004.01.013
Staphylococcus hyicus				Benzalkonium chloride	1	Agar dilution	NS	NS	Mueller Hinton-II agar (MHA)	10.1016/j.vetmic.2004.01.013
Staphylococcus hyicus				Benzalkonium chloride	1	Agar dilution	NS	NS	Mueller Hinton-II agar (MHA)	10.1016/j.vetmic.2004.01.013
Staphylococcus hyicus				Benzalkonium chloride	2	Agar dilution	NS	NS	Mueller Hinton-II agar (MHA)	10.1016/j.vetmic.2004.01.013
Staphylococcus hyicus				Benzalkonium chloride	2	Agar dilution	NS	NS	Mueller Hinton-II agar (MHA)	10.1016/j.vetmic.2004.01.013
Staphylococcus hyicus				Benzalkonium chloride	2	Agar dilution	NS	NS	Mueller Hinton-II agar (MHA)	10.1016/j.vetmic.2004.01.013
Escherichia coli	AM04	France	Pork	Benzalkonium chloride	16	Broth microdilution	37	24	Mueller Hinton Broth (MHB)	10.1016/j.vetmic.2012.01.030
Escherichia coli	AM07	France	Poultry	Benzalkonium chloride	16	Broth microdilution	37	24	Mueller Hinton Broth (MHB)	10.1016/j.vetmic.2012.01.030
Escherichia coli	AM08	France	Poultry	Benzalkonium chloride	16	Broth microdilution	37	24	Mueller Hinton Broth (MHB)	10.1016/j.vetmic.2012.01.030
Escherichia coli	AM09	France	Poultry	Benzalkonium chloride	16	Broth microdilution	37	24	Mueller Hinton Broth (MHB)	10.1016/j.vetmic.2012.01.030
Escherichia coli	AM01	France	Pork	Benzalkonium chloride	32	Broth microdilution	37	24	Mueller Hinton Broth (MHB)	10.1016/j.vetmic.2012.01.030
Escherichia coli	AM02	France	Pork	Benzalkonium chloride	32	Broth microdilution	37	24	Mueller Hinton Broth (MHB)	10.1016/j.vetmic.2012.01.030
Escherichia coli	AM03	France	Pork	Benzalkonium chloride	32	Broth microdilution	37	24	Mueller Hinton Broth (MHB)	10.1016/j.vetmic.2012.01.030
Escherichia coli	AM05	France	Poultry	Benzalkonium chloride	32	Broth microdilution	37	24	Mueller Hinton Broth (MHB)	10.1016/j.vetmic.2012.01.030
Escherichia coli	AM06	France	Poultry	Benzalkonium chloride	32	Broth microdilution	37	24	Mueller Hinton Broth (MHB)	10.1016/j.vetmic.2012.01.030
Escherichia coli	ATCC 25922	France	Control strain	Benzalkonium chloride	32	Broth microdilution	37	24	Mueller Hinton Broth (MHB)	10.1016/j.vetmic.2012.01.030
Listeria monocytogenes	35		poultry plant	Benzalkonium chloride	0.63	Broth microdilution	37	20	Mueller Hinton broth (MHB)	10.1016/s0168-1605(02)00312-4
Listeria monocytogenes	2919		ice cream plant	Benzalkonium chloride	1.25	Broth microdilution	37	20	Mueller Hinton broth (MHB)	10.1016/s0168-1605(02)00312-4
Listeria monocytogenes	2904		ice cream plant	Benzalkonium chloride	1.25	Broth microdilution	37	20	Mueller Hinton broth (MHB)	10.1016/s0168-1605(02)00312-4
Listeria monocytogenes	41		poultry plant	Benzalkonium chloride	2.5	Broth microdilution	37	20	Mueller Hinton broth (MHB)	10.1016/s0168-1605(02)00312-4
Acinetobacter baumannii	DSM 6974		Urine	Benzalkonium chloride	18.8	Broth microdilution	NS	o/n	Luria-Bertani broth (LBB)	10.1038/s41598-020-77446-8
Escherichia coli	K-12 BW25113	USA	Patient with diptheria	Benzalkonium chloride	18.8	Broth microdilution	NS	o/n	Luria-Bertani broth (LBB)	10.1038/s41598-020-77446-8
Klebsiella pneumoniae	DSM 6135			Benzalkonium chloride	18.8	Broth microdilution	NS	o/n	Luria-Bertani broth (LBB)	10.1038/s41598-020-77446-8
Pseudomonas aeruginosa	PA01 DSM 22644	Australia	Infected Wound	Benzalkonium chloride	75	Broth microdilution	NS	o/n	Luria-Bertani broth (LBB)	10.1038/s41598-020-77446-8
Shigella sonnei	DSM 5570			Benzalkonium chloride	9.4	Broth microdilution	NS	o/n	Luria-Bertani broth (LBB)	10.1038/s41598-020-77446-8
Enterococcus faecium	Aus0004	Australia	Bloodstream	Benzalkonium chloride	4	Broth microdilution	35±2	24-48	CAMHB (Cation-adjusted Muller-Hinton broth)	10.1038/s41598-021-86376-y
Staphylococcus aureus	HG003	UK	corneal ulcer (Derived from NCTC 8325)	Benzalkonium chloride	2	Broth microdilution	35±2	24-48	CAMHB (Cation-adjusted Muller-Hinton broth)	10.1038/s41598-021-86376-y
Acinetobacter baumannii	K277			Benzalkonium chloride	50	Agar dilution	30	24-48	Nutrient agar (NA)	10.1046/j.1198-743x.2001.00253.x
Acinetobacter baumannii	F301I			Benzalkonium chloride	100	Agar dilution	30	24-48	Nutrient agar (NA)	10.1046/j.1198-743x.2001.00253.x
Aeromonas hydrophilia	P881			Benzalkonium chloride	100	Agar dilution	30	24-48	Nutrient agar (NA)	10.1046/j.1198-743x.2001.00253.x
Chryseobacterium indologenes	P567a			Benzalkonium chloride	100	Agar dilution	30	24-48	Nutrient agar (NA)	10.1046/j.1198-743x.2001.00253.x
Chryseobacterium meningosepticum	O70			Benzalkonium chloride	75	Agar dilution	30	24-48	Nutrient agar (NA)	10.1046/j.1198-743x.2001.00253.x
Chryseomonas luteola	J611a			Benzalkonium chloride	100	Agar dilution	30	24-48	Nutrient agar (NA)	10.1046/j.1198-743x.2001.00253.x
Comamonas acidivorans	N528			Benzalkonium chloride	100	Agar dilution	30	24-48	Nutrient agar (NA)	10.1046/j.1198-743x.2001.00253.x
Ochrobactrum anthropi	N217I			Benzalkonium chloride	10	Agar dilution	30	24-48	Nutrient agar (NA)	10.1046/j.1198-743x.2001.00253.x
Pseudomonas oryzihabitans	8854			Benzalkonium chloride	75	Agar dilution	30	24-48	Nutrient agar (NA)	10.1046/j.1198-743x.2001.00253.x	Flavimonas oryzihabitans
Sphingobacterium spiritivorum	P780 I			Benzalkonium chloride	10	Agar dilution	30	24-48	Nutrient agar (NA)	10.1046/j.1198-743x.2001.00253.x
Stenotrophomonas maltophilia	G478			Benzalkonium chloride	100	Agar dilution	30	24-48	Nutrient agar (NA)	10.1046/j.1198-743x.2001.00253.x
Stenotrophomonas maltophilia	J675 I			Benzalkonium chloride	100	Agar dilution	30	24-48	Nutrient agar (NA)	10.1046/j.1198-743x.2001.00253.x
Pseudomonas aeruginosa	RB 06134Z2		Liquid soap	Benzalkonium chloride	78	Broth dilution	37	24	Isosensitest broth	10.1046/j.1365-2672.2001.01460.x
Pseudomonas aeruginosa	RB 23413A		Liquid soap	Benzalkonium chloride	78	Broth dilution	37	24	Isosensitest broth	10.1046/j.1365-2672.2001.01460.x
Pseudomonas aeruginosa	RB 23414A		Liquid soap	Benzalkonium chloride	78	Broth dilution	37	24	Isosensitest broth	10.1046/j.1365-2672.2001.01460.x
Pseudomonas aeruginosa	RB 8		Plant swab	Benzalkonium chloride	78	Broth dilution	37	24	Isosensitest broth	10.1046/j.1365-2672.2001.01460.x
Pseudomonas aeruginosa	25619			Benzalkonium chloride	78	Broth dilution	37	24	Isosensitest broth	10.1046/j.1365-2672.2001.01460.x
Pseudomonas aeruginosa	8626		Outer ear infection	Benzalkonium chloride	78	Broth dilution	37	24	Isosensitest broth	10.1046/j.1365-2672.2001.01460.x
Pseudomonas aeruginosa	6344		Human	Benzalkonium chloride	78	Broth dilution	37	24	Isosensitest broth	10.1046/j.1365-2672.2001.01460.x
Pseudomonas aeruginosa	6898		Human	Benzalkonium chloride	78	Broth dilution	37	24	Isosensitest broth	10.1046/j.1365-2672.2001.01460.x
Pseudomonas aeruginosa	4972		Human	Benzalkonium chloride	78	Broth dilution	37	24	Isosensitest broth	10.1046/j.1365-2672.2001.01460.x
Pseudomonas aeruginosa	58433		Human	Benzalkonium chloride	78	Broth dilution	37	24	Isosensitest broth	10.1046/j.1365-2672.2001.01460.x
Pseudomonas aeruginosa	6312		Human	Benzalkonium chloride	78	Broth dilution	37	24	Isosensitest broth	10.1046/j.1365-2672.2001.01460.x
Pseudomonas aeruginosa	32915		Human	Benzalkonium chloride	78	Broth dilution	37	24	Isosensitest broth	10.1046/j.1365-2672.2001.01460.x
Pseudomonas aeruginosa	78015		Human	Benzalkonium chloride	78	Broth dilution	37	24	Isosensitest broth	10.1046/j.1365-2672.2001.01460.x
Pseudomonas aeruginosa	1875		Lung of diseased mink	Benzalkonium chloride	156	Broth dilution	37	24	Isosensitest broth	10.1046/j.1365-2672.2001.01460.x
Pseudomonas aeruginosa	2259		Lung of diseased mink	Benzalkonium chloride	156	Broth dilution	37	24	Isosensitest broth	10.1046/j.1365-2672.2001.01460.x
Pseudomonas aeruginosa	2721		Floor cleaner	Benzalkonium chloride	156	Broth dilution	37	24	Isosensitest broth	10.1046/j.1365-2672.2001.01460.x
Pseudomonas aeruginosa	3355		Shampoo	Benzalkonium chloride	156	Broth dilution	37	24	Isosensitest broth	10.1046/j.1365-2672.2001.01460.x
Pseudomonas aeruginosa	953561		Conditioner	Benzalkonium chloride	156	Broth dilution	37	24	Isosensitest broth	10.1046/j.1365-2672.2001.01460.x
Pseudomonas aeruginosa	96864		Shampoo	Benzalkonium chloride	156	Broth dilution	37	24	Isosensitest broth	10.1046/j.1365-2672.2001.01460.x
Pseudomonas aeruginosa	971961		Shampoo	Benzalkonium chloride	156	Broth dilution	37	24	Isosensitest broth	10.1046/j.1365-2672.2001.01460.x
Pseudomonas aeruginosa	98217		Shampoo	Benzalkonium chloride	156	Broth dilution	37	24	Isosensitest broth	10.1046/j.1365-2672.2001.01460.x
Pseudomonas aeruginosa	RB 12113Z5		Liquid soap	Benzalkonium chloride	156	Broth dilution	37	24	Isosensitest broth	10.1046/j.1365-2672.2001.01460.x
Pseudomonas aeruginosa	RB 11173Z5		Liquid soap	Benzalkonium chloride	156	Broth dilution	37	24	Isosensitest broth	10.1046/j.1365-2672.2001.01460.x
Pseudomonas aeruginosa	RB 07194Z2		Liquid soap	Benzalkonium chloride	156	Broth dilution	37	24	Isosensitest broth	10.1046/j.1365-2672.2001.01460.x
Pseudomonas aeruginosa	RB 23414B		Liquid soap	Benzalkonium chloride	156	Broth dilution	37	24	Isosensitest broth	10.1046/j.1365-2672.2001.01460.x
Pseudomonas aeruginosa	RB 13		Plant swab	Benzalkonium chloride	156	Broth dilution	37	24	Isosensitest broth	10.1046/j.1365-2672.2001.01460.x
Pseudomonas aeruginosa	950			Benzalkonium chloride	156	Broth dilution	37	24	Isosensitest broth	10.1046/j.1365-2672.2001.01460.x
Pseudomonas aeruginosa	5940			Benzalkonium chloride	156	Broth dilution	37	24	Isosensitest broth	10.1046/j.1365-2672.2001.01460.x
Pseudomonas aeruginosa	2279			Benzalkonium chloride	156	Broth dilution	37	24	Isosensitest broth	10.1046/j.1365-2672.2001.01460.x	Polymyxinsensitive strain
Pseudomonas aeruginosa	10662		Human clinical isolate	Benzalkonium chloride	156	Broth dilution	37	24	Isosensitest broth	10.1046/j.1365-2672.2001.01460.x
Pseudomonas aeruginosa	29248			Benzalkonium chloride	156	Broth dilution	37	24	Isosensitest broth	10.1046/j.1365-2672.2001.01460.x
Pseudomonas aeruginosa	12469		Blood culture	Benzalkonium chloride	156	Broth dilution	37	24	Isosensitest broth	10.1046/j.1365-2672.2001.01460.x	reference strain for a/btesting
Pseudomonas aeruginosa	8295			Benzalkonium chloride	156	Broth dilution	37	24	Isosensitest broth	10.1046/j.1365-2672.2001.01460.x	Reference strain for a/btesting
Pseudomonas aeruginosa	Pa01			Benzalkonium chloride	156	Broth dilution	37	24	Isosensitest broth	10.1046/j.1365-2672.2001.01460.x
Pseudomonas aeruginosa	19582		Urine	Benzalkonium chloride	156	Broth dilution	37	24	Isosensitest broth	10.1046/j.1365-2672.2001.01460.x	, disinfectant test organism
Pseudomonas aeruginosa	33347		Ear infection	Benzalkonium chloride	156	Broth dilution	37	24	Isosensitest broth	10.1046/j.1365-2672.2001.01460.x
Pseudomonas aeruginosa	6750		Urine	Benzalkonium chloride	156	Broth dilution	37	24	Isosensitest broth	10.1046/j.1365-2672.2001.01460.x	preservative test organism
Pseudomonas aeruginosa	7700		Well water, highly proteolytic	Benzalkonium chloride	156	Broth dilution	37	24	Isosensitest broth	10.1046/j.1365-2672.2001.01460.x
Pseudomonas aeruginosa	7701		Well water, highly proteolytic	Benzalkonium chloride	156	Broth dilution	37	24	Isosensitest broth	10.1046/j.1365-2672.2001.01460.x
Pseudomonas aeruginosa	30001		Human	Benzalkonium chloride	156	Broth dilution	37	24	Isosensitest broth	10.1046/j.1365-2672.2001.01460.x
Pseudomonas aeruginosa	7302		Human	Benzalkonium chloride	156	Broth dilution	37	24	Isosensitest broth	10.1046/j.1365-2672.2001.01460.x
Pseudomonas aeruginosa	31384		Human	Benzalkonium chloride	156	Broth dilution	37	24	Isosensitest broth	10.1046/j.1365-2672.2001.01460.x
Pseudomonas aeruginosa	15226		Human	Benzalkonium chloride	156	Broth dilution	37	24	Isosensitest broth	10.1046/j.1365-2672.2001.01460.x
Pseudomonas aeruginosa	30338		Human	Benzalkonium chloride	156	Broth dilution	37	24	Isosensitest broth	10.1046/j.1365-2672.2001.01460.x
Pseudomonas aeruginosa	60754		Human	Benzalkonium chloride	156	Broth dilution	37	24	Isosensitest broth	10.1046/j.1365-2672.2001.01460.x
Pseudomonas aeruginosa	14979		Human	Benzalkonium chloride	156	Broth dilution	37	24	Isosensitest broth	10.1046/j.1365-2672.2001.01460.x
Pseudomonas aeruginosa	13210		Human	Benzalkonium chloride	156	Broth dilution	37	24	Isosensitest broth	10.1046/j.1365-2672.2001.01460.x
Pseudomonas aeruginosa	13717		Human	Benzalkonium chloride	156	Broth dilution	37	24	Isosensitest broth	10.1046/j.1365-2672.2001.01460.x
Pseudomonas aeruginosa	RB 3		Plant swab	Benzalkonium chloride	312	Broth dilution	37	24	Isosensitest broth	10.1046/j.1365-2672.2001.01460.x
Pseudomonas aeruginosa	77957		Human	Benzalkonium chloride	312	Broth dilution	37	24	Isosensitest broth	10.1046/j.1365-2672.2001.01460.x
Pseudomonas aeruginosa	30178		Human	Benzalkonium chloride	312	Broth dilution	37	24	Isosensitest broth	10.1046/j.1365-2672.2001.01460.x
Pseudomonas aeruginosa	96528		Shampoo	Benzalkonium chloride	625	Broth dilution	37	24	Isosensitest broth	10.1046/j.1365-2672.2001.01460.x
Pseudomonas aeruginosa	9429			Benzalkonium chloride	625	Broth dilution	37	24	Isosensitest broth	10.1046/j.1365-2672.2001.01460.x
Pseudomonas aeruginosa	6624		Human	Benzalkonium chloride	625	Broth dilution	37	24	Isosensitest broth	10.1046/j.1365-2672.2001.01460.x
Pseudomonas aeruginosa	5310		Human	Benzalkonium chloride	625	Broth dilution	37	24	Isosensitest broth	10.1046/j.1365-2672.2001.01460.x
Pseudomonas aeruginosa	NCIMB 10421			Benzalkonium chloride	25.4	Broth dilution	NS	NS	Unknown	10.1046/j.1365-2672.2002.01667.x
Listeria monocytogenes				Benzalkonium chloride	4	Agar dilution	35	20-24	Mueller Hinton-II agar (MHA)	10.1089/fpd.2006.0078
Listeria monocytogenes				Benzalkonium chloride	4	Agar dilution	35	20-24	Mueller Hinton-II agar (MHA)	10.1089/fpd.2006.0078
Listeria monocytogenes				Benzalkonium chloride	4	Agar dilution	35	20-24	Mueller Hinton-II agar (MHA)	10.1089/fpd.2006.0078
Listeria monocytogenes				Benzalkonium chloride	4	Agar dilution	35	20-24	Mueller Hinton-II agar (MHA)	10.1089/fpd.2006.0078
Listeria monocytogenes				Benzalkonium chloride	4	Agar dilution	35	20-24	Mueller Hinton-II agar (MHA)	10.1089/fpd.2006.0078
Listeria monocytogenes				Benzalkonium chloride	4	Agar dilution	35	20-24	Mueller Hinton-II agar (MHA)	10.1089/fpd.2006.0078
Listeria monocytogenes				Benzalkonium chloride	4	Agar dilution	35	20-24	Mueller Hinton-II agar (MHA)	10.1089/fpd.2006.0078
Listeria monocytogenes				Benzalkonium chloride	4	Agar dilution	35	20-24	Mueller Hinton-II agar (MHA)	10.1089/fpd.2006.0078
Listeria monocytogenes				Benzalkonium chloride	4	Agar dilution	35	20-24	Mueller Hinton-II agar (MHA)	10.1089/fpd.2006.0078
Listeria monocytogenes				Benzalkonium chloride	4	Agar dilution	35	20-24	Mueller Hinton-II agar (MHA)	10.1089/fpd.2006.0078
Listeria monocytogenes				Benzalkonium chloride	4	Agar dilution	35	20-24	Mueller Hinton-II agar (MHA)	10.1089/fpd.2006.0078
Listeria monocytogenes				Benzalkonium chloride	4	Agar dilution	35	20-24	Mueller Hinton-II agar (MHA)	10.1089/fpd.2006.0078
Listeria monocytogenes				Benzalkonium chloride	4	Agar dilution	35	20-24	Mueller Hinton-II agar (MHA)	10.1089/fpd.2006.0078
Listeria monocytogenes				Benzalkonium chloride	4	Agar dilution	35	20-24	Mueller Hinton-II agar (MHA)	10.1089/fpd.2006.0078
Listeria monocytogenes				Benzalkonium chloride	4	Agar dilution	35	20-24	Mueller Hinton-II agar (MHA)	10.1089/fpd.2006.0078
Listeria monocytogenes				Benzalkonium chloride	4	Agar dilution	35	20-24	Mueller Hinton-II agar (MHA)	10.1089/fpd.2006.0078
Listeria monocytogenes				Benzalkonium chloride	4	Agar dilution	35	20-24	Mueller Hinton-II agar (MHA)	10.1089/fpd.2006.0078
Listeria monocytogenes				Benzalkonium chloride	4	Agar dilution	35	20-24	Mueller Hinton-II agar (MHA)	10.1089/fpd.2006.0078
Listeria monocytogenes				Benzalkonium chloride	4	Agar dilution	35	20-24	Mueller Hinton-II agar (MHA)	10.1089/fpd.2006.0078
Listeria monocytogenes				Benzalkonium chloride	4	Agar dilution	35	20-24	Mueller Hinton-II agar (MHA)	10.1089/fpd.2006.0078
Listeria monocytogenes				Benzalkonium chloride	4	Agar dilution	35	20-24	Mueller Hinton-II agar (MHA)	10.1089/fpd.2006.0078
Listeria monocytogenes				Benzalkonium chloride	4	Agar dilution	35	20-24	Mueller Hinton-II agar (MHA)	10.1089/fpd.2006.0078
Listeria monocytogenes				Benzalkonium chloride	4	Agar dilution	35	20-24	Mueller Hinton-II agar (MHA)	10.1089/fpd.2006.0078
Listeria monocytogenes				Benzalkonium chloride	4	Agar dilution	35	20-24	Mueller Hinton-II agar (MHA)	10.1089/fpd.2006.0078
Listeria monocytogenes				Benzalkonium chloride	4	Agar dilution	35	20-24	Mueller Hinton-II agar (MHA)	10.1089/fpd.2006.0078
Listeria monocytogenes				Benzalkonium chloride	4	Agar dilution	35	20-24	Mueller Hinton-II agar (MHA)	10.1089/fpd.2006.0078
Listeria monocytogenes				Benzalkonium chloride	4	Agar dilution	35	20-24	Mueller Hinton-II agar (MHA)	10.1089/fpd.2006.0078
Listeria monocytogenes				Benzalkonium chloride	4	Agar dilution	35	20-24	Mueller Hinton-II agar (MHA)	10.1089/fpd.2006.0078
Listeria monocytogenes				Benzalkonium chloride	4	Agar dilution	35	20-24	Mueller Hinton-II agar (MHA)	10.1089/fpd.2006.0078
Listeria monocytogenes				Benzalkonium chloride	4	Agar dilution	35	20-24	Mueller Hinton-II agar (MHA)	10.1089/fpd.2006.0078
Listeria monocytogenes				Benzalkonium chloride	4	Agar dilution	35	20-24	Mueller Hinton-II agar (MHA)	10.1089/fpd.2006.0078
Listeria monocytogenes				Benzalkonium chloride	4	Agar dilution	35	20-24	Mueller Hinton-II agar (MHA)	10.1089/fpd.2006.0078
Listeria monocytogenes				Benzalkonium chloride	4	Agar dilution	35	20-24	Mueller Hinton-II agar (MHA)	10.1089/fpd.2006.0078
Listeria monocytogenes				Benzalkonium chloride	4	Agar dilution	35	20-24	Mueller Hinton-II agar (MHA)	10.1089/fpd.2006.0078
Listeria monocytogenes				Benzalkonium chloride	4	Agar dilution	35	20-24	Mueller Hinton-II agar (MHA)	10.1089/fpd.2006.0078
Listeria monocytogenes				Benzalkonium chloride	4	Agar dilution	35	20-24	Mueller Hinton-II agar (MHA)	10.1089/fpd.2006.0078
Listeria monocytogenes				Benzalkonium chloride	4	Agar dilution	35	20-24	Mueller Hinton-II agar (MHA)	10.1089/fpd.2006.0078
Listeria monocytogenes				Benzalkonium chloride	4	Agar dilution	35	20-24	Mueller Hinton-II agar (MHA)	10.1089/fpd.2006.0078
Listeria monocytogenes				Benzalkonium chloride	4	Agar dilution	35	20-24	Mueller Hinton-II agar (MHA)	10.1089/fpd.2006.0078
Listeria monocytogenes				Benzalkonium chloride	4	Agar dilution	35	20-24	Mueller Hinton-II agar (MHA)	10.1089/fpd.2006.0078
Listeria monocytogenes				Benzalkonium chloride	4	Agar dilution	35	20-24	Mueller Hinton-II agar (MHA)	10.1089/fpd.2006.0078
Listeria monocytogenes				Benzalkonium chloride	4	Agar dilution	35	20-24	Mueller Hinton-II agar (MHA)	10.1089/fpd.2006.0078
Listeria monocytogenes				Benzalkonium chloride	4	Agar dilution	35	20-24	Mueller Hinton-II agar (MHA)	10.1089/fpd.2006.0078
Listeria monocytogenes				Benzalkonium chloride	4	Agar dilution	35	20-24	Mueller Hinton-II agar (MHA)	10.1089/fpd.2006.0078
Listeria monocytogenes				Benzalkonium chloride	4	Agar dilution	35	20-24	Mueller Hinton-II agar (MHA)	10.1089/fpd.2006.0078
Listeria monocytogenes				Benzalkonium chloride	4	Agar dilution	35	20-24	Mueller Hinton-II agar (MHA)	10.1089/fpd.2006.0078
Listeria monocytogenes				Benzalkonium chloride	4	Agar dilution	35	20-24	Mueller Hinton-II agar (MHA)	10.1089/fpd.2006.0078
Listeria monocytogenes				Benzalkonium chloride	4	Agar dilution	35	20-24	Mueller Hinton-II agar (MHA)	10.1089/fpd.2006.0078
Listeria monocytogenes				Benzalkonium chloride	4	Agar dilution	35	20-24	Mueller Hinton-II agar (MHA)	10.1089/fpd.2006.0078
Listeria monocytogenes				Benzalkonium chloride	4	Agar dilution	35	20-24	Mueller Hinton-II agar (MHA)	10.1089/fpd.2006.0078
Listeria monocytogenes				Benzalkonium chloride	4	Agar dilution	35	20-24	Mueller Hinton-II agar (MHA)	10.1089/fpd.2006.0078
Listeria monocytogenes				Benzalkonium chloride	4	Agar dilution	35	20-24	Mueller Hinton-II agar (MHA)	10.1089/fpd.2006.0078
Listeria monocytogenes				Benzalkonium chloride	4	Agar dilution	35	20-24	Mueller Hinton-II agar (MHA)	10.1089/fpd.2006.0078
Listeria monocytogenes				Benzalkonium chloride	4	Agar dilution	35	20-24	Mueller Hinton-II agar (MHA)	10.1089/fpd.2006.0078
Listeria monocytogenes				Benzalkonium chloride	4	Agar dilution	35	20-24	Mueller Hinton-II agar (MHA)	10.1089/fpd.2006.0078
Listeria monocytogenes				Benzalkonium chloride	4	Agar dilution	35	20-24	Mueller Hinton-II agar (MHA)	10.1089/fpd.2006.0078
Listeria monocytogenes				Benzalkonium chloride	4	Agar dilution	35	20-24	Mueller Hinton-II agar (MHA)	10.1089/fpd.2006.0078
Listeria monocytogenes				Benzalkonium chloride	4	Agar dilution	35	20-24	Mueller Hinton-II agar (MHA)	10.1089/fpd.2006.0078
Listeria monocytogenes				Benzalkonium chloride	4	Agar dilution	35	20-24	Mueller Hinton-II agar (MHA)	10.1089/fpd.2006.0078
Listeria monocytogenes				Benzalkonium chloride	4	Agar dilution	35	20-24	Mueller Hinton-II agar (MHA)	10.1089/fpd.2006.0078
Listeria monocytogenes				Benzalkonium chloride	4	Agar dilution	35	20-24	Mueller Hinton-II agar (MHA)	10.1089/fpd.2006.0078
Listeria monocytogenes				Benzalkonium chloride	4	Agar dilution	35	20-24	Mueller Hinton-II agar (MHA)	10.1089/fpd.2006.0078
Listeria monocytogenes				Benzalkonium chloride	4	Agar dilution	35	20-24	Mueller Hinton-II agar (MHA)	10.1089/fpd.2006.0078
Listeria monocytogenes				Benzalkonium chloride	4	Agar dilution	35	20-24	Mueller Hinton-II agar (MHA)	10.1089/fpd.2006.0078
Listeria monocytogenes				Benzalkonium chloride	4	Agar dilution	35	20-24	Mueller Hinton-II agar (MHA)	10.1089/fpd.2006.0078
Listeria monocytogenes				Benzalkonium chloride	4	Agar dilution	35	20-24	Mueller Hinton-II agar (MHA)	10.1089/fpd.2006.0078
Listeria monocytogenes				Benzalkonium chloride	4	Agar dilution	35	20-24	Mueller Hinton-II agar (MHA)	10.1089/fpd.2006.0078
Listeria monocytogenes				Benzalkonium chloride	4	Agar dilution	35	20-24	Mueller Hinton-II agar (MHA)	10.1089/fpd.2006.0078
Listeria monocytogenes				Benzalkonium chloride	4	Agar dilution	35	20-24	Mueller Hinton-II agar (MHA)	10.1089/fpd.2006.0078
Listeria monocytogenes				Benzalkonium chloride	4	Agar dilution	35	20-24	Mueller Hinton-II agar (MHA)	10.1089/fpd.2006.0078
Listeria monocytogenes				Benzalkonium chloride	4	Agar dilution	35	20-24	Mueller Hinton-II agar (MHA)	10.1089/fpd.2006.0078
Listeria monocytogenes				Benzalkonium chloride	4	Agar dilution	35	20-24	Mueller Hinton-II agar (MHA)	10.1089/fpd.2006.0078
Listeria monocytogenes				Benzalkonium chloride	4	Agar dilution	35	20-24	Mueller Hinton-II agar (MHA)	10.1089/fpd.2006.0078
Listeria monocytogenes				Benzalkonium chloride	4	Agar dilution	35	20-24	Mueller Hinton-II agar (MHA)	10.1089/fpd.2006.0078
Listeria monocytogenes				Benzalkonium chloride	4	Agar dilution	35	20-24	Mueller Hinton-II agar (MHA)	10.1089/fpd.2006.0078
Listeria monocytogenes				Benzalkonium chloride	4	Agar dilution	35	20-24	Mueller Hinton-II agar (MHA)	10.1089/fpd.2006.0078
Listeria monocytogenes				Benzalkonium chloride	4	Agar dilution	35	20-24	Mueller Hinton-II agar (MHA)	10.1089/fpd.2006.0078
Listeria monocytogenes				Benzalkonium chloride	4	Agar dilution	35	20-24	Mueller Hinton-II agar (MHA)	10.1089/fpd.2006.0078
Listeria monocytogenes				Benzalkonium chloride	4	Agar dilution	35	20-24	Mueller Hinton-II agar (MHA)	10.1089/fpd.2006.0078
Listeria monocytogenes				Benzalkonium chloride	4	Agar dilution	35	20-24	Mueller Hinton-II agar (MHA)	10.1089/fpd.2006.0078
Listeria monocytogenes				Benzalkonium chloride	4	Agar dilution	35	20-24	Mueller Hinton-II agar (MHA)	10.1089/fpd.2006.0078
Listeria monocytogenes				Benzalkonium chloride	4	Agar dilution	35	20-24	Mueller Hinton-II agar (MHA)	10.1089/fpd.2006.0078
Listeria monocytogenes				Benzalkonium chloride	4	Agar dilution	35	20-24	Mueller Hinton-II agar (MHA)	10.1089/fpd.2006.0078
Listeria monocytogenes				Benzalkonium chloride	4	Agar dilution	35	20-24	Mueller Hinton-II agar (MHA)	10.1089/fpd.2006.0078
Listeria monocytogenes				Benzalkonium chloride	4	Agar dilution	35	20-24	Mueller Hinton-II agar (MHA)	10.1089/fpd.2006.0078
Listeria monocytogenes				Benzalkonium chloride	4	Agar dilution	35	20-24	Mueller Hinton-II agar (MHA)	10.1089/fpd.2006.0078
Listeria monocytogenes				Benzalkonium chloride	4	Agar dilution	35	20-24	Mueller Hinton-II agar (MHA)	10.1089/fpd.2006.0078
Listeria monocytogenes				Benzalkonium chloride	4	Agar dilution	35	20-24	Mueller Hinton-II agar (MHA)	10.1089/fpd.2006.0078
Listeria monocytogenes				Benzalkonium chloride	4	Agar dilution	35	20-24	Mueller Hinton-II agar (MHA)	10.1089/fpd.2006.0078
Listeria monocytogenes				Benzalkonium chloride	4	Agar dilution	35	20-24	Mueller Hinton-II agar (MHA)	10.1089/fpd.2006.0078
Listeria monocytogenes				Benzalkonium chloride	4	Agar dilution	35	20-24	Mueller Hinton-II agar (MHA)	10.1089/fpd.2006.0078
Listeria monocytogenes				Benzalkonium chloride	4	Agar dilution	35	20-24	Mueller Hinton-II agar (MHA)	10.1089/fpd.2006.0078
Listeria monocytogenes				Benzalkonium chloride	4	Agar dilution	35	20-24	Mueller Hinton-II agar (MHA)	10.1089/fpd.2006.0078
Listeria monocytogenes				Benzalkonium chloride	4	Agar dilution	35	20-24	Mueller Hinton-II agar (MHA)	10.1089/fpd.2006.0078
Listeria monocytogenes				Benzalkonium chloride	4	Agar dilution	35	20-24	Mueller Hinton-II agar (MHA)	10.1089/fpd.2006.0078
Listeria monocytogenes				Benzalkonium chloride	4	Agar dilution	35	20-24	Mueller Hinton-II agar (MHA)	10.1089/fpd.2006.0078
Listeria monocytogenes				Benzalkonium chloride	4	Agar dilution	35	20-24	Mueller Hinton-II agar (MHA)	10.1089/fpd.2006.0078
Listeria monocytogenes				Benzalkonium chloride	4	Agar dilution	35	20-24	Mueller Hinton-II agar (MHA)	10.1089/fpd.2006.0078
Listeria monocytogenes				Benzalkonium chloride	4	Agar dilution	35	20-24	Mueller Hinton-II agar (MHA)	10.1089/fpd.2006.0078
Listeria monocytogenes				Benzalkonium chloride	4	Agar dilution	35	20-24	Mueller Hinton-II agar (MHA)	10.1089/fpd.2006.0078
Listeria monocytogenes				Benzalkonium chloride	4	Agar dilution	35	20-24	Mueller Hinton-II agar (MHA)	10.1089/fpd.2006.0078
Listeria monocytogenes				Benzalkonium chloride	4	Agar dilution	35	20-24	Mueller Hinton-II agar (MHA)	10.1089/fpd.2006.0078
Listeria monocytogenes				Benzalkonium chloride	4	Agar dilution	35	20-24	Mueller Hinton-II agar (MHA)	10.1089/fpd.2006.0078
Listeria monocytogenes				Benzalkonium chloride	4	Agar dilution	35	20-24	Mueller Hinton-II agar (MHA)	10.1089/fpd.2006.0078
Listeria monocytogenes				Benzalkonium chloride	4	Agar dilution	35	20-24	Mueller Hinton-II agar (MHA)	10.1089/fpd.2006.0078
Listeria monocytogenes				Benzalkonium chloride	16	Agar dilution	35	20-24	Mueller Hinton-II agar (MHA)	10.1089/fpd.2006.0078
Listeria monocytogenes				Benzalkonium chloride	16	Agar dilution	35	20-24	Mueller Hinton-II agar (MHA)	10.1089/fpd.2006.0078
Listeria monocytogenes				Benzalkonium chloride	16	Agar dilution	35	20-24	Mueller Hinton-II agar (MHA)	10.1089/fpd.2006.0078
Listeria monocytogenes				Benzalkonium chloride	16	Agar dilution	35	20-24	Mueller Hinton-II agar (MHA)	10.1089/fpd.2006.0078
Listeria monocytogenes				Benzalkonium chloride	32	Agar dilution	35	20-24	Mueller Hinton-II agar (MHA)	10.1089/fpd.2006.0078
Listeria monocytogenes				Benzalkonium chloride	32	Agar dilution	35	20-24	Mueller Hinton-II agar (MHA)	10.1089/fpd.2006.0078
Listeria monocytogenes				Benzalkonium chloride	32	Agar dilution	35	20-24	Mueller Hinton-II agar (MHA)	10.1089/fpd.2006.0078
Listeria monocytogenes				Benzalkonium chloride	32	Agar dilution	35	20-24	Mueller Hinton-II agar (MHA)	10.1089/fpd.2006.0078
Listeria monocytogenes				Benzalkonium chloride	32	Agar dilution	35	20-24	Mueller Hinton-II agar (MHA)	10.1089/fpd.2006.0078
Staphylococcus aureus	ATCC 6538			Benzalkonium chloride	1	Unknown	NS	NS	Unknown	10.1089/mdr.2013.0043
Staphylococcus pseudintermedius	MRSP			Benzalkonium chloride	1	Unknown	NS	NS	Unknown	10.1089/mdr.2013.0043
Staphylococcus pseudintermedius	MRSP			Benzalkonium chloride	1	Unknown	NS	NS	Unknown	10.1089/mdr.2013.0043
Staphylococcus pseudintermedius	MRSP			Benzalkonium chloride	1	Unknown	NS	NS	Unknown	10.1089/mdr.2013.0043
Staphylococcus pseudintermedius	MRSP			Benzalkonium chloride	1	Unknown	NS	NS	Unknown	10.1089/mdr.2013.0043
Staphylococcus pseudintermedius	MRSP			Benzalkonium chloride	1	Unknown	NS	NS	Unknown	10.1089/mdr.2013.0043
Staphylococcus pseudintermedius	MRSP			Benzalkonium chloride	1	Unknown	NS	NS	Unknown	10.1089/mdr.2013.0043
Staphylococcus pseudintermedius	MRSP			Benzalkonium chloride	1	Unknown	NS	NS	Unknown	10.1089/mdr.2013.0043
Staphylococcus pseudintermedius	MRSP			Benzalkonium chloride	1	Unknown	NS	NS	Unknown	10.1089/mdr.2013.0043
Staphylococcus pseudintermedius	MRSP			Benzalkonium chloride	1	Unknown	NS	NS	Unknown	10.1089/mdr.2013.0043
Staphylococcus pseudintermedius	MRSP			Benzalkonium chloride	1	Unknown	NS	NS	Unknown	10.1089/mdr.2013.0043
Staphylococcus pseudintermedius	MRSP			Benzalkonium chloride	2	Unknown	NS	NS	Unknown	10.1089/mdr.2013.0043
Staphylococcus pseudintermedius	MRSP			Benzalkonium chloride	2	Unknown	NS	NS	Unknown	10.1089/mdr.2013.0043
Staphylococcus pseudintermedius	MRSP			Benzalkonium chloride	2	Unknown	NS	NS	Unknown	10.1089/mdr.2013.0043
Staphylococcus pseudintermedius	MRSP			Benzalkonium chloride	2	Unknown	NS	NS	Unknown	10.1089/mdr.2013.0043
Staphylococcus pseudintermedius	MRSP			Benzalkonium chloride	2	Unknown	NS	NS	Unknown	10.1089/mdr.2013.0043
Staphylococcus pseudintermedius	MRSP			Benzalkonium chloride	2	Unknown	NS	NS	Unknown	10.1089/mdr.2013.0043
Staphylococcus pseudintermedius	MRSP			Benzalkonium chloride	1	Unknown	NS	NS	Unknown	10.1089/mdr.2013.0043
Staphylococcus pseudintermedius	MRSP			Benzalkonium chloride	1	Unknown	NS	NS	Unknown	10.1089/mdr.2013.0043
Staphylococcus pseudintermedius	MRSP			Benzalkonium chloride	1	Unknown	NS	NS	Unknown	10.1089/mdr.2013.0043
Staphylococcus pseudintermedius	MRSP			Benzalkonium chloride	1	Unknown	NS	NS	Unknown	10.1089/mdr.2013.0043
Staphylococcus pseudintermedius	MSSP			Benzalkonium chloride	0.5	Unknown	NS	NS	Unknown	10.1089/mdr.2013.0043
Staphylococcus pseudintermedius	MSSP			Benzalkonium chloride	0.5	Unknown	NS	NS	Unknown	10.1089/mdr.2013.0043
Staphylococcus pseudintermedius	MSSP			Benzalkonium chloride	0.5	Unknown	NS	NS	Unknown	10.1089/mdr.2013.0043
Staphylococcus pseudintermedius	MSSP			Benzalkonium chloride	0.5	Unknown	NS	NS	Unknown	10.1089/mdr.2013.0043
Staphylococcus pseudintermedius	MSSP			Benzalkonium chloride	0.5	Unknown	NS	NS	Unknown	10.1089/mdr.2013.0043
Staphylococcus pseudintermedius	MSSP			Benzalkonium chloride	0.5	Unknown	NS	NS	Unknown	10.1089/mdr.2013.0043
Staphylococcus pseudintermedius	MSSP			Benzalkonium chloride	0.5	Unknown	NS	NS	Unknown	10.1089/mdr.2013.0043
Staphylococcus pseudintermedius	MSSP			Benzalkonium chloride	0.5	Unknown	NS	NS	Unknown	10.1089/mdr.2013.0043
Staphylococcus pseudintermedius	MSSP			Benzalkonium chloride	0.5	Unknown	NS	NS	Unknown	10.1089/mdr.2013.0043
Staphylococcus pseudintermedius	MSSP			Benzalkonium chloride	0.5	Unknown	NS	NS	Unknown	10.1089/mdr.2013.0043
Staphylococcus pseudintermedius	MSSP			Benzalkonium chloride	0.5	Unknown	NS	NS	Unknown	10.1089/mdr.2013.0043
Staphylococcus pseudintermedius	MSSP			Benzalkonium chloride	0.5	Unknown	NS	NS	Unknown	10.1089/mdr.2013.0043
Staphylococcus pseudintermedius	MSSP			Benzalkonium chloride	0.5	Unknown	NS	NS	Unknown	10.1089/mdr.2013.0043
Staphylococcus pseudintermedius	MSSP			Benzalkonium chloride	0.5	Unknown	NS	NS	Unknown	10.1089/mdr.2013.0043
Staphylococcus pseudintermedius	MSSP			Benzalkonium chloride	0.5	Unknown	NS	NS	Unknown	10.1089/mdr.2013.0043
Staphylococcus pseudintermedius	MSSP			Benzalkonium chloride	0.5	Unknown	NS	NS	Unknown	10.1089/mdr.2013.0043
Staphylococcus pseudintermedius	MSSP			Benzalkonium chloride	0.5	Unknown	NS	NS	Unknown	10.1089/mdr.2013.0043
Staphylococcus pseudintermedius	MSSP			Benzalkonium chloride	4	Unknown	NS	NS	Unknown	10.1089/mdr.2013.0043
Staphylococcus pseudintermedius	MSSP			Benzalkonium chloride	0.5	Unknown	NS	NS	Unknown	10.1089/mdr.2013.0043
Staphylococcus pseudintermedius	MSSP			Benzalkonium chloride	1	Unknown	NS	NS	Unknown	10.1089/mdr.2013.0043
Burkholderia ambifaria	MC40-6			Benzalkonium chloride	50	Agar dilution	37	24	Tryptic soy broth (TSB)	10.1093/jac/dkn540
Burkholderia ambifaria	ATCC 53267			Benzalkonium chloride	50	Agar dilution	37	24	Tryptic soy broth (TSB)	10.1093/jac/dkn540
Burkholderia ambifaria	LMG 19467			Benzalkonium chloride	150	Agar dilution	37	24	Tryptic soy broth (TSB)	10.1093/jac/dkn540
Burkholderia anthina	LMG 16670			Benzalkonium chloride	50	Agar dilution	37	24	Tryptic soy broth (TSB)	10.1093/jac/dkn540
Burkholderia cenocepacia	J2315b			Benzalkonium chloride	350	Agar dilution	37	24	Tryptic soy broth (TSB)	10.1093/jac/dkn540
Burkholderia cenocepacia	X100			Benzalkonium chloride	350	Agar dilution	37	24	Tryptic soy broth (TSB)	10.1093/jac/dkn540
Burkholderia cenocepacia	LMG 18827b			Benzalkonium chloride	150	Agar dilution	37	24	Tryptic soy broth (TSB)	10.1093/jac/dkn540
Burkholderia cenocepacia	MU1			Benzalkonium chloride	350	Agar dilution	37	24	Tryptic soy broth (TSB)	10.1093/jac/dkn540
Burkholderia cenocepacia	WH1			Benzalkonium chloride	200	Agar dilution	37	24	Tryptic soy broth (TSB)	10.1093/jac/dkn540
Burkholderia cenocepacia	LMG 16654			Benzalkonium chloride	50	Agar dilution	37	24	Tryptic soy broth (TSB)	10.1093/jac/dkn540
Burkholderia cenocepacia	DN			Benzalkonium chloride	50	Agar dilution	37	24	Tryptic soy broth (TSB)	10.1093/jac/dkn540
Burkholderia cenocepacia	K56-2b			Benzalkonium chloride	150	Agar dilution	37	24	Tryptic soy broth (TSB)	10.1093/jac/dkn540
Burkholderia cenocepacia	ATCC 25609			Benzalkonium chloride	350	Agar dilution	37	24	Tryptic soy broth (TSB)	10.1093/jac/dkn540
Burkholderia cenocepacia	LMG 18832			Benzalkonium chloride	350	Agar dilution	37	24	Tryptic soy broth (TSB)	10.1093/jac/dkn540
Burkholderia cenocepacia	PC523			Benzalkonium chloride	200	Agar dilution	37	24	Tryptic soy broth (TSB)	10.1093/jac/dkn540
Burkholderia cepacia	LMG 17997			Benzalkonium chloride	200	Agar dilution	37	24	Tryptic soy broth (TSB)	10.1093/jac/dkn540
Burkholderia cepacia	ATCC 49709			Benzalkonium chloride	50	Agar dilution	37	24	Tryptic soy broth (TSB)	10.1093/jac/dkn540
Burkholderia cepacia	IST431			Benzalkonium chloride	200	Agar dilution	37	24	Tryptic soy broth (TSB)	10.1093/jac/dkn540
Burkholderia cepacia	LMG 18821			Benzalkonium chloride	100	Agar dilution	37	24	Tryptic soy broth (TSB)	10.1093/jac/dkn540
Burkholderia cepacia	AVC1717			Benzalkonium chloride	200	Agar dilution	37	24	Tryptic soy broth (TSB)	10.1093/jac/dkn540
Burkholderia cepacia	ATCC 17759			Benzalkonium chloride	100	Agar dilution	37	24	Tryptic soy broth (TSB)	10.1093/jac/dkn540
Burkholderia cepacia	Bcc0176			Benzalkonium chloride	100	Agar dilution	37	24	Tryptic soy broth (TSB)	10.1093/jac/dkn540
Burkholderia dolosa	LMG 18943			Benzalkonium chloride	200	Agar dilution	37	24	Tryptic soy broth (TSB)	10.1093/jac/dkn540
Burkholderia dolosa	AU0090			Benzalkonium chloride	100	Agar dilution	37	24	Tryptic soy broth (TSB)	10.1093/jac/dkn540
Burkholderia multivorans	ATCC 17616			Benzalkonium chloride	150	Agar dilution	37	24	Tryptic soy broth (TSB)	10.1093/jac/dkn540
Burkholderia multivorans	C1582			Benzalkonium chloride	15	Agar dilution	37	24	Tryptic soy broth (TSB)	10.1093/jac/dkn540
Burkholderia multivorans	C1607			Benzalkonium chloride	250	Agar dilution	37	24	Tryptic soy broth (TSB)	10.1093/jac/dkn540
Burkholderia multivorans	LMG 18825			Benzalkonium chloride	100	Agar dilution	37	24	Tryptic soy broth (TSB)	10.1093/jac/dkn540
Burkholderia pyrrocinia	LMG 14191			Benzalkonium chloride	50	Agar dilution	37	24	Tryptic soy broth (TSB)	10.1093/jac/dkn540
Burkholderia stabilis	ATCC 35254			Benzalkonium chloride	200	Agar dilution	37	24	Tryptic soy broth (TSB)	10.1093/jac/dkn540
Burkholderia stabilis	LMG 14294			Benzalkonium chloride	200	Agar dilution	37	24	Tryptic soy broth (TSB)	10.1093/jac/dkn540
Burkholderia vietnamiensis	LMG 16232			Benzalkonium chloride	100	Agar dilution	37	24	Tryptic soy broth (TSB)	10.1093/jac/dkn540
Burkholderia vietnamiensis	G4			Benzalkonium chloride	50	Agar dilution	37	24	Tryptic soy broth (TSB)	10.1093/jac/dkn540
Burkholderia vietnamiensis	J1738			Benzalkonium chloride	50	Agar dilution	37	24	Tryptic soy broth (TSB)	10.1093/jac/dkn540
Burkholderia vietnamiensis	LMG 10929			Benzalkonium chloride	50	Agar dilution	37	24	Tryptic soy broth (TSB)	10.1093/jac/dkn540
Acinetobacter baumannii	6	Japan	Clinical isolate	Benzalkonium chloride	25	Agar dilution	35	20	Mueller Hinton agar (MHA)	10.1093/jac/dkq227
Acinetobacter baumannii	17	Japan	Clinical isolate	Benzalkonium chloride	25	Agar dilution	35	20	Mueller Hinton agar (MHA)	10.1093/jac/dkq227
Acinetobacter baumannii	1	Japan	Clinical isolate	Benzalkonium chloride	50	Agar dilution	35	20	Mueller Hinton agar (MHA)	10.1093/jac/dkq227
Acinetobacter baumannii	2	Japan	Clinical isolate	Benzalkonium chloride	50	Agar dilution	35	20	Mueller Hinton agar (MHA)	10.1093/jac/dkq227
Acinetobacter baumannii	3	Japan	Clinical isolate	Benzalkonium chloride	50	Agar dilution	35	20	Mueller Hinton agar (MHA)	10.1093/jac/dkq227
Acinetobacter baumannii	4	Japan	Clinical isolate	Benzalkonium chloride	50	Agar dilution	35	20	Mueller Hinton agar (MHA)	10.1093/jac/dkq227
Acinetobacter baumannii	7	Japan	Clinical isolate	Benzalkonium chloride	50	Agar dilution	35	20	Mueller Hinton agar (MHA)	10.1093/jac/dkq227
Acinetobacter baumannii	9	Japan	Clinical isolate	Benzalkonium chloride	50	Agar dilution	35	20	Mueller Hinton agar (MHA)	10.1093/jac/dkq227
Acinetobacter baumannii	12	Japan	Clinical isolate	Benzalkonium chloride	50	Agar dilution	35	20	Mueller Hinton agar (MHA)	10.1093/jac/dkq227
Acinetobacter baumannii	15	Japan	Clinical isolate	Benzalkonium chloride	50	Agar dilution	35	20	Mueller Hinton agar (MHA)	10.1093/jac/dkq227
Acinetobacter baumannii	16	Japan	Clinical isolate	Benzalkonium chloride	50	Agar dilution	35	20	Mueller Hinton agar (MHA)	10.1093/jac/dkq227
Acinetobacter baumannii	22	Japan	Clinical isolate	Benzalkonium chloride	50	Agar dilution	35	20	Mueller Hinton agar (MHA)	10.1093/jac/dkq227
Acinetobacter baumannii	26	Japan	Clinical isolate	Benzalkonium chloride	50	Agar dilution	35	20	Mueller Hinton agar (MHA)	10.1093/jac/dkq227
Acinetobacter baumannii	8	Japan	Clinical isolate	Benzalkonium chloride	100	Agar dilution	35	20	Mueller Hinton agar (MHA)	10.1093/jac/dkq227
Acinetobacter baumannii	11	Japan	Clinical isolate	Benzalkonium chloride	100	Agar dilution	35	20	Mueller Hinton agar (MHA)	10.1093/jac/dkq227
Acinetobacter baumannii	20	Japan	Clinical isolate	Benzalkonium chloride	100	Agar dilution	35	20	Mueller Hinton agar (MHA)	10.1093/jac/dkq227
Acinetobacter baumannii	10	Japan	Clinical isolate	Benzalkonium chloride	200	Agar dilution	35	20	Mueller Hinton agar (MHA)	10.1093/jac/dkq227
Acinetobacter baumannii	13	Japan	Clinical isolate	Benzalkonium chloride	200	Agar dilution	35	20	Mueller Hinton agar (MHA)	10.1093/jac/dkq227
Acinetobacter baumannii	25	Japan	Clinical isolate	Benzalkonium chloride	200	Agar dilution	35	20	Mueller Hinton agar (MHA)	10.1093/jac/dkq227
Acinetobacter baylyi	ATCC 33304	Japan	Clinical isolate	Benzalkonium chloride	25	Agar dilution	35	20	Mueller Hinton agar (MHA)	10.1093/jac/dkq227
Acinetobacter baylyi	ATCC 33305	Japan	Clinical isolate	Benzalkonium chloride	25	Agar dilution	35	20	Mueller Hinton agar (MHA)	10.1093/jac/dkq227
Acinetobacter calcoaceticus	19	Japan	Clinical isolate	Benzalkonium chloride	50	Agar dilution	35	20	Mueller Hinton agar (MHA)	10.1093/jac/dkq227
Acinetobacter calcoaceticus	27	Japan	Clinical isolate	Benzalkonium chloride	100	Agar dilution	35	20	Mueller Hinton agar (MHA)	10.1093/jac/dkq227
Acinetobacter calcoaceticus	28	Japan	Clinical isolate	Benzalkonium chloride	100	Agar dilution	35	20	Mueller Hinton agar (MHA)	10.1093/jac/dkq227
Acinetobacter calcoaceticus	14	Japan	Clinical isolate	Benzalkonium chloride	200	Agar dilution	35	20	Mueller Hinton agar (MHA)	10.1093/jac/dkq227
Acinetobacter calcoaceticus	21	Japan	Clinical isolate	Benzalkonium chloride	200	Agar dilution	35	20	Mueller Hinton agar (MHA)	10.1093/jac/dkq227
Acinetobacter junii	18	Japan	Clinical isolate	Benzalkonium chloride	50	Agar dilution	35	20	Mueller Hinton agar (MHA)	10.1093/jac/dkq227
Acinetobacter junii	5	Japan	Clinical isolate	Benzalkonium chloride	200	Agar dilution	35	20	Mueller Hinton agar (MHA)	10.1093/jac/dkq227
Acinetobacter junii	24	Japan	Clinical isolate	Benzalkonium chloride	200	Agar dilution	35	20	Mueller Hinton agar (MHA)	10.1093/jac/dkq227
Acinetobacter lwoffii	23	Japan	Clinical isolate	Benzalkonium chloride	100	Agar dilution	35	20	Mueller Hinton agar (MHA)	10.1093/jac/dkq227
Staphylococcus epidermidis	ATCC 12228			Benzalkonium chloride	1	Broth microdilution	NS	NS	Tryptic soy broth (TSB)	10.1093/jac/dkx400
Acinetobacter baumannii	26			Benzalkonium chloride	4	Broth microdilution	37	o/n	Luria-Bertani broth (LBB)	10.1099/jmm.0.000403
Acinetobacter baumannii	2			Benzalkonium chloride	8	Broth microdilution	37	o/n	Luria-Bertani broth (LBB)	10.1099/jmm.0.000403
Acinetobacter baumannii	15			Benzalkonium chloride	8	Broth microdilution	37	o/n	Luria-Bertani broth (LBB)	10.1099/jmm.0.000403
Acinetobacter baumannii	17			Benzalkonium chloride	8	Broth microdilution	37	o/n	Luria-Bertani broth (LBB)	10.1099/jmm.0.000403
Acinetobacter baumannii	21			Benzalkonium chloride	8	Broth microdilution	37	o/n	Luria-Bertani broth (LBB)	10.1099/jmm.0.000403
Acinetobacter baumannii	22			Benzalkonium chloride	8	Broth microdilution	37	o/n	Luria-Bertani broth (LBB)	10.1099/jmm.0.000403
Acinetobacter baumannii	23			Benzalkonium chloride	8	Broth microdilution	37	o/n	Luria-Bertani broth (LBB)	10.1099/jmm.0.000403
Acinetobacter baumannii	24			Benzalkonium chloride	8	Broth microdilution	37	o/n	Luria-Bertani broth (LBB)	10.1099/jmm.0.000403
Acinetobacter baumannii	27			Benzalkonium chloride	8	Broth microdilution	37	o/n	Luria-Bertani broth (LBB)	10.1099/jmm.0.000403
Acinetobacter baumannii	28			Benzalkonium chloride	8	Broth microdilution	37	o/n	Luria-Bertani broth (LBB)	10.1099/jmm.0.000403
Acinetobacter baumannii	29			Benzalkonium chloride	8	Broth microdilution	37	o/n	Luria-Bertani broth (LBB)	10.1099/jmm.0.000403
Acinetobacter baumannii	31			Benzalkonium chloride	8	Broth microdilution	37	o/n	Luria-Bertani broth (LBB)	10.1099/jmm.0.000403
Acinetobacter baumannii	33			Benzalkonium chloride	8	Broth microdilution	37	o/n	Luria-Bertani broth (LBB)	10.1099/jmm.0.000403
Acinetobacter baumannii	34			Benzalkonium chloride	8	Broth microdilution	37	o/n	Luria-Bertani broth (LBB)	10.1099/jmm.0.000403
Acinetobacter baumannii	35			Benzalkonium chloride	8	Broth microdilution	37	o/n	Luria-Bertani broth (LBB)	10.1099/jmm.0.000403
Acinetobacter baumannii	36			Benzalkonium chloride	8	Broth microdilution	37	o/n	Luria-Bertani broth (LBB)	10.1099/jmm.0.000403
Acinetobacter baumannii	37			Benzalkonium chloride	8	Broth microdilution	37	o/n	Luria-Bertani broth (LBB)	10.1099/jmm.0.000403
Acinetobacter baumannii	38			Benzalkonium chloride	8	Broth microdilution	37	o/n	Luria-Bertani broth (LBB)	10.1099/jmm.0.000403
Acinetobacter baumannii	39			Benzalkonium chloride	8	Broth microdilution	37	o/n	Luria-Bertani broth (LBB)	10.1099/jmm.0.000403
Acinetobacter baumannii	40			Benzalkonium chloride	8	Broth microdilution	37	o/n	Luria-Bertani broth (LBB)	10.1099/jmm.0.000403
Acinetobacter baumannii	42			Benzalkonium chloride	8	Broth microdilution	37	o/n	Luria-Bertani broth (LBB)	10.1099/jmm.0.000403
Acinetobacter baumannii	46			Benzalkonium chloride	8	Broth microdilution	37	o/n	Luria-Bertani broth (LBB)	10.1099/jmm.0.000403
Acinetobacter baumannii	48			Benzalkonium chloride	8	Broth microdilution	37	o/n	Luria-Bertani broth (LBB)	10.1099/jmm.0.000403
Acinetobacter baumannii	1			Benzalkonium chloride	16	Broth microdilution	37	o/n	Luria-Bertani broth (LBB)	10.1099/jmm.0.000403
Acinetobacter baumannii	3			Benzalkonium chloride	16	Broth microdilution	37	o/n	Luria-Bertani broth (LBB)	10.1099/jmm.0.000403
Acinetobacter baumannii	5			Benzalkonium chloride	16	Broth microdilution	37	o/n	Luria-Bertani broth (LBB)	10.1099/jmm.0.000403
Acinetobacter baumannii	6			Benzalkonium chloride	16	Broth microdilution	37	o/n	Luria-Bertani broth (LBB)	10.1099/jmm.0.000403
Acinetobacter baumannii	7			Benzalkonium chloride	16	Broth microdilution	37	o/n	Luria-Bertani broth (LBB)	10.1099/jmm.0.000403
Acinetobacter baumannii	8			Benzalkonium chloride	16	Broth microdilution	37	o/n	Luria-Bertani broth (LBB)	10.1099/jmm.0.000403
Acinetobacter baumannii	9			Benzalkonium chloride	16	Broth microdilution	37	o/n	Luria-Bertani broth (LBB)	10.1099/jmm.0.000403
Acinetobacter baumannii	10			Benzalkonium chloride	16	Broth microdilution	37	o/n	Luria-Bertani broth (LBB)	10.1099/jmm.0.000403
Acinetobacter baumannii	11			Benzalkonium chloride	16	Broth microdilution	37	o/n	Luria-Bertani broth (LBB)	10.1099/jmm.0.000403
Acinetobacter baumannii	13			Benzalkonium chloride	16	Broth microdilution	37	o/n	Luria-Bertani broth (LBB)	10.1099/jmm.0.000403
Acinetobacter baumannii	16			Benzalkonium chloride	16	Broth microdilution	37	o/n	Luria-Bertani broth (LBB)	10.1099/jmm.0.000403
Acinetobacter baumannii	18			Benzalkonium chloride	16	Broth microdilution	37	o/n	Luria-Bertani broth (LBB)	10.1099/jmm.0.000403
Acinetobacter baumannii	19			Benzalkonium chloride	16	Broth microdilution	37	o/n	Luria-Bertani broth (LBB)	10.1099/jmm.0.000403
Acinetobacter baumannii	20			Benzalkonium chloride	16	Broth microdilution	37	o/n	Luria-Bertani broth (LBB)	10.1099/jmm.0.000403
Acinetobacter baumannii	25			Benzalkonium chloride	16	Broth microdilution	37	o/n	Luria-Bertani broth (LBB)	10.1099/jmm.0.000403
Acinetobacter baumannii	30			Benzalkonium chloride	16	Broth microdilution	37	o/n	Luria-Bertani broth (LBB)	10.1099/jmm.0.000403
Acinetobacter baumannii	32			Benzalkonium chloride	16	Broth microdilution	37	o/n	Luria-Bertani broth (LBB)	10.1099/jmm.0.000403
Acinetobacter baumannii	41			Benzalkonium chloride	16	Broth microdilution	37	o/n	Luria-Bertani broth (LBB)	10.1099/jmm.0.000403
Acinetobacter baumannii	43			Benzalkonium chloride	16	Broth microdilution	37	o/n	Luria-Bertani broth (LBB)	10.1099/jmm.0.000403
Acinetobacter baumannii	44			Benzalkonium chloride	16	Broth microdilution	37	o/n	Luria-Bertani broth (LBB)	10.1099/jmm.0.000403
Acinetobacter baumannii	49			Benzalkonium chloride	16	Broth microdilution	37	o/n	Luria-Bertani broth (LBB)	10.1099/jmm.0.000403
Acinetobacter baumannii	50			Benzalkonium chloride	16	Broth microdilution	37	o/n	Luria-Bertani broth (LBB)	10.1099/jmm.0.000403
Acinetobacter baumannii	4			Benzalkonium chloride	32	Broth microdilution	37	o/n	Luria-Bertani broth (LBB)	10.1099/jmm.0.000403
Acinetobacter baumannii	12			Benzalkonium chloride	32	Broth microdilution	37	o/n	Luria-Bertani broth (LBB)	10.1099/jmm.0.000403
Acinetobacter baumannii	45			Benzalkonium chloride	32	Broth microdilution	37	o/n	Luria-Bertani broth (LBB)	10.1099/jmm.0.000403
Acinetobacter baumannii	47			Benzalkonium chloride	32	Broth microdilution	37	o/n	Luria-Bertani broth (LBB)	10.1099/jmm.0.000403
Acinetobacter baumannii	14			Benzalkonium chloride	64	Broth microdilution	37	o/n	Luria-Bertani broth (LBB)	10.1099/jmm.0.000403
Acinetobacter baumannii	51			Benzalkonium chloride	64	Broth microdilution	37	o/n	Luria-Bertani broth (LBB)	10.1099/jmm.0.000403
Klebsiella pneumoniae	KPUK02			Benzalkonium chloride	32	Broth microdilution	37	20	Mueller Hinton Broth (MHB)	10.1099/jmm.0.001496
Campylobacter coli	140		Poultry	Benzalkonium chloride	0.063	Broth microdilution	42	24	Mueller Hinton broth (MHB)	10.1099/jmm.0.041467-0
Campylobacter coli	K30/2		Poultry	Benzalkonium chloride	0.25	Broth microdilution	42	24	Mueller Hinton broth (MHB)	10.1099/jmm.0.041467-0
Campylobacter coli	K33/1		Poultry	Benzalkonium chloride	0.25	Broth microdilution	42	24	Mueller Hinton broth (MHB)	10.1099/jmm.0.041467-0
Campylobacter coli	M37		Poultry	Benzalkonium chloride	0.25	Broth microdilution	42	24	Mueller Hinton broth (MHB)	10.1099/jmm.0.041467-0
Campylobacter coli	3341-05		Human	Benzalkonium chloride	0.25	Broth microdilution	42	24	Mueller Hinton broth (MHB)	10.1099/jmm.0.041467-0
Campylobacter coli	10162		Human	Benzalkonium chloride	0.25	Broth microdilution	42	24	Mueller Hinton broth (MHB)	10.1099/jmm.0.041467-0
Campylobacter coli	10522		Human	Benzalkonium chloride	0.25	Broth microdilution	42	24	Mueller Hinton broth (MHB)	10.1099/jmm.0.041467-0
Campylobacter coli	VC 7114		Pig	Benzalkonium chloride	0.25	Broth microdilution	42	24	Mueller Hinton broth (MHB)	10.1099/jmm.0.041467-0
Campylobacter coli	VC 11076		Pig	Benzalkonium chloride	0.25	Broth microdilution	42	24	Mueller Hinton broth (MHB)	10.1099/jmm.0.041467-0
Campylobacter coli	6553-05		Human	Benzalkonium chloride	0.5	Broth microdilution	42	24	Mueller Hinton broth (MHB)	10.1099/jmm.0.041467-0
Campylobacter coli	2235		Human	Benzalkonium chloride	0.5	Broth microdilution	42	24	Mueller Hinton broth (MHB)	10.1099/jmm.0.041467-0
Campylobacter coli	VC 110722		Pig	Benzalkonium chloride	0.5	Broth microdilution	42	24	Mueller Hinton broth (MHB)	10.1099/jmm.0.041467-0
Campylobacter coli	VC 110725		Pig	Benzalkonium chloride	0.5	Broth microdilution	42	24	Mueller Hinton broth (MHB)	10.1099/jmm.0.041467-0
Campylobacter coli	803			Benzalkonium chloride	0.5	Broth microdilution	42	24	Mueller Hinton broth (MHB)	10.1099/jmm.0.041467-0
Campylobacter coli	652/1			Benzalkonium chloride	0.5	Broth microdilution	42	24	Mueller Hinton broth (MHB)	10.1099/jmm.0.041467-0
Campylobacter coli	944			Benzalkonium chloride	0.5	Broth microdilution	42	24	Mueller Hinton broth (MHB)	10.1099/jmm.0.041467-0
Campylobacter coli	655			Benzalkonium chloride	0.5	Broth microdilution	42	24	Mueller Hinton broth (MHB)	10.1099/jmm.0.041467-0
Campylobacter coli	137		Poultry	Benzalkonium chloride	1	Broth microdilution	42	24	Mueller Hinton broth (MHB)	10.1099/jmm.0.041467-0
Campylobacter coli	171		Poultry	Benzalkonium chloride	1	Broth microdilution	42	24	Mueller Hinton broth (MHB)	10.1099/jmm.0.041467-0
Campylobacter coli	K27/4		Poultry	Benzalkonium chloride	1	Broth microdilution	42	24	Mueller Hinton broth (MHB)	10.1099/jmm.0.041467-0
Campylobacter coli	K32/2		Poultry	Benzalkonium chloride	1	Broth microdilution	42	24	Mueller Hinton broth (MHB)	10.1099/jmm.0.041467-0
Campylobacter coli	557		Human	Benzalkonium chloride	1	Broth microdilution	42	24	Mueller Hinton broth (MHB)	10.1099/jmm.0.041467-0
Campylobacter jejuni	850		Water	Benzalkonium chloride	0.016	Broth microdilution	42	24	Mueller Hinton broth (MHB)	10.1099/jmm.0.041467-0
Campylobacter jejuni	807		Water	Benzalkonium chloride	0.063	Broth microdilution	42	24	Mueller Hinton broth (MHB)	10.1099/jmm.0.041467-0
Campylobacter jejuni	K34/1		Poultry	Benzalkonium chloride	0.5	Broth microdilution	42	24	Mueller Hinton broth (MHB)	10.1099/jmm.0.041467-0
Campylobacter jejuni	158		Poultry	Benzalkonium chloride	1	Broth microdilution	42	24	Mueller Hinton broth (MHB)	10.1099/jmm.0.041467-0
Campylobacter jejuni	K49/4		Poultry	Benzalkonium chloride	1	Broth microdilution	42	24	Mueller Hinton broth (MHB)	10.1099/jmm.0.041467-0
Campylobacter jejuni	6272-05		Human	Benzalkonium chloride	1	Broth microdilution	42	24	Mueller Hinton broth (MHB)	10.1099/jmm.0.041467-0
Campylobacter jejuni	481		Human	Benzalkonium chloride	1	Broth microdilution	42	24	Mueller Hinton broth (MHB)	10.1099/jmm.0.041467-0
Campylobacter jejuni	3552		Human	Benzalkonium chloride	1	Broth microdilution	42	24	Mueller Hinton broth (MHB)	10.1099/jmm.0.041467-0
Campylobacter jejuni	413-06		Human	Benzalkonium chloride	1	Broth microdilution	42	24	Mueller Hinton broth (MHB)	10.1099/jmm.0.041467-0
Campylobacter jejuni	1845		Water	Benzalkonium chloride	1	Broth microdilution	42	24	Mueller Hinton broth (MHB)	10.1099/jmm.0.041467-0
Campylobacter jejuni	NCTC 11168			Benzalkonium chloride	1	Broth microdilution	42	24	Mueller Hinton broth (MHB)	10.1099/jmm.0.041467-0
Campylobacter jejuni	653		Water	Benzalkonium chloride	2	Broth microdilution	42	24	Mueller Hinton broth (MHB)	10.1099/jmm.0.041467-0
Campylobacter jejuni	2782		Water	Benzalkonium chloride	2	Broth microdilution	42	24	Mueller Hinton broth (MHB)	10.1099/jmm.0.041467-0
Campylobacter jejuni	375-06		Human	Benzalkonium chloride	4	Broth microdilution	42	24	Mueller Hinton broth (MHB)	10.1099/jmm.0.041467-0
Campylobacter coli	652/1		Water	Benzalkonium chloride	0.063	Broth microdilution	NS	NS	Mueller Hinton broth (MHB)	10.1099/jmm.0.052316-0
Campylobacter coli	ATCC 33559			Benzalkonium chloride	0.125	Broth microdilution	NS	NS	Mueller Hinton broth (MHB)	10.1099/jmm.0.052316-0
Campylobacter coli	137		Poultry	Benzalkonium chloride	0.25	Broth microdilution	NS	NS	Mueller Hinton broth (MHB)	10.1099/jmm.0.052316-0
Campylobacter coli	K32/2		Poultry	Benzalkonium chloride	0.25	Broth microdilution	NS	NS	Mueller Hinton broth (MHB)	10.1099/jmm.0.052316-0
Campylobacter coli	VC11076		Pig isolate	Benzalkonium chloride	0.25	Broth microdilution	NS	NS	Mueller Hinton broth (MHB)	10.1099/jmm.0.052316-0
Campylobacter coli	803		Water	Benzalkonium chloride	0.25	Broth microdilution	NS	NS	Mueller Hinton broth (MHB)	10.1099/jmm.0.052316-0
Campylobacter coli	944		Water	Benzalkonium chloride	0.25	Broth microdilution	NS	NS	Mueller Hinton broth (MHB)	10.1099/jmm.0.052316-0
Campylobacter coli	655		Water	Benzalkonium chloride	0.25	Broth microdilution	NS	NS	Mueller Hinton broth (MHB)	10.1099/jmm.0.052316-0
Campylobacter coli	VC7114		Pig isolate	Benzalkonium chloride	0.5	Broth microdilution	NS	NS	Mueller Hinton broth (MHB)	10.1099/jmm.0.052316-0
Campylobacter coli	VC110725		Pig isolate	Benzalkonium chloride	0.5	Broth microdilution	NS	NS	Mueller Hinton broth (MHB)	10.1099/jmm.0.052316-0
Campylobacter coli	K30/2		Poultry	Benzalkonium chloride	1	Broth microdilution	NS	NS	Mueller Hinton broth (MHB)	10.1099/jmm.0.052316-0
Campylobacter coli	K33/1		Poultry	Benzalkonium chloride	1	Broth microdilution	NS	NS	Mueller Hinton broth (MHB)	10.1099/jmm.0.052316-0
Campylobacter coli	M37		Poultry	Benzalkonium chloride	1	Broth microdilution	NS	NS	Mueller Hinton broth (MHB)	10.1099/jmm.0.052316-0
Campylobacter coli	K27/4		Poultry	Benzalkonium chloride	2	Broth microdilution	NS	NS	Mueller Hinton broth (MHB)	10.1099/jmm.0.052316-0
Campylobacter coli	171		Poultry	Benzalkonium chloride	4	Broth microdilution	NS	NS	Mueller Hinton broth (MHB)	10.1099/jmm.0.052316-0
Campylobacter coli	140		Poultry	Benzalkonium chloride	4	Broth microdilution	NS	NS	Mueller Hinton broth (MHB)	10.1099/jmm.0.052316-0
Campylobacter jejuni	6553-05		Human isolate	Benzalkonium chloride	0.063	Broth microdilution	NS	NS	Mueller Hinton broth (MHB)	10.1099/jmm.0.052316-0
Campylobacter jejuni	3341-05		Human isolate	Benzalkonium chloride	0.125	Broth microdilution	NS	NS	Mueller Hinton broth (MHB)	10.1099/jmm.0.052316-0
Campylobacter jejuni	3552		Human isolate	Benzalkonium chloride	0.25	Broth microdilution	NS	NS	Mueller Hinton broth (MHB)	10.1099/jmm.0.052316-0
Campylobacter jejuni	413-06		Human isolate	Benzalkonium chloride	0.25	Broth microdilution	NS	NS	Mueller Hinton broth (MHB)	10.1099/jmm.0.052316-0
Campylobacter jejuni	557		Human isolate	Benzalkonium chloride	0.25	Broth microdilution	NS	NS	Mueller Hinton broth (MHB)	10.1099/jmm.0.052316-0
Campylobacter jejuni	807		Water	Benzalkonium chloride	0.25	Broth microdilution	NS	NS	Mueller Hinton broth (MHB)	10.1099/jmm.0.052316-0
Campylobacter jejuni	375-06		Human isolate	Benzalkonium chloride	0.5	Broth microdilution	NS	NS	Mueller Hinton broth (MHB)	10.1099/jmm.0.052316-0
Campylobacter jejuni	2235		Human isolate	Benzalkonium chloride	0.5	Broth microdilution	NS	NS	Mueller Hinton broth (MHB)	10.1099/jmm.0.052316-0
[truncated: 1,368 more rows]

## Sheet: Benzethonium_chloride_file
Species	Strain	Geographical region	Source	Biocide	MIC (µg/mL)	method	Temperature (°C)	Incubation time ()	media	doi	Comment
[truncated: 1,203 more rows]

[truncated: 44 more sheets: Benzisothiozolinone_file, Camphorated_paramonoclorophenol, Carvacrol_file, Cetrimide_file, Cetrimonium_bromide_(CTAB)_file, Cetylpyridinium_chloride_file, Chlorhexidine_file, Chlorocresol_(p-chloro-m-cresol, Clorine_file, Crystal_violet_file, Dequalinium_chloride_file, Dibromopropamidine_isethionate_, Didecyldimethylammonium_chlorid, Dodecyltrimethylammonium_chlori, Ethidium_bromide_file, Eugenol_file, Formaldehyde_file, Hexachlorophene_file, Hexadecylpyridinium_chloride_fi, Hexadecylpyridinium_chloride_mo …]
