# Supplementary material for: Bacterial sensitivity distributions for biocides and metals
Source: FEMS Microbiol Ecol. 2026 Jul 10;102(8):fiag075. doi: 10.1093/femsec/fiag075 (PMC13377640; doi:10.1093/femsec/fiag075)
Supplement: fiag075_Supplemental_Files [file fiag075_supplemental_files.zip › Supplementary_File_S3.xlsx]

## Sheet: Aluminium_(Al)_file
Species	strain	Geographical region	Source	Biocide	MIC (µg/mL)	method	Temperature (°C)	Incubation time (h)	media	doi	Comment
Escherichia coli	ATCC 25922			Aluminium (Al)	60,357	Broth microdilution	28	120	Unknown	10.1016/j.marpolbul.2022.113652	AlCl3-6H2O

## Sheet: Antimony_(Sb)_file
Species	strain	Geographical region	Source	Biocide	MIC (µg/mL)	method	Temperature (°C)	Incubation time (h)	media	doi	Comment
Escherichia coli	ATCC 25922			Antimony (Sb)	889	Broth microdilution	28	120	Unknown	10.1016/j.marpolbul.2022.113652	SbCl3

## Sheet: Arsenic_(As)_file
Species	strain	Geographical region	Source	Biocide	MIC (µg/mL)	method	Temperature (°C)	Incubation time (h)	media	doi	Comment
Staphylococcus arlettae	NIOER324			Arsenic (As)	500	Broth microdilution	28	24-48	Nutrient Broth (NB)	10.1007/s10646-019-02038-w	As2O3
Staphylococcus saprophyticus	NIOER176			Arsenic (As)	750	Broth microdilution	28	24-48	Nutrient Broth (NB)	10.1007/s10646-019-02038-w	As2O3
Staphylococcus saprophyticus	KS335	Portugal	Meat	Arsenic (As)	100	Agar dilution	37	24	Mueller Hinton agar (MHA)	10.1128/AAC.02685-20	AsNaO2
Staphylococcus saprophyticus	KS338	Portugal	Meat	Arsenic (As)	100	Agar dilution	37	24	Mueller Hinton agar (MHA)	10.1128/AAC.02685-20	AsNaO2
Staphylococcus saprophyticus	KS358	Portugal	Meat	Arsenic (As)	100	Agar dilution	37	24	Mueller Hinton agar (MHA)	10.1128/AAC.02685-20	AsNaO2
Staphylococcus saprophyticus	KS100	Denmark	Urine	Arsenic (As)	200	Agar dilution	37	24	Mueller Hinton agar (MHA)	10.1128/AAC.02685-20	AsNaO2
Staphylococcus saprophyticus	KS101	Bulgaria	Blood	Arsenic (As)	200	Agar dilution	37	24	Mueller Hinton agar (MHA)	10.1128/AAC.02685-20	AsNaO2
Staphylococcus saprophyticus	KS109	Brazil	Blood	Arsenic (As)	200	Agar dilution	37	24	Mueller Hinton agar (MHA)	10.1128/AAC.02685-20	AsNaO2
Staphylococcus saprophyticus	KS188	Portugal	Urine	Arsenic (As)	200	Agar dilution	37	24	Mueller Hinton agar (MHA)	10.1128/AAC.02685-20	AsNaO2
Staphylococcus saprophyticus	KS189	Portugal	Urine	Arsenic (As)	200	Agar dilution	37	24	Mueller Hinton agar (MHA)	10.1128/AAC.02685-20	AsNaO2
Staphylococcus saprophyticus	KS201	Portugal	Urine	Arsenic (As)	200	Agar dilution	37	24	Mueller Hinton agar (MHA)	10.1128/AAC.02685-20	AsNaO2
Staphylococcus saprophyticus	KS204	Portugal	Urine	Arsenic (As)	200	Agar dilution	37	24	Mueller Hinton agar (MHA)	10.1128/AAC.02685-20	AsNaO2
Staphylococcus saprophyticus	KS205	Portugal	Urine	Arsenic (As)	200	Agar dilution	37	24	Mueller Hinton agar (MHA)	10.1128/AAC.02685-20	AsNaO2
Staphylococcus saprophyticus	KS213	Portugal	Urine	Arsenic (As)	200	Agar dilution	37	24	Mueller Hinton agar (MHA)	10.1128/AAC.02685-20	AsNaO2
Staphylococcus saprophyticus	KS223	Portugal	Urine	Arsenic (As)	200	Agar dilution	37	24	Mueller Hinton agar (MHA)	10.1128/AAC.02685-20	AsNaO2
Staphylococcus saprophyticus	KS224	Portugal	Urine	Arsenic (As)	200	Agar dilution	37	24	Mueller Hinton agar (MHA)	10.1128/AAC.02685-20	AsNaO2
Staphylococcus saprophyticus	KS234	Portugal	Urine	Arsenic (As)	200	Agar dilution	37	24	Mueller Hinton agar (MHA)	10.1128/AAC.02685-20	AsNaO2
Staphylococcus saprophyticus	KS236	Portugal	Urine	Arsenic (As)	200	Agar dilution	37	24	Mueller Hinton agar (MHA)	10.1128/AAC.02685-20	AsNaO2
Staphylococcus saprophyticus	KS246	Portugal	Urine	Arsenic (As)	200	Agar dilution	37	24	Mueller Hinton agar (MHA)	10.1128/AAC.02685-20	AsNaO2
Staphylococcus saprophyticus	KS247	Portugal	Urine	Arsenic (As)	200	Agar dilution	37	24	Mueller Hinton agar (MHA)	10.1128/AAC.02685-20	AsNaO2
Staphylococcus saprophyticus	KS251	Portugal	Urine	Arsenic (As)	200	Agar dilution	37	24	Mueller Hinton agar (MHA)	10.1128/AAC.02685-20	AsNaO2
Staphylococcus saprophyticus	KS274	Spain	Urine	Arsenic (As)	200	Agar dilution	37	24	Mueller Hinton agar (MHA)	10.1128/AAC.02685-20	AsNaO2
Staphylococcus saprophyticus	KS336	Portugal	Meat	Arsenic (As)	200	Agar dilution	37	24	Mueller Hinton agar (MHA)	10.1128/AAC.02685-20	AsNaO2
Staphylococcus saprophyticus	KS337	Portugal	Meat	Arsenic (As)	200	Agar dilution	37	24	Mueller Hinton agar (MHA)	10.1128/AAC.02685-20	AsNaO2
Staphylococcus saprophyticus	KS341	Portugal	Meat	Arsenic (As)	200	Agar dilution	37	24	Mueller Hinton agar (MHA)	10.1128/AAC.02685-20	AsNaO2
Staphylococcus saprophyticus	KS350	Portugal	Human hands	Arsenic (As)	200	Agar dilution	37	24	Mueller Hinton agar (MHA)	10.1128/AAC.02685-20	AsNaO2
Staphylococcus saprophyticus	KS373	Portugal	Human hands	Arsenic (As)	200	Agar dilution	37	24	Mueller Hinton agar (MHA)	10.1128/AAC.02685-20	AsNaO2
Staphylococcus saprophyticus	KS391	Brazil	Animal	Arsenic (As)	200	Agar dilution	37	24	Mueller Hinton agar (MHA)	10.1128/AAC.02685-20	AsNaO2
Staphylococcus saprophyticus	KS392	Brazil	Animal	Arsenic (As)	200	Agar dilution	37	24	Mueller Hinton agar (MHA)	10.1128/AAC.02685-20	AsNaO2
Staphylococcus saprophyticus	KS406	Portugal	Human hands	Arsenic (As)	200	Agar dilution	37	24	Mueller Hinton agar (MHA)	10.1128/AAC.02685-20	AsNaO2
Staphylococcus saprophyticus	KS41	Denmark	Urine	Arsenic (As)	200	Agar dilution	37	24	Mueller Hinton agar (MHA)	10.1128/AAC.02685-20	AsNaO2
Staphylococcus saprophyticus	KS88	Denmark	Urine	Arsenic (As)	200	Agar dilution	37	24	Mueller Hinton agar (MHA)	10.1128/AAC.02685-20	AsNaO2
Staphylococcus saprophyticus	KS99	Denmark	Urine	Arsenic (As)	200	Agar dilution	37	24	Mueller Hinton agar (MHA)	10.1128/AAC.02685-20	AsNaO2
Staphylococcus saprophyticus	KS102	Bulgaria	Blood	Arsenic (As)	400	Agar dilution	37	24	Mueller Hinton agar (MHA)	10.1128/AAC.02685-20	AsNaO2
Staphylococcus saprophyticus	KS104	Denmark	Blood	Arsenic (As)	400	Agar dilution	37	24	Mueller Hinton agar (MHA)	10.1128/AAC.02685-20	AsNaO2
Staphylococcus saprophyticus	KS105	Denmark	Blood	Arsenic (As)	400	Agar dilution	37	24	Mueller Hinton agar (MHA)	10.1128/AAC.02685-20	AsNaO2
Staphylococcus saprophyticus	KS107	Denmark	Blood	Arsenic (As)	400	Agar dilution	37	24	Mueller Hinton agar (MHA)	10.1128/AAC.02685-20	AsNaO2
Staphylococcus saprophyticus	KS108	Brazil	Blood	Arsenic (As)	400	Agar dilution	37	24	Mueller Hinton agar (MHA)	10.1128/AAC.02685-20	AsNaO2
Staphylococcus saprophyticus	KS113	Poland	Urine	Arsenic (As)	400	Agar dilution	37	24	Mueller Hinton agar (MHA)	10.1128/AAC.02685-20	AsNaO2
Staphylococcus saprophyticus	KS114	Poland	Blood	Arsenic (As)	400	Agar dilution	37	24	Mueller Hinton agar (MHA)	10.1128/AAC.02685-20	AsNaO2
Staphylococcus saprophyticus	KS116	Poland	Urine	Arsenic (As)	400	Agar dilution	37	24	Mueller Hinton agar (MHA)	10.1128/AAC.02685-20	AsNaO2
Staphylococcus saprophyticus	KS119	Poland	Urine	Arsenic (As)	400	Agar dilution	37	24	Mueller Hinton agar (MHA)	10.1128/AAC.02685-20	AsNaO2
Staphylococcus saprophyticus	KS12	Denmark	Urine	Arsenic (As)	400	Agar dilution	37	24	Mueller Hinton agar (MHA)	10.1128/AAC.02685-20	AsNaO2
Staphylococcus saprophyticus	KS121	Poland	Urine	Arsenic (As)	400	Agar dilution	37	24	Mueller Hinton agar (MHA)	10.1128/AAC.02685-20	AsNaO2
Staphylococcus saprophyticus	KS123	Poland	Urine	Arsenic (As)	400	Agar dilution	37	24	Mueller Hinton agar (MHA)	10.1128/AAC.02685-20	AsNaO2
Staphylococcus saprophyticus	KS129	Portugal	Urine	Arsenic (As)	400	Agar dilution	37	24	Mueller Hinton agar (MHA)	10.1128/AAC.02685-20	AsNaO2
Staphylococcus saprophyticus	KS132	Portugal	Urine	Arsenic (As)	400	Agar dilution	37	24	Mueller Hinton agar (MHA)	10.1128/AAC.02685-20	AsNaO2
Staphylococcus saprophyticus	KS133	Portugal	Urine	Arsenic (As)	400	Agar dilution	37	24	Mueller Hinton agar (MHA)	10.1128/AAC.02685-20	AsNaO2
Staphylococcus saprophyticus	KS134	Portugal	Urine	Arsenic (As)	400	Agar dilution	37	24	Mueller Hinton agar (MHA)	10.1128/AAC.02685-20	AsNaO2
Staphylococcus saprophyticus	KS135	Portugal	Urine	Arsenic (As)	400	Agar dilution	37	24	Mueller Hinton agar (MHA)	10.1128/AAC.02685-20	AsNaO2
Staphylococcus saprophyticus	KS139	Portugal	Urine	Arsenic (As)	400	Agar dilution	37	24	Mueller Hinton agar (MHA)	10.1128/AAC.02685-20	AsNaO2
Staphylococcus saprophyticus	KS140	Portugal	Urine	Arsenic (As)	400	Agar dilution	37	24	Mueller Hinton agar (MHA)	10.1128/AAC.02685-20	AsNaO2
Staphylococcus saprophyticus	KS141	Portugal	Urine	Arsenic (As)	400	Agar dilution	37	24	Mueller Hinton agar (MHA)	10.1128/AAC.02685-20	AsNaO2
Staphylococcus saprophyticus	KS142	Portugal	Urine	Arsenic (As)	400	Agar dilution	37	24	Mueller Hinton agar (MHA)	10.1128/AAC.02685-20	AsNaO2
Staphylococcus saprophyticus	KS144	Portugal	Urine	Arsenic (As)	400	Agar dilution	37	24	Mueller Hinton agar (MHA)	10.1128/AAC.02685-20	AsNaO2
Staphylococcus saprophyticus	KS147	Portugal	Urine	Arsenic (As)	400	Agar dilution	37	24	Mueller Hinton agar (MHA)	10.1128/AAC.02685-20	AsNaO2
Staphylococcus saprophyticus	KS149	Portugal	Urine	Arsenic (As)	400	Agar dilution	37	24	Mueller Hinton agar (MHA)	10.1128/AAC.02685-20	AsNaO2
Staphylococcus saprophyticus	KS152	Portugal	Urine	Arsenic (As)	400	Agar dilution	37	24	Mueller Hinton agar (MHA)	10.1128/AAC.02685-20	AsNaO2
Staphylococcus saprophyticus	KS161	Portugal	Urine	Arsenic (As)	400	Agar dilution	37	24	Mueller Hinton agar (MHA)	10.1128/AAC.02685-20	AsNaO2
Staphylococcus saprophyticus	KS162	Portugal	Urine	Arsenic (As)	400	Agar dilution	37	24	Mueller Hinton agar (MHA)	10.1128/AAC.02685-20	AsNaO2
Staphylococcus saprophyticus	KS163	Portugal	Urine	Arsenic (As)	400	Agar dilution	37	24	Mueller Hinton agar (MHA)	10.1128/AAC.02685-20	AsNaO2
Staphylococcus saprophyticus	KS170	Portugal	Urine	Arsenic (As)	400	Agar dilution	37	24	Mueller Hinton agar (MHA)	10.1128/AAC.02685-20	AsNaO2
Staphylococcus saprophyticus	KS173	Portugal	Urine	Arsenic (As)	400	Agar dilution	37	24	Mueller Hinton agar (MHA)	10.1128/AAC.02685-20	AsNaO2
Staphylococcus saprophyticus	KS176	Portugal	Urine	Arsenic (As)	400	Agar dilution	37	24	Mueller Hinton agar (MHA)	10.1128/AAC.02685-20	AsNaO2
Staphylococcus saprophyticus	KS177	Portugal	Urine	Arsenic (As)	400	Agar dilution	37	24	Mueller Hinton agar (MHA)	10.1128/AAC.02685-20	AsNaO2
Staphylococcus saprophyticus	KS178	Portugal	Urine	Arsenic (As)	400	Agar dilution	37	24	Mueller Hinton agar (MHA)	10.1128/AAC.02685-20	AsNaO2
Staphylococcus saprophyticus	KS181	Portugal	Urine	Arsenic (As)	400	Agar dilution	37	24	Mueller Hinton agar (MHA)	10.1128/AAC.02685-20	AsNaO2
Staphylococcus saprophyticus	KS183	Portugal	Urine	Arsenic (As)	400	Agar dilution	37	24	Mueller Hinton agar (MHA)	10.1128/AAC.02685-20	AsNaO2
Staphylococcus saprophyticus	KS20	Denmark	Urine	Arsenic (As)	400	Agar dilution	37	24	Mueller Hinton agar (MHA)	10.1128/AAC.02685-20	AsNaO2
Staphylococcus saprophyticus	KS206	Portugal	Urine	Arsenic (As)	400	Agar dilution	37	24	Mueller Hinton agar (MHA)	10.1128/AAC.02685-20	AsNaO2
Staphylococcus saprophyticus	KS207	Portugal	Urine	Arsenic (As)	400	Agar dilution	37	24	Mueller Hinton agar (MHA)	10.1128/AAC.02685-20	AsNaO2
Staphylococcus saprophyticus	KS208	Portugal	Urine	Arsenic (As)	400	Agar dilution	37	24	Mueller Hinton agar (MHA)	10.1128/AAC.02685-20	AsNaO2
Staphylococcus saprophyticus	KS209	Portugal	Urine	Arsenic (As)	400	Agar dilution	37	24	Mueller Hinton agar (MHA)	10.1128/AAC.02685-20	AsNaO2
Staphylococcus saprophyticus	KS210	Portugal	Urine	Arsenic (As)	400	Agar dilution	37	24	Mueller Hinton agar (MHA)	10.1128/AAC.02685-20	AsNaO2
Staphylococcus saprophyticus	KS212	Portugal	Urine	Arsenic (As)	400	Agar dilution	37	24	Mueller Hinton agar (MHA)	10.1128/AAC.02685-20	AsNaO2
Staphylococcus saprophyticus	KS214	Portugal	Urine	Arsenic (As)	400	Agar dilution	37	24	Mueller Hinton agar (MHA)	10.1128/AAC.02685-20	AsNaO2
Staphylococcus saprophyticus	KS215	Portugal	Urine	Arsenic (As)	400	Agar dilution	37	24	Mueller Hinton agar (MHA)	10.1128/AAC.02685-20	AsNaO2
Staphylococcus saprophyticus	KS216	Portugal	Urine	Arsenic (As)	400	Agar dilution	37	24	Mueller Hinton agar (MHA)	10.1128/AAC.02685-20	AsNaO2
Staphylococcus saprophyticus	KS219	Portugal	Urine	Arsenic (As)	400	Agar dilution	37	24	Mueller Hinton agar (MHA)	10.1128/AAC.02685-20	AsNaO2
Staphylococcus saprophyticus	KS220	Portugal	Urine	Arsenic (As)	400	Agar dilution	37	24	Mueller Hinton agar (MHA)	10.1128/AAC.02685-20	AsNaO2
Staphylococcus saprophyticus	KS221	Portugal	Urine	Arsenic (As)	400	Agar dilution	37	24	Mueller Hinton agar (MHA)	10.1128/AAC.02685-20	AsNaO2
Staphylococcus saprophyticus	KS222	Portugal	Urine	Arsenic (As)	400	Agar dilution	37	24	Mueller Hinton agar (MHA)	10.1128/AAC.02685-20	AsNaO2
Staphylococcus saprophyticus	KS225	Portugal	Urine	Arsenic (As)	400	Agar dilution	37	24	Mueller Hinton agar (MHA)	10.1128/AAC.02685-20	AsNaO2
Staphylococcus saprophyticus	KS227	Portugal	Urine	Arsenic (As)	400	Agar dilution	37	24	Mueller Hinton agar (MHA)	10.1128/AAC.02685-20	AsNaO2
Staphylococcus saprophyticus	KS228	Portugal	Urine	Arsenic (As)	400	Agar dilution	37	24	Mueller Hinton agar (MHA)	10.1128/AAC.02685-20	AsNaO2
Staphylococcus saprophyticus	KS229	Portugal	Urine	Arsenic (As)	400	Agar dilution	37	24	Mueller Hinton agar (MHA)	10.1128/AAC.02685-20	AsNaO2
Staphylococcus saprophyticus	KS230	Portugal	Urine	Arsenic (As)	400	Agar dilution	37	24	Mueller Hinton agar (MHA)	10.1128/AAC.02685-20	AsNaO2
Staphylococcus saprophyticus	KS231	Portugal	Urine	Arsenic (As)	400	Agar dilution	37	24	Mueller Hinton agar (MHA)	10.1128/AAC.02685-20	AsNaO2
Staphylococcus saprophyticus	KS232	Portugal	Urine	Arsenic (As)	400	Agar dilution	37	24	Mueller Hinton agar (MHA)	10.1128/AAC.02685-20	AsNaO2
Staphylococcus saprophyticus	KS233	Portugal	Urine	Arsenic (As)	400	Agar dilution	37	24	Mueller Hinton agar (MHA)	10.1128/AAC.02685-20	AsNaO2
Staphylococcus saprophyticus	KS235	Portugal	Urine	Arsenic (As)	400	Agar dilution	37	24	Mueller Hinton agar (MHA)	10.1128/AAC.02685-20	AsNaO2
Staphylococcus saprophyticus	KS237	Portugal	Urine	Arsenic (As)	400	Agar dilution	37	24	Mueller Hinton agar (MHA)	10.1128/AAC.02685-20	AsNaO2
Staphylococcus saprophyticus	KS238	Portugal	Urine	Arsenic (As)	400	Agar dilution	37	24	Mueller Hinton agar (MHA)	10.1128/AAC.02685-20	AsNaO2
Staphylococcus saprophyticus	KS240	Portugal	Urine	Arsenic (As)	400	Agar dilution	37	24	Mueller Hinton agar (MHA)	10.1128/AAC.02685-20	AsNaO2
Staphylococcus saprophyticus	KS241	Portugal	Urine	Arsenic (As)	400	Agar dilution	37	24	Mueller Hinton agar (MHA)	10.1128/AAC.02685-20	AsNaO2
Staphylococcus saprophyticus	KS244	Portugal	Urine	Arsenic (As)	400	Agar dilution	37	24	Mueller Hinton agar (MHA)	10.1128/AAC.02685-20	AsNaO2
Staphylococcus saprophyticus	KS248	Portugal	Urine	Arsenic (As)	400	Agar dilution	37	24	Mueller Hinton agar (MHA)	10.1128/AAC.02685-20	AsNaO2
Staphylococcus saprophyticus	KS249	Portugal	Urine	Arsenic (As)	400	Agar dilution	37	24	Mueller Hinton agar (MHA)	10.1128/AAC.02685-20	AsNaO2
Staphylococcus saprophyticus	KS25	Denmark	Urine	Arsenic (As)	400	Agar dilution	37	24	Mueller Hinton agar (MHA)	10.1128/AAC.02685-20	AsNaO2
Staphylococcus saprophyticus	KS250	Portugal	Urine	Arsenic (As)	400	Agar dilution	37	24	Mueller Hinton agar (MHA)	10.1128/AAC.02685-20	AsNaO2
Staphylococcus saprophyticus	KS252	Portugal	Urine	Arsenic (As)	400	Agar dilution	37	24	Mueller Hinton agar (MHA)	10.1128/AAC.02685-20	AsNaO2
Staphylococcus saprophyticus	KS256	Spain	Urine	Arsenic (As)	400	Agar dilution	37	24	Mueller Hinton agar (MHA)	10.1128/AAC.02685-20	AsNaO2
Staphylococcus saprophyticus	KS262	Spain	Urine	Arsenic (As)	400	Agar dilution	37	24	Mueller Hinton agar (MHA)	10.1128/AAC.02685-20	AsNaO2
Staphylococcus saprophyticus	KS263	Spain	Urine	Arsenic (As)	400	Agar dilution	37	24	Mueller Hinton agar (MHA)	10.1128/AAC.02685-20	AsNaO2
Staphylococcus saprophyticus	KS264	Spain	Urine	Arsenic (As)	400	Agar dilution	37	24	Mueller Hinton agar (MHA)	10.1128/AAC.02685-20	AsNaO2
Staphylococcus saprophyticus	KS267	Spain	Urine	Arsenic (As)	400	Agar dilution	37	24	Mueller Hinton agar (MHA)	10.1128/AAC.02685-20	AsNaO2
Staphylococcus saprophyticus	KS268	Spain	Urine	Arsenic (As)	400	Agar dilution	37	24	Mueller Hinton agar (MHA)	10.1128/AAC.02685-20	AsNaO2
Staphylococcus saprophyticus	KS271	Spain	Urine	Arsenic (As)	400	Agar dilution	37	24	Mueller Hinton agar (MHA)	10.1128/AAC.02685-20	AsNaO2
Staphylococcus saprophyticus	KS272	Spain	Urine	Arsenic (As)	400	Agar dilution	37	24	Mueller Hinton agar (MHA)	10.1128/AAC.02685-20	AsNaO2
Staphylococcus saprophyticus	KS273	Spain	Urine	Arsenic (As)	400	Agar dilution	37	24	Mueller Hinton agar (MHA)	10.1128/AAC.02685-20	AsNaO2
Staphylococcus saprophyticus	KS276	Spain	Urine	Arsenic (As)	400	Agar dilution	37	24	Mueller Hinton agar (MHA)	10.1128/AAC.02685-20	AsNaO2
Staphylococcus saprophyticus	KS277	Spain	Urine	Arsenic (As)	400	Agar dilution	37	24	Mueller Hinton agar (MHA)	10.1128/AAC.02685-20	AsNaO2
Staphylococcus saprophyticus	KS278	Spain	Urine	Arsenic (As)	400	Agar dilution	37	24	Mueller Hinton agar (MHA)	10.1128/AAC.02685-20	AsNaO2
Staphylococcus saprophyticus	KS279	Spain	Urine	Arsenic (As)	400	Agar dilution	37	24	Mueller Hinton agar (MHA)	10.1128/AAC.02685-20	AsNaO2
Staphylococcus saprophyticus	KS284	Spain	Urine	Arsenic (As)	400	Agar dilution	37	24	Mueller Hinton agar (MHA)	10.1128/AAC.02685-20	AsNaO2
Staphylococcus saprophyticus	KS285	Spain	Urine	Arsenic (As)	400	Agar dilution	37	24	Mueller Hinton agar (MHA)	10.1128/AAC.02685-20	AsNaO2
Staphylococcus saprophyticus	KS286	Spain	Urine	Arsenic (As)	400	Agar dilution	37	24	Mueller Hinton agar (MHA)	10.1128/AAC.02685-20	AsNaO2
Staphylococcus saprophyticus	KS288	Spain	Urine	Arsenic (As)	400	Agar dilution	37	24	Mueller Hinton agar (MHA)	10.1128/AAC.02685-20	AsNaO2
Staphylococcus saprophyticus	KS289	Spain	Urine	Arsenic (As)	400	Agar dilution	37	24	Mueller Hinton agar (MHA)	10.1128/AAC.02685-20	AsNaO2
Staphylococcus saprophyticus	KS290	Spain	Urine	Arsenic (As)	400	Agar dilution	37	24	Mueller Hinton agar (MHA)	10.1128/AAC.02685-20	AsNaO2
Staphylococcus saprophyticus	KS291	Spain	Urine	Arsenic (As)	400	Agar dilution	37	24	Mueller Hinton agar (MHA)	10.1128/AAC.02685-20	AsNaO2
Staphylococcus saprophyticus	KS292	Spain	Urine	Arsenic (As)	400	Agar dilution	37	24	Mueller Hinton agar (MHA)	10.1128/AAC.02685-20	AsNaO2
Staphylococcus saprophyticus	KS294	Spain	Urine	Arsenic (As)	400	Agar dilution	37	24	Mueller Hinton agar (MHA)	10.1128/AAC.02685-20	AsNaO2
Staphylococcus saprophyticus	KS298	Spain	Urine	Arsenic (As)	400	Agar dilution	37	24	Mueller Hinton agar (MHA)	10.1128/AAC.02685-20	AsNaO2
Staphylococcus saprophyticus	KS299	Spain	Urine	Arsenic (As)	400	Agar dilution	37	24	Mueller Hinton agar (MHA)	10.1128/AAC.02685-20	AsNaO2
Staphylococcus saprophyticus	KS30	Denmark	Urine	Arsenic (As)	400	Agar dilution	37	24	Mueller Hinton agar (MHA)	10.1128/AAC.02685-20	AsNaO2
Staphylococcus saprophyticus	KS300	Spain	Urine	Arsenic (As)	400	Agar dilution	37	24	Mueller Hinton agar (MHA)	10.1128/AAC.02685-20	AsNaO2
Staphylococcus saprophyticus	KS302	Spain	Urine	Arsenic (As)	400	Agar dilution	37	24	Mueller Hinton agar (MHA)	10.1128/AAC.02685-20	AsNaO2
Staphylococcus saprophyticus	KS304	Spain	Urine	Arsenic (As)	400	Agar dilution	37	24	Mueller Hinton agar (MHA)	10.1128/AAC.02685-20	AsNaO2
Staphylococcus saprophyticus	KS305	Spain	Urine	Arsenic (As)	400	Agar dilution	37	24	Mueller Hinton agar (MHA)	10.1128/AAC.02685-20	AsNaO2
Staphylococcus saprophyticus	KS307	Spain	Urine	Arsenic (As)	400	Agar dilution	37	24	Mueller Hinton agar (MHA)	10.1128/AAC.02685-20	AsNaO2
Staphylococcus saprophyticus	KS308	Spain	Urine	Arsenic (As)	400	Agar dilution	37	24	Mueller Hinton agar (MHA)	10.1128/AAC.02685-20	AsNaO2
Staphylococcus saprophyticus	KS31	Denmark	Urine	Arsenic (As)	400	Agar dilution	37	24	Mueller Hinton agar (MHA)	10.1128/AAC.02685-20	AsNaO2
Staphylococcus saprophyticus	KS310	Portugal	Food:Table	Arsenic (As)	400	Agar dilution	37	24	Mueller Hinton agar (MHA)	10.1128/AAC.02685-20	AsNaO2
Staphylococcus saprophyticus	KS312	Portugal	Food:Pasta	Arsenic (As)	400	Agar dilution	37	24	Mueller Hinton agar (MHA)	10.1128/AAC.02685-20	AsNaO2
Staphylococcus saprophyticus	KS314	Portugal	Food: Knife	Arsenic (As)	400	Agar dilution	37	24	Mueller Hinton agar (MHA)	10.1128/AAC.02685-20	AsNaO2
Staphylococcus saprophyticus	KS315	Portugal	Food: Knife	Arsenic (As)	400	Agar dilution	37	24	Mueller Hinton agar (MHA)	10.1128/AAC.02685-20	AsNaO2
Staphylococcus saprophyticus	KS316	Portugal	Food:Pasta	Arsenic (As)	400	Agar dilution	37	24	Mueller Hinton agar (MHA)	10.1128/AAC.02685-20	AsNaO2
Staphylococcus saprophyticus	KS317	Portugal	Food:Mixer	Arsenic (As)	400	Agar dilution	37	24	Mueller Hinton agar (MHA)	10.1128/AAC.02685-20	AsNaO2
Staphylococcus saprophyticus	KS319	Portugal	Food:Mixer	Arsenic (As)	400	Agar dilution	37	24	Mueller Hinton agar (MHA)	10.1128/AAC.02685-20	AsNaO2
Staphylococcus saprophyticus	KS32	Denmark	Urine	Arsenic (As)	400	Agar dilution	37	24	Mueller Hinton agar (MHA)	10.1128/AAC.02685-20	AsNaO2
Staphylococcus saprophyticus	KS320	Portugal	Food:Mixer	Arsenic (As)	400	Agar dilution	37	24	Mueller Hinton agar (MHA)	10.1128/AAC.02685-20	AsNaO2
Staphylococcus saprophyticus	KS321	Portugal	Food:Mixer	Arsenic (As)	400	Agar dilution	37	24	Mueller Hinton agar (MHA)	10.1128/AAC.02685-20	AsNaO2
Staphylococcus saprophyticus	KS322	Portugal	Food:Mixer	Arsenic (As)	400	Agar dilution	37	24	Mueller Hinton agar (MHA)	10.1128/AAC.02685-20	AsNaO2
Staphylococcus saprophyticus	KS323	Portugal	Food:Mixer	Arsenic (As)	400	Agar dilution	37	24	Mueller Hinton agar (MHA)	10.1128/AAC.02685-20	AsNaO2
Staphylococcus saprophyticus	KS324	Portugal	Food:Mixer	Arsenic (As)	400	Agar dilution	37	24	Mueller Hinton agar (MHA)	10.1128/AAC.02685-20	AsNaO2
Staphylococcus saprophyticus	KS325	Portugal	Food:Mixer	Arsenic (As)	400	Agar dilution	37	24	Mueller Hinton agar (MHA)	10.1128/AAC.02685-20	AsNaO2
Staphylococcus saprophyticus	KS326	Portugal	Food:Mixer	Arsenic (As)	400	Agar dilution	37	24	Mueller Hinton agar (MHA)	10.1128/AAC.02685-20	AsNaO2
Staphylococcus saprophyticus	KS327	Portugal	Equipment	Arsenic (As)	400	Agar dilution	37	24	Mueller Hinton agar (MHA)	10.1128/AAC.02685-20	AsNaO2
Staphylococcus saprophyticus	KS328	Portugal	Equipment	Arsenic (As)	400	Agar dilution	37	24	Mueller Hinton agar (MHA)	10.1128/AAC.02685-20	AsNaO2
Staphylococcus saprophyticus	KS329	Portugal	Equipment	Arsenic (As)	400	Agar dilution	37	24	Mueller Hinton agar (MHA)	10.1128/AAC.02685-20	AsNaO2
Staphylococcus saprophyticus	KS33	Denmark	Urine	Arsenic (As)	400	Agar dilution	37	24	Mueller Hinton agar (MHA)	10.1128/AAC.02685-20	AsNaO2
Staphylococcus saprophyticus	KS330	Portugal	Equipment	Arsenic (As)	400	Agar dilution	37	24	Mueller Hinton agar (MHA)	10.1128/AAC.02685-20	AsNaO2
Staphylococcus saprophyticus	KS331	Portugal	Equipment	Arsenic (As)	400	Agar dilution	37	24	Mueller Hinton agar (MHA)	10.1128/AAC.02685-20	AsNaO2
Staphylococcus saprophyticus	KS333	Portugal	Meat	Arsenic (As)	400	Agar dilution	37	24	Mueller Hinton agar (MHA)	10.1128/AAC.02685-20	AsNaO2
Staphylococcus saprophyticus	KS334	Portugal	Meat	Arsenic (As)	400	Agar dilution	37	24	Mueller Hinton agar (MHA)	10.1128/AAC.02685-20	AsNaO2
Staphylococcus saprophyticus	KS339	Portugal	Meat	Arsenic (As)	400	Agar dilution	37	24	Mueller Hinton agar (MHA)	10.1128/AAC.02685-20	AsNaO2
Staphylococcus saprophyticus	KS340	Portugal	Meat	Arsenic (As)	400	Agar dilution	37	24	Mueller Hinton agar (MHA)	10.1128/AAC.02685-20	AsNaO2
Staphylococcus saprophyticus	KS342	Portugal	Meat	Arsenic (As)	400	Agar dilution	37	24	Mueller Hinton agar (MHA)	10.1128/AAC.02685-20	AsNaO2
Staphylococcus saprophyticus	KS343	Portugal	Meat	Arsenic (As)	400	Agar dilution	37	24	Mueller Hinton agar (MHA)	10.1128/AAC.02685-20	AsNaO2
Staphylococcus saprophyticus	KS344	Portugal	Meat	Arsenic (As)	400	Agar dilution	37	24	Mueller Hinton agar (MHA)	10.1128/AAC.02685-20	AsNaO2
Staphylococcus saprophyticus	KS345	Portugal	Meat	Arsenic (As)	400	Agar dilution	37	24	Mueller Hinton agar (MHA)	10.1128/AAC.02685-20	AsNaO2
Staphylococcus saprophyticus	KS346	Portugal	Meat	Arsenic (As)	400	Agar dilution	37	24	Mueller Hinton agar (MHA)	10.1128/AAC.02685-20	AsNaO2
Staphylococcus saprophyticus	KS348	Portugal	Human hands	Arsenic (As)	400	Agar dilution	37	24	Mueller Hinton agar (MHA)	10.1128/AAC.02685-20	AsNaO2
Staphylococcus saprophyticus	KS35	Denmark	Urine	Arsenic (As)	400	Agar dilution	37	24	Mueller Hinton agar (MHA)	10.1128/AAC.02685-20	AsNaO2
Staphylococcus saprophyticus	KS351	Portugal	Human hands	Arsenic (As)	400	Agar dilution	37	24	Mueller Hinton agar (MHA)	10.1128/AAC.02685-20	AsNaO2
Staphylococcus saprophyticus	KS352	Portugal	Live-pig	Arsenic (As)	400	Agar dilution	37	24	Mueller Hinton agar (MHA)	10.1128/AAC.02685-20	AsNaO2
Staphylococcus saprophyticus	KS353	Portugal	Meat	Arsenic (As)	400	Agar dilution	37	24	Mueller Hinton agar (MHA)	10.1128/AAC.02685-20	AsNaO2
Staphylococcus saprophyticus	KS356	Portugal	Meat	Arsenic (As)	400	Agar dilution	37	24	Mueller Hinton agar (MHA)	10.1128/AAC.02685-20	AsNaO2
Staphylococcus saprophyticus	KS357	Portugal	Meat	Arsenic (As)	400	Agar dilution	37	24	Mueller Hinton agar (MHA)	10.1128/AAC.02685-20	AsNaO2
Staphylococcus saprophyticus	KS359	Portugal	Meat	Arsenic (As)	400	Agar dilution	37	24	Mueller Hinton agar (MHA)	10.1128/AAC.02685-20	AsNaO2
Staphylococcus saprophyticus	KS360	Portugal	Meat	Arsenic (As)	400	Agar dilution	37	24	Mueller Hinton agar (MHA)	10.1128/AAC.02685-20	AsNaO2
Staphylococcus saprophyticus	KS361	Portugal	Meat	Arsenic (As)	400	Agar dilution	37	24	Mueller Hinton agar (MHA)	10.1128/AAC.02685-20	AsNaO2
Staphylococcus saprophyticus	KS362	Portugal	Meat	Arsenic (As)	400	Agar dilution	37	24	Mueller Hinton agar (MHA)	10.1128/AAC.02685-20	AsNaO2
Staphylococcus saprophyticus	KS363	Portugal	Meat	Arsenic (As)	400	Agar dilution	37	24	Mueller Hinton agar (MHA)	10.1128/AAC.02685-20	AsNaO2
Staphylococcus saprophyticus	KS364	Portugal	Meat	Arsenic (As)	400	Agar dilution	37	24	Mueller Hinton agar (MHA)	10.1128/AAC.02685-20	AsNaO2
Staphylococcus saprophyticus	KS365	Portugal	Meat	Arsenic (As)	400	Agar dilution	37	24	Mueller Hinton agar (MHA)	10.1128/AAC.02685-20	AsNaO2
Staphylococcus saprophyticus	KS366	Portugal	Meat	Arsenic (As)	400	Agar dilution	37	24	Mueller Hinton agar (MHA)	10.1128/AAC.02685-20	AsNaO2
Staphylococcus saprophyticus	KS367	Portugal	Meat	Arsenic (As)	400	Agar dilution	37	24	Mueller Hinton agar (MHA)	10.1128/AAC.02685-20	AsNaO2
Staphylococcus saprophyticus	KS368	Portugal	Meat	Arsenic (As)	400	Agar dilution	37	24	Mueller Hinton agar (MHA)	10.1128/AAC.02685-20	AsNaO2
Staphylococcus saprophyticus	KS369	Portugal	Meat	Arsenic (As)	400	Agar dilution	37	24	Mueller Hinton agar (MHA)	10.1128/AAC.02685-20	AsNaO2
Staphylococcus saprophyticus	KS370	Portugal	Meat	Arsenic (As)	400	Agar dilution	37	24	Mueller Hinton agar (MHA)	10.1128/AAC.02685-20	AsNaO2
Staphylococcus saprophyticus	KS371	Portugal	Human hands	Arsenic (As)	400	Agar dilution	37	24	Mueller Hinton agar (MHA)	10.1128/AAC.02685-20	AsNaO2
Staphylococcus saprophyticus	KS372	Portugal	Human hands	Arsenic (As)	400	Agar dilution	37	24	Mueller Hinton agar (MHA)	10.1128/AAC.02685-20	AsNaO2
Staphylococcus saprophyticus	KS374	Portugal	Human hands	Arsenic (As)	400	Agar dilution	37	24	Mueller Hinton agar (MHA)	10.1128/AAC.02685-20	AsNaO2
Staphylococcus saprophyticus	KS375	Portugal	Human hands	Arsenic (As)	400	Agar dilution	37	24	Mueller Hinton agar (MHA)	10.1128/AAC.02685-20	AsNaO2
Staphylococcus saprophyticus	KS376	Portugal	Human hands	Arsenic (As)	400	Agar dilution	37	24	Mueller Hinton agar (MHA)	10.1128/AAC.02685-20	AsNaO2
Staphylococcus saprophyticus	KS377	Portugal	Human hands	Arsenic (As)	400	Agar dilution	37	24	Mueller Hinton agar (MHA)	10.1128/AAC.02685-20	AsNaO2
Staphylococcus saprophyticus	KS378	Portugal	Equipment	Arsenic (As)	400	Agar dilution	37	24	Mueller Hinton agar (MHA)	10.1128/AAC.02685-20	AsNaO2
Staphylococcus saprophyticus	KS379	Portugal	Equipment	Arsenic (As)	400	Agar dilution	37	24	Mueller Hinton agar (MHA)	10.1128/AAC.02685-20	AsNaO2
Staphylococcus saprophyticus	KS381	Portugal	Equipment	Arsenic (As)	400	Agar dilution	37	24	Mueller Hinton agar (MHA)	10.1128/AAC.02685-20	AsNaO2
Staphylococcus saprophyticus	KS382	Portugal	Equipment	Arsenic (As)	400	Agar dilution	37	24	Mueller Hinton agar (MHA)	10.1128/AAC.02685-20	AsNaO2
Staphylococcus saprophyticus	KS383	Portugal	Equipment	Arsenic (As)	400	Agar dilution	37	24	Mueller Hinton agar (MHA)	10.1128/AAC.02685-20	AsNaO2
Staphylococcus saprophyticus	KS384	Portugal	Equipment	Arsenic (As)	400	Agar dilution	37	24	Mueller Hinton agar (MHA)	10.1128/AAC.02685-20	AsNaO2
Staphylococcus saprophyticus	KS385	Portugal	Equipment	Arsenic (As)	400	Agar dilution	37	24	Mueller Hinton agar (MHA)	10.1128/AAC.02685-20	AsNaO2
Staphylococcus saprophyticus	KS386	Portugal	Equipment	Arsenic (As)	400	Agar dilution	37	24	Mueller Hinton agar (MHA)	10.1128/AAC.02685-20	AsNaO2
Staphylococcus saprophyticus	KS387	Portugal	Meat	Arsenic (As)	400	Agar dilution	37	24	Mueller Hinton agar (MHA)	10.1128/AAC.02685-20	AsNaO2
Staphylococcus saprophyticus	KS397	Portugal	Equipment	Arsenic (As)	400	Agar dilution	37	24	Mueller Hinton agar (MHA)	10.1128/AAC.02685-20	AsNaO2
Staphylococcus saprophyticus	KS398	Portugal	Equipment	Arsenic (As)	400	Agar dilution	37	24	Mueller Hinton agar (MHA)	10.1128/AAC.02685-20	AsNaO2
Staphylococcus saprophyticus	KS399	Portugal	Equipment	Arsenic (As)	400	Agar dilution	37	24	Mueller Hinton agar (MHA)	10.1128/AAC.02685-20	AsNaO2
Staphylococcus saprophyticus	KS40	Denmark	Urine	Arsenic (As)	400	Agar dilution	37	24	Mueller Hinton agar (MHA)	10.1128/AAC.02685-20	AsNaO2
Staphylococcus saprophyticus	KS400	Portugal	Equipment	Arsenic (As)	400	Agar dilution	37	24	Mueller Hinton agar (MHA)	10.1128/AAC.02685-20	AsNaO2
Staphylococcus saprophyticus	KS401	Portugal	Equipment	Arsenic (As)	400	Agar dilution	37	24	Mueller Hinton agar (MHA)	10.1128/AAC.02685-20	AsNaO2
Staphylococcus saprophyticus	KS402	Portugal	Human hands	Arsenic (As)	400	Agar dilution	37	24	Mueller Hinton agar (MHA)	10.1128/AAC.02685-20	AsNaO2
Staphylococcus saprophyticus	KS403	Portugal	Human hands	Arsenic (As)	400	Agar dilution	37	24	Mueller Hinton agar (MHA)	10.1128/AAC.02685-20	AsNaO2
Staphylococcus saprophyticus	KS404	Portugal	Human hands	Arsenic (As)	400	Agar dilution	37	24	Mueller Hinton agar (MHA)	10.1128/AAC.02685-20	AsNaO2
Staphylococcus saprophyticus	KS405	Portugal	Human hands	Arsenic (As)	400	Agar dilution	37	24	Mueller Hinton agar (MHA)	10.1128/AAC.02685-20	AsNaO2
Staphylococcus saprophyticus	KS407	Portugal	Human hands	Arsenic (As)	400	Agar dilution	37	24	Mueller Hinton agar (MHA)	10.1128/AAC.02685-20	AsNaO2
Staphylococcus saprophyticus	KS408	Portugal	Human hands	Arsenic (As)	400	Agar dilution	37	24	Mueller Hinton agar (MHA)	10.1128/AAC.02685-20	AsNaO2
Staphylococcus saprophyticus	KS411	Portugal	Human hands	Arsenic (As)	400	Agar dilution	37	24	Mueller Hinton agar (MHA)	10.1128/AAC.02685-20	AsNaO2
Staphylococcus saprophyticus	KS412	Portugal	Human hands	Arsenic (As)	400	Agar dilution	37	24	Mueller Hinton agar (MHA)	10.1128/AAC.02685-20	AsNaO2
Staphylococcus saprophyticus	KS413	Portugal	Human hands	Arsenic (As)	400	Agar dilution	37	24	Mueller Hinton agar (MHA)	10.1128/AAC.02685-20	AsNaO2
Staphylococcus saprophyticus	KS414	Portugal	Human hands	Arsenic (As)	400	Agar dilution	37	24	Mueller Hinton agar (MHA)	10.1128/AAC.02685-20	AsNaO2
Staphylococcus saprophyticus	KS415	Portugal	Human hands	Arsenic (As)	400	Agar dilution	37	24	Mueller Hinton agar (MHA)	10.1128/AAC.02685-20	AsNaO2
Staphylococcus saprophyticus	KS416	Portugal	Equipment	Arsenic (As)	400	Agar dilution	37	24	Mueller Hinton agar (MHA)	10.1128/AAC.02685-20	AsNaO2
Staphylococcus saprophyticus	KS417	Portugal	Equipment	Arsenic (As)	400	Agar dilution	37	24	Mueller Hinton agar (MHA)	10.1128/AAC.02685-20	AsNaO2
Staphylococcus saprophyticus	KS418	Portugal	Equipment	Arsenic (As)	400	Agar dilution	37	24	Mueller Hinton agar (MHA)	10.1128/AAC.02685-20	AsNaO2
Staphylococcus saprophyticus	KS419	Portugal	Equipment	Arsenic (As)	400	Agar dilution	37	24	Mueller Hinton agar (MHA)	10.1128/AAC.02685-20	AsNaO2
Staphylococcus saprophyticus	KS42	Denmark	Urine	Arsenic (As)	400	Agar dilution	37	24	Mueller Hinton agar (MHA)	10.1128/AAC.02685-20	AsNaO2
Staphylococcus saprophyticus	KS420	Portugal	Equipment	Arsenic (As)	400	Agar dilution	37	24	Mueller Hinton agar (MHA)	10.1128/AAC.02685-20	AsNaO2
Staphylococcus saprophyticus	KS421	Portugal	Equipment	Arsenic (As)	400	Agar dilution	37	24	Mueller Hinton agar (MHA)	10.1128/AAC.02685-20	AsNaO2
Staphylococcus saprophyticus	KS422	Portugal	Equipment	Arsenic (As)	400	Agar dilution	37	24	Mueller Hinton agar (MHA)	10.1128/AAC.02685-20	AsNaO2
Staphylococcus saprophyticus	KS423	Portugal	Equipment	Arsenic (As)	400	Agar dilution	37	24	Mueller Hinton agar (MHA)	10.1128/AAC.02685-20	AsNaO2
Staphylococcus saprophyticus	KS424	Portugal	Equipment	Arsenic (As)	400	Agar dilution	37	24	Mueller Hinton agar (MHA)	10.1128/AAC.02685-20	AsNaO2
Staphylococcus saprophyticus	KS425	Portugal	Equipment	Arsenic (As)	400	Agar dilution	37	24	Mueller Hinton agar (MHA)	10.1128/AAC.02685-20	AsNaO2
Staphylococcus saprophyticus	KS426	Portugal	Equipment	Arsenic (As)	400	Agar dilution	37	24	Mueller Hinton agar (MHA)	10.1128/AAC.02685-20	AsNaO2
Staphylococcus saprophyticus	KS427	Portugal	Equipment	Arsenic (As)	400	Agar dilution	37	24	Mueller Hinton agar (MHA)	10.1128/AAC.02685-20	AsNaO2
Staphylococcus saprophyticus	KS428	Portugal	Human hands	Arsenic (As)	400	Agar dilution	37	24	Mueller Hinton agar (MHA)	10.1128/AAC.02685-20	AsNaO2
Staphylococcus saprophyticus	KS43	Denmark	Urine	Arsenic (As)	400	Agar dilution	37	24	Mueller Hinton agar (MHA)	10.1128/AAC.02685-20	AsNaO2
Staphylococcus saprophyticus	KS430	Portugal	Human hands	Arsenic (As)	400	Agar dilution	37	24	Mueller Hinton agar (MHA)	10.1128/AAC.02685-20	AsNaO2
Staphylococcus saprophyticus	KS432	Portugal	Human hands	Arsenic (As)	400	Agar dilution	37	24	Mueller Hinton agar (MHA)	10.1128/AAC.02685-20	AsNaO2
Staphylococcus saprophyticus	KS433	Portugal	Human hands	Arsenic (As)	400	Agar dilution	37	24	Mueller Hinton agar (MHA)	10.1128/AAC.02685-20	AsNaO2
Staphylococcus saprophyticus	KS434	Portugal	Human hands	Arsenic (As)	400	Agar dilution	37	24	Mueller Hinton agar (MHA)	10.1128/AAC.02685-20	AsNaO2
Staphylococcus saprophyticus	KS435	Portugal	Meat	Arsenic (As)	400	Agar dilution	37	24	Mueller Hinton agar (MHA)	10.1128/AAC.02685-20	AsNaO2
Staphylococcus saprophyticus	KS436	Portugal	Meat	Arsenic (As)	400	Agar dilution	37	24	Mueller Hinton agar (MHA)	10.1128/AAC.02685-20	AsNaO2
Staphylococcus saprophyticus	KS437	Portugal	Meat	Arsenic (As)	400	Agar dilution	37	24	Mueller Hinton agar (MHA)	10.1128/AAC.02685-20	AsNaO2
Staphylococcus saprophyticus	KS438	Portugal	Meat	Arsenic (As)	400	Agar dilution	37	24	Mueller Hinton agar (MHA)	10.1128/AAC.02685-20	AsNaO2
Staphylococcus saprophyticus	KS439	Portugal	Meat	Arsenic (As)	400	Agar dilution	37	24	Mueller Hinton agar (MHA)	10.1128/AAC.02685-20	AsNaO2
Staphylococcus saprophyticus	KS440	Portugal	Meat	Arsenic (As)	400	Agar dilution	37	24	Mueller Hinton agar (MHA)	10.1128/AAC.02685-20	AsNaO2
Staphylococcus saprophyticus	KS46	Denmark	Urine	Arsenic (As)	400	Agar dilution	37	24	Mueller Hinton agar (MHA)	10.1128/AAC.02685-20	AsNaO2
Staphylococcus saprophyticus	KS47	Denmark	Urine	Arsenic (As)	400	Agar dilution	37	24	Mueller Hinton agar (MHA)	10.1128/AAC.02685-20	AsNaO2
Staphylococcus saprophyticus	KS53	Denmark	Urine	Arsenic (As)	400	Agar dilution	37	24	Mueller Hinton agar (MHA)	10.1128/AAC.02685-20	AsNaO2
Staphylococcus saprophyticus	KS57	Denmark	Urine	Arsenic (As)	400	Agar dilution	37	24	Mueller Hinton agar (MHA)	10.1128/AAC.02685-20	AsNaO2
Staphylococcus saprophyticus	KS59	Denmark	Urine	Arsenic (As)	400	Agar dilution	37	24	Mueller Hinton agar (MHA)	10.1128/AAC.02685-20	AsNaO2
Staphylococcus saprophyticus	KS64	Denmark	Urine	Arsenic (As)	400	Agar dilution	37	24	Mueller Hinton agar (MHA)	10.1128/AAC.02685-20	AsNaO2
Staphylococcus saprophyticus	KS67	Denmark	Urine	Arsenic (As)	400	Agar dilution	37	24	Mueller Hinton agar (MHA)	10.1128/AAC.02685-20	AsNaO2
Staphylococcus saprophyticus	KS68	Denmark	Urine	Arsenic (As)	400	Agar dilution	37	24	Mueller Hinton agar (MHA)	10.1128/AAC.02685-20	AsNaO2
Staphylococcus saprophyticus	KS70	Denmark	Urine	Arsenic (As)	400	Agar dilution	37	24	Mueller Hinton agar (MHA)	10.1128/AAC.02685-20	AsNaO2
Staphylococcus saprophyticus	KS71	Denmark	Urine	Arsenic (As)	400	Agar dilution	37	24	Mueller Hinton agar (MHA)	10.1128/AAC.02685-20	AsNaO2
Staphylococcus saprophyticus	KS73	Denmark	Urine	Arsenic (As)	400	Agar dilution	37	24	Mueller Hinton agar (MHA)	10.1128/AAC.02685-20	AsNaO2
Staphylococcus saprophyticus	KS77	Denmark	Urine	Arsenic (As)	400	Agar dilution	37	24	Mueller Hinton agar (MHA)	10.1128/AAC.02685-20	AsNaO2
Staphylococcus saprophyticus	KS79	Denmark	Urine	Arsenic (As)	400	Agar dilution	37	24	Mueller Hinton agar (MHA)	10.1128/AAC.02685-20	AsNaO2
Staphylococcus saprophyticus	KS8	Denmark	Urine	Arsenic (As)	400	Agar dilution	37	24	Mueller Hinton agar (MHA)	10.1128/AAC.02685-20	AsNaO2
Staphylococcus saprophyticus	KS81	Denmark	Urine	Arsenic (As)	400	Agar dilution	37	24	Mueller Hinton agar (MHA)	10.1128/AAC.02685-20	AsNaO2
Staphylococcus saprophyticus	KS83	Denmark	Urine	Arsenic (As)	400	Agar dilution	37	24	Mueller Hinton agar (MHA)	10.1128/AAC.02685-20	AsNaO2
Staphylococcus saprophyticus	KS9	Denmark	Urine	Arsenic (As)	400	Agar dilution	37	24	Mueller Hinton agar (MHA)	10.1128/AAC.02685-20	AsNaO2
Staphylococcus saprophyticus	KS90	Denmark	Urine	Arsenic (As)	400	Agar dilution	37	24	Mueller Hinton agar (MHA)	10.1128/AAC.02685-20	AsNaO2
Staphylococcus saprophyticus	KS93	Denmark	Urine	Arsenic (As)	400	Agar dilution	37	24	Mueller Hinton agar (MHA)	10.1128/AAC.02685-20	AsNaO2
Staphylococcus saprophyticus	KS97	Denmark	Urine	Arsenic (As)	400	Agar dilution	37	24	Mueller Hinton agar (MHA)	10.1128/AAC.02685-20	AsNaO2
Staphylococcus saprophyticus	KS103	Bulgaria	Blood	Arsenic (As)	800	Agar dilution	37	24	Mueller Hinton agar (MHA)	10.1128/AAC.02685-20	AsNaO2
Staphylococcus saprophyticus	KS112	Poland	Urine	Arsenic (As)	800	Agar dilution	37	24	Mueller Hinton agar (MHA)	10.1128/AAC.02685-20	AsNaO2
Staphylococcus saprophyticus	KS117	Poland	Urine	Arsenic (As)	800	Agar dilution	37	24	Mueller Hinton agar (MHA)	10.1128/AAC.02685-20	AsNaO2
Staphylococcus saprophyticus	KS118	Poland	Urine	Arsenic (As)	800	Agar dilution	37	24	Mueller Hinton agar (MHA)	10.1128/AAC.02685-20	AsNaO2
Staphylococcus saprophyticus	KS122	Poland	Urine	Arsenic (As)	800	Agar dilution	37	24	Mueller Hinton agar (MHA)	10.1128/AAC.02685-20	AsNaO2
Staphylococcus saprophyticus	KS125	Poland	Nasal swab	Arsenic (As)	800	Agar dilution	37	24	Mueller Hinton agar (MHA)	10.1128/AAC.02685-20	AsNaO2
Staphylococcus saprophyticus	KS126	Portugal	Urine	Arsenic (As)	800	Agar dilution	37	24	Mueller Hinton agar (MHA)	10.1128/AAC.02685-20	AsNaO2
Staphylococcus saprophyticus	KS127	Portugal	Urine	Arsenic (As)	800	Agar dilution	37	24	Mueller Hinton agar (MHA)	10.1128/AAC.02685-20	AsNaO2
Staphylococcus saprophyticus	KS128	Portugal	Urine	Arsenic (As)	800	Agar dilution	37	24	Mueller Hinton agar (MHA)	10.1128/AAC.02685-20	AsNaO2
Staphylococcus saprophyticus	KS13	Denmark	Urine	Arsenic (As)	800	Agar dilution	37	24	Mueller Hinton agar (MHA)	10.1128/AAC.02685-20	AsNaO2
Staphylococcus saprophyticus	KS130	Portugal	Urine	Arsenic (As)	800	Agar dilution	37	24	Mueller Hinton agar (MHA)	10.1128/AAC.02685-20	AsNaO2
Staphylococcus saprophyticus	KS131	Portugal	Urine	Arsenic (As)	800	Agar dilution	37	24	Mueller Hinton agar (MHA)	10.1128/AAC.02685-20	AsNaO2
Staphylococcus saprophyticus	KS136	Portugal	Urine	Arsenic (As)	800	Agar dilution	37	24	Mueller Hinton agar (MHA)	10.1128/AAC.02685-20	AsNaO2
Staphylococcus saprophyticus	KS138	Portugal	Urine	Arsenic (As)	800	Agar dilution	37	24	Mueller Hinton agar (MHA)	10.1128/AAC.02685-20	AsNaO2
Staphylococcus saprophyticus	KS14	Denmark	Urine	Arsenic (As)	800	Agar dilution	37	24	Mueller Hinton agar (MHA)	10.1128/AAC.02685-20	AsNaO2
Staphylococcus saprophyticus	KS143	Portugal	Urine	Arsenic (As)	800	Agar dilution	37	24	Mueller Hinton agar (MHA)	10.1128/AAC.02685-20	AsNaO2
Staphylococcus saprophyticus	KS145	Portugal	Urine	Arsenic (As)	800	Agar dilution	37	24	Mueller Hinton agar (MHA)	10.1128/AAC.02685-20	AsNaO2
Staphylococcus saprophyticus	KS146	Portugal	Urine	Arsenic (As)	800	Agar dilution	37	24	Mueller Hinton agar (MHA)	10.1128/AAC.02685-20	AsNaO2
Staphylococcus saprophyticus	KS148	Portugal	Urine	Arsenic (As)	800	Agar dilution	37	24	Mueller Hinton agar (MHA)	10.1128/AAC.02685-20	AsNaO2
Staphylococcus saprophyticus	KS15	Denmark	Urine	Arsenic (As)	800	Agar dilution	37	24	Mueller Hinton agar (MHA)	10.1128/AAC.02685-20	AsNaO2
Staphylococcus saprophyticus	KS150	Portugal	Urine	Arsenic (As)	800	Agar dilution	37	24	Mueller Hinton agar (MHA)	10.1128/AAC.02685-20	AsNaO2
Staphylococcus saprophyticus	KS151	Portugal	Urine	Arsenic (As)	800	Agar dilution	37	24	Mueller Hinton agar (MHA)	10.1128/AAC.02685-20	AsNaO2
Staphylococcus saprophyticus	KS153	Portugal	Urine	Arsenic (As)	800	Agar dilution	37	24	Mueller Hinton agar (MHA)	10.1128/AAC.02685-20	AsNaO2
Staphylococcus saprophyticus	KS154	Portugal	Urine	Arsenic (As)	800	Agar dilution	37	24	Mueller Hinton agar (MHA)	10.1128/AAC.02685-20	AsNaO2
Staphylococcus saprophyticus	KS155	Portugal	Urine	Arsenic (As)	800	Agar dilution	37	24	Mueller Hinton agar (MHA)	10.1128/AAC.02685-20	AsNaO2
Staphylococcus saprophyticus	KS156	Portugal	Urine	Arsenic (As)	800	Agar dilution	37	24	Mueller Hinton agar (MHA)	10.1128/AAC.02685-20	AsNaO2
Staphylococcus saprophyticus	KS157	Portugal	Urine	Arsenic (As)	800	Agar dilution	37	24	Mueller Hinton agar (MHA)	10.1128/AAC.02685-20	AsNaO2
Staphylococcus saprophyticus	KS158	Portugal	Urine	Arsenic (As)	800	Agar dilution	37	24	Mueller Hinton agar (MHA)	10.1128/AAC.02685-20	AsNaO2
Staphylococcus saprophyticus	KS159	Portugal	Urine	Arsenic (As)	800	Agar dilution	37	24	Mueller Hinton agar (MHA)	10.1128/AAC.02685-20	AsNaO2
Staphylococcus saprophyticus	KS160	Portugal	Urine	Arsenic (As)	800	Agar dilution	37	24	Mueller Hinton agar (MHA)	10.1128/AAC.02685-20	AsNaO2
Staphylococcus saprophyticus	KS164	Portugal	Urine	Arsenic (As)	800	Agar dilution	37	24	Mueller Hinton agar (MHA)	10.1128/AAC.02685-20	AsNaO2
Staphylococcus saprophyticus	KS165	Portugal	Urine	Arsenic (As)	800	Agar dilution	37	24	Mueller Hinton agar (MHA)	10.1128/AAC.02685-20	AsNaO2
Staphylococcus saprophyticus	KS166	Portugal	Urine	Arsenic (As)	800	Agar dilution	37	24	Mueller Hinton agar (MHA)	10.1128/AAC.02685-20	AsNaO2
Staphylococcus saprophyticus	KS167	Portugal	Urine	Arsenic (As)	800	Agar dilution	37	24	Mueller Hinton agar (MHA)	10.1128/AAC.02685-20	AsNaO2
Staphylococcus saprophyticus	KS168	Portugal	Urine	Arsenic (As)	800	Agar dilution	37	24	Mueller Hinton agar (MHA)	10.1128/AAC.02685-20	AsNaO2
Staphylococcus saprophyticus	KS172	Portugal	Urine	Arsenic (As)	800	Agar dilution	37	24	Mueller Hinton agar (MHA)	10.1128/AAC.02685-20	AsNaO2
Staphylococcus saprophyticus	KS174	Portugal	Urine	Arsenic (As)	800	Agar dilution	37	24	Mueller Hinton agar (MHA)	10.1128/AAC.02685-20	AsNaO2
Staphylococcus saprophyticus	KS175	Portugal	Urine	Arsenic (As)	800	Agar dilution	37	24	Mueller Hinton agar (MHA)	10.1128/AAC.02685-20	AsNaO2
Staphylococcus saprophyticus	KS179	Portugal	Urine	Arsenic (As)	800	Agar dilution	37	24	Mueller Hinton agar (MHA)	10.1128/AAC.02685-20	AsNaO2
Staphylococcus saprophyticus	KS18	Denmark	Urine	Arsenic (As)	800	Agar dilution	37	24	Mueller Hinton agar (MHA)	10.1128/AAC.02685-20	AsNaO2
Staphylococcus saprophyticus	KS180	Portugal	Urine	Arsenic (As)	800	Agar dilution	37	24	Mueller Hinton agar (MHA)	10.1128/AAC.02685-20	AsNaO2
Staphylococcus saprophyticus	KS182	Portugal	Urine	Arsenic (As)	800	Agar dilution	37	24	Mueller Hinton agar (MHA)	10.1128/AAC.02685-20	AsNaO2
Staphylococcus saprophyticus	KS184	Portugal	Urine	Arsenic (As)	800	Agar dilution	37	24	Mueller Hinton agar (MHA)	10.1128/AAC.02685-20	AsNaO2
Staphylococcus saprophyticus	KS185	Portugal	Urine	Arsenic (As)	800	Agar dilution	37	24	Mueller Hinton agar (MHA)	10.1128/AAC.02685-20	AsNaO2
Staphylococcus saprophyticus	KS186	Portugal	Urine	Arsenic (As)	800	Agar dilution	37	24	Mueller Hinton agar (MHA)	10.1128/AAC.02685-20	AsNaO2
Staphylococcus saprophyticus	KS187	Portugal	Urine	Arsenic (As)	800	Agar dilution	37	24	Mueller Hinton agar (MHA)	10.1128/AAC.02685-20	AsNaO2
Staphylococcus saprophyticus	KS19	Denmark	Urine	Arsenic (As)	800	Agar dilution	37	24	Mueller Hinton agar (MHA)	10.1128/AAC.02685-20	AsNaO2
Staphylococcus saprophyticus	KS190	Portugal	Urine	Arsenic (As)	800	Agar dilution	37	24	Mueller Hinton agar (MHA)	10.1128/AAC.02685-20	AsNaO2
Staphylococcus saprophyticus	KS191	Portugal	Urine	Arsenic (As)	800	Agar dilution	37	24	Mueller Hinton agar (MHA)	10.1128/AAC.02685-20	AsNaO2
Staphylococcus saprophyticus	KS192	Portugal	Urine	Arsenic (As)	800	Agar dilution	37	24	Mueller Hinton agar (MHA)	10.1128/AAC.02685-20	AsNaO2
Staphylococcus saprophyticus	KS193	Portugal	Urine	Arsenic (As)	800	Agar dilution	37	24	Mueller Hinton agar (MHA)	10.1128/AAC.02685-20	AsNaO2
Staphylococcus saprophyticus	KS195	Portugal	Urine	Arsenic (As)	800	Agar dilution	37	24	Mueller Hinton agar (MHA)	10.1128/AAC.02685-20	AsNaO2
Staphylococcus saprophyticus	KS197	Portugal	Urine	Arsenic (As)	800	Agar dilution	37	24	Mueller Hinton agar (MHA)	10.1128/AAC.02685-20	AsNaO2
Staphylococcus saprophyticus	KS22	Denmark	Urine	Arsenic (As)	800	Agar dilution	37	24	Mueller Hinton agar (MHA)	10.1128/AAC.02685-20	AsNaO2
Staphylococcus saprophyticus	KS23	Denmark	Urine	Arsenic (As)	800	Agar dilution	37	24	Mueller Hinton agar (MHA)	10.1128/AAC.02685-20	AsNaO2
Staphylococcus saprophyticus	KS24	Denmark	Urine	Arsenic (As)	800	Agar dilution	37	24	Mueller Hinton agar (MHA)	10.1128/AAC.02685-20	AsNaO2
Staphylococcus saprophyticus	KS255	Spain	Urine	Arsenic (As)	800	Agar dilution	37	24	Mueller Hinton agar (MHA)	10.1128/AAC.02685-20	AsNaO2
Staphylococcus saprophyticus	KS258	Spain	Urine	Arsenic (As)	800	Agar dilution	37	24	Mueller Hinton agar (MHA)	10.1128/AAC.02685-20	AsNaO2
Staphylococcus saprophyticus	KS259	Spain	Urine	Arsenic (As)	800	Agar dilution	37	24	Mueller Hinton agar (MHA)	10.1128/AAC.02685-20	AsNaO2
Staphylococcus saprophyticus	KS26	Denmark	Urine	Arsenic (As)	800	Agar dilution	37	24	Mueller Hinton agar (MHA)	10.1128/AAC.02685-20	AsNaO2
Staphylococcus saprophyticus	KS260	Spain	Urine	Arsenic (As)	800	Agar dilution	37	24	Mueller Hinton agar (MHA)	10.1128/AAC.02685-20	AsNaO2
Staphylococcus saprophyticus	KS261	Spain	Urine	Arsenic (As)	800	Agar dilution	37	24	Mueller Hinton agar (MHA)	10.1128/AAC.02685-20	AsNaO2
Staphylococcus saprophyticus	KS265	Spain	Urine	Arsenic (As)	800	Agar dilution	37	24	Mueller Hinton agar (MHA)	10.1128/AAC.02685-20	AsNaO2
Staphylococcus saprophyticus	KS266	Spain	Blood	Arsenic (As)	800	Agar dilution	37	24	Mueller Hinton agar (MHA)	10.1128/AAC.02685-20	AsNaO2
Staphylococcus saprophyticus	KS27	Denmark	Urine	Arsenic (As)	800	Agar dilution	37	24	Mueller Hinton agar (MHA)	10.1128/AAC.02685-20	AsNaO2
Staphylococcus saprophyticus	KS270	Spain	Urine	Arsenic (As)	800	Agar dilution	37	24	Mueller Hinton agar (MHA)	10.1128/AAC.02685-20	AsNaO2
Staphylococcus saprophyticus	KS275	Spain	Urine	Arsenic (As)	800	Agar dilution	37	24	Mueller Hinton agar (MHA)	10.1128/AAC.02685-20	AsNaO2
Staphylococcus saprophyticus	KS280	Spain	Urine	Arsenic (As)	800	Agar dilution	37	24	Mueller Hinton agar (MHA)	10.1128/AAC.02685-20	AsNaO2
Staphylococcus saprophyticus	KS281	Spain	Urine	Arsenic (As)	800	Agar dilution	37	24	Mueller Hinton agar (MHA)	10.1128/AAC.02685-20	AsNaO2
Staphylococcus saprophyticus	KS283	Spain	Urine	Arsenic (As)	800	Agar dilution	37	24	Mueller Hinton agar (MHA)	10.1128/AAC.02685-20	AsNaO2
Staphylococcus saprophyticus	KS287	Spain	Urine	Arsenic (As)	800	Agar dilution	37	24	Mueller Hinton agar (MHA)	10.1128/AAC.02685-20	AsNaO2
Staphylococcus saprophyticus	KS295	Spain	Urine	Arsenic (As)	800	Agar dilution	37	24	Mueller Hinton agar (MHA)	10.1128/AAC.02685-20	AsNaO2
Staphylococcus saprophyticus	KS296	Spain	Urine	Arsenic (As)	800	Agar dilution	37	24	Mueller Hinton agar (MHA)	10.1128/AAC.02685-20	AsNaO2
Staphylococcus saprophyticus	KS297	Spain	Urine	Arsenic (As)	800	Agar dilution	37	24	Mueller Hinton agar (MHA)	10.1128/AAC.02685-20	AsNaO2
Staphylococcus saprophyticus	KS301	Spain	Urine	Arsenic (As)	800	Agar dilution	37	24	Mueller Hinton agar (MHA)	10.1128/AAC.02685-20	AsNaO2
Staphylococcus saprophyticus	KS303	Spain	Urine	Arsenic (As)	800	Agar dilution	37	24	Mueller Hinton agar (MHA)	10.1128/AAC.02685-20	AsNaO2
Staphylococcus saprophyticus	KS306	Spain	Urine	Arsenic (As)	800	Agar dilution	37	24	Mueller Hinton agar (MHA)	10.1128/AAC.02685-20	AsNaO2
Staphylococcus saprophyticus	KS309	Portugal	Food:Garlic	Arsenic (As)	800	Agar dilution	37	24	Mueller Hinton agar (MHA)	10.1128/AAC.02685-20	AsNaO2
Staphylococcus saprophyticus	KS311	Portugal	Food:Pasta	Arsenic (As)	800	Agar dilution	37	24	Mueller Hinton agar (MHA)	10.1128/AAC.02685-20	AsNaO2
Staphylococcus saprophyticus	KS313	Portugal	Food:Pasta	Arsenic (As)	800	Agar dilution	37	24	Mueller Hinton agar (MHA)	10.1128/AAC.02685-20	AsNaO2
Staphylococcus saprophyticus	KS318	Portugal	Food:Mixer	Arsenic (As)	800	Agar dilution	37	24	Mueller Hinton agar (MHA)	10.1128/AAC.02685-20	AsNaO2
Staphylococcus saprophyticus	KS354	Portugal	Meat	Arsenic (As)	800	Agar dilution	37	24	Mueller Hinton agar (MHA)	10.1128/AAC.02685-20	AsNaO2
Staphylococcus saprophyticus	KS355	Portugal	Meat	Arsenic (As)	800	Agar dilution	37	24	Mueller Hinton agar (MHA)	10.1128/AAC.02685-20	AsNaO2
Staphylococcus saprophyticus	KS36	Denmark	Urine	Arsenic (As)	800	Agar dilution	37	24	Mueller Hinton agar (MHA)	10.1128/AAC.02685-20	AsNaO2
Staphylococcus saprophyticus	KS37	Denmark	Urine	Arsenic (As)	800	Agar dilution	37	24	Mueller Hinton agar (MHA)	10.1128/AAC.02685-20	AsNaO2
Staphylococcus saprophyticus	KS38	Denmark	Urine	Arsenic (As)	800	Agar dilution	37	24	Mueller Hinton agar (MHA)	10.1128/AAC.02685-20	AsNaO2
Staphylococcus saprophyticus	KS380	Portugal	Equipment	Arsenic (As)	800	Agar dilution	37	24	Mueller Hinton agar (MHA)	10.1128/AAC.02685-20	AsNaO2
Staphylococcus saprophyticus	KS409	Portugal	Human hands	Arsenic (As)	800	Agar dilution	37	24	Mueller Hinton agar (MHA)	10.1128/AAC.02685-20	AsNaO2
Staphylococcus saprophyticus	KS429	Portugal	Human hands	Arsenic (As)	800	Agar dilution	37	24	Mueller Hinton agar (MHA)	10.1128/AAC.02685-20	AsNaO2
Staphylococcus saprophyticus	KS45	Denmark	Urine	Arsenic (As)	800	Agar dilution	37	24	Mueller Hinton agar (MHA)	10.1128/AAC.02685-20	AsNaO2
Staphylococcus saprophyticus	KS52	Denmark	Urine	Arsenic (As)	800	Agar dilution	37	24	Mueller Hinton agar (MHA)	10.1128/AAC.02685-20	AsNaO2
Staphylococcus saprophyticus	KS54	Denmark	Urine	Arsenic (As)	800	Agar dilution	37	24	Mueller Hinton agar (MHA)	10.1128/AAC.02685-20	AsNaO2
Staphylococcus saprophyticus	KS55	Denmark	Urine	Arsenic (As)	800	Agar dilution	37	24	Mueller Hinton agar (MHA)	10.1128/AAC.02685-20	AsNaO2
Staphylococcus saprophyticus	KS56	Denmark	Urine	Arsenic (As)	800	Agar dilution	37	24	Mueller Hinton agar (MHA)	10.1128/AAC.02685-20	AsNaO2
Staphylococcus saprophyticus	KS60	Denmark	Urine	Arsenic (As)	800	Agar dilution	37	24	Mueller Hinton agar (MHA)	10.1128/AAC.02685-20	AsNaO2
Staphylococcus saprophyticus	KS61	Denmark	Urine	Arsenic (As)	800	Agar dilution	37	24	Mueller Hinton agar (MHA)	10.1128/AAC.02685-20	AsNaO2
Staphylococcus saprophyticus	KS65	Denmark	Urine	Arsenic (As)	800	Agar dilution	37	24	Mueller Hinton agar (MHA)	10.1128/AAC.02685-20	AsNaO2
Staphylococcus saprophyticus	KS66	Denmark	Urine	Arsenic (As)	800	Agar dilution	37	24	Mueller Hinton agar (MHA)	10.1128/AAC.02685-20	AsNaO2
Staphylococcus saprophyticus	KS72	Denmark	Urine	Arsenic (As)	800	Agar dilution	37	24	Mueller Hinton agar (MHA)	10.1128/AAC.02685-20	AsNaO2
Staphylococcus saprophyticus	KS75	Denmark	Urine	Arsenic (As)	800	Agar dilution	37	24	Mueller Hinton agar (MHA)	10.1128/AAC.02685-20	AsNaO2
Staphylococcus saprophyticus	KS82	Denmark	Urine	Arsenic (As)	800	Agar dilution	37	24	Mueller Hinton agar (MHA)	10.1128/AAC.02685-20	AsNaO2
Staphylococcus saprophyticus	KS84	Denmark	Urine	Arsenic (As)	800	Agar dilution	37	24	Mueller Hinton agar (MHA)	10.1128/AAC.02685-20	AsNaO2
Staphylococcus saprophyticus	KS85	Denmark	Urine	Arsenic (As)	800	Agar dilution	37	24	Mueller Hinton agar (MHA)	10.1128/AAC.02685-20	AsNaO2
Staphylococcus saprophyticus	KS87	Denmark	Urine	Arsenic (As)	800	Agar dilution	37	24	Mueller Hinton agar (MHA)	10.1128/AAC.02685-20	AsNaO2
Staphylococcus saprophyticus	KS94	Denmark	Urine	Arsenic (As)	800	Agar dilution	37	24	Mueller Hinton agar (MHA)	10.1128/AAC.02685-20	AsNaO2
Staphylococcus saprophyticus	KS95	Denmark	Urine	Arsenic (As)	800	Agar dilution	37	24	Mueller Hinton agar (MHA)	10.1128/AAC.02685-20	AsNaO2
Staphylococcus saprophyticus	KS98	Denmark	Urine	Arsenic (As)	800	Agar dilution	37	24	Mueller Hinton agar (MHA)	10.1128/AAC.02685-20	AsNaO2
Staphylococcus saprophyticus	KS106	Denmark	Blood	Arsenic (As)	1600	Agar dilution	37	24	Mueller Hinton agar (MHA)	10.1128/AAC.02685-20	AsNaO2
Staphylococcus saprophyticus	KS11	Denmark	Urine	Arsenic (As)	1600	Agar dilution	37	24	Mueller Hinton agar (MHA)	10.1128/AAC.02685-20	AsNaO2
Staphylococcus saprophyticus	KS110	Iceland	Blood	Arsenic (As)	1600	Agar dilution	37	24	Mueller Hinton agar (MHA)	10.1128/AAC.02685-20	AsNaO2
Staphylococcus saprophyticus	KS137	Portugal	Urine	Arsenic (As)	1600	Agar dilution	37	24	Mueller Hinton agar (MHA)	10.1128/AAC.02685-20	AsNaO2
Staphylococcus saprophyticus	KS169	Portugal	Urine	Arsenic (As)	1600	Agar dilution	37	24	Mueller Hinton agar (MHA)	10.1128/AAC.02685-20	AsNaO2
Staphylococcus saprophyticus	KS17	Denmark	Urine	Arsenic (As)	1600	Agar dilution	37	24	Mueller Hinton agar (MHA)	10.1128/AAC.02685-20	AsNaO2
Staphylococcus saprophyticus	KS171	Portugal	Urine	Arsenic (As)	1600	Agar dilution	37	24	Mueller Hinton agar (MHA)	10.1128/AAC.02685-20	AsNaO2
Staphylococcus saprophyticus	KS194	Portugal	Urine	Arsenic (As)	1600	Agar dilution	37	24	Mueller Hinton agar (MHA)	10.1128/AAC.02685-20	AsNaO2
Staphylococcus saprophyticus	KS196	Portugal	Urine	Arsenic (As)	1600	Agar dilution	37	24	Mueller Hinton agar (MHA)	10.1128/AAC.02685-20	AsNaO2
Staphylococcus saprophyticus	KS198	Portugal	Urine	Arsenic (As)	1600	Agar dilution	37	24	Mueller Hinton agar (MHA)	10.1128/AAC.02685-20	AsNaO2
Staphylococcus saprophyticus	KS200	Portugal	Urine	Arsenic (As)	1600	Agar dilution	37	24	Mueller Hinton agar (MHA)	10.1128/AAC.02685-20	AsNaO2
Staphylococcus saprophyticus	KS202	Portugal	Urine	Arsenic (As)	1600	Agar dilution	37	24	Mueller Hinton agar (MHA)	10.1128/AAC.02685-20	AsNaO2
Staphylococcus saprophyticus	KS203	Portugal	Urine	Arsenic (As)	1600	Agar dilution	37	24	Mueller Hinton agar (MHA)	10.1128/AAC.02685-20	AsNaO2
Staphylococcus saprophyticus	KS211	Portugal	Urine	Arsenic (As)	1600	Agar dilution	37	24	Mueller Hinton agar (MHA)	10.1128/AAC.02685-20	AsNaO2
Staphylococcus saprophyticus	KS217	Portugal	Urine	Arsenic (As)	1600	Agar dilution	37	24	Mueller Hinton agar (MHA)	10.1128/AAC.02685-20	AsNaO2
Staphylococcus saprophyticus	KS218	Portugal	Urine	Arsenic (As)	1600	Agar dilution	37	24	Mueller Hinton agar (MHA)	10.1128/AAC.02685-20	AsNaO2
Staphylococcus saprophyticus	KS226	Portugal	Urine	Arsenic (As)	1600	Agar dilution	37	24	Mueller Hinton agar (MHA)	10.1128/AAC.02685-20	AsNaO2
Staphylococcus saprophyticus	KS239	Portugal	Urine	Arsenic (As)	1600	Agar dilution	37	24	Mueller Hinton agar (MHA)	10.1128/AAC.02685-20	AsNaO2
Staphylococcus saprophyticus	KS242	Portugal	Urine	Arsenic (As)	1600	Agar dilution	37	24	Mueller Hinton agar (MHA)	10.1128/AAC.02685-20	AsNaO2
Staphylococcus saprophyticus	KS243	Portugal	Urine	Arsenic (As)	1600	Agar dilution	37	24	Mueller Hinton agar (MHA)	10.1128/AAC.02685-20	AsNaO2
Staphylococcus saprophyticus	KS245	Portugal	Urine	Arsenic (As)	1600	Agar dilution	37	24	Mueller Hinton agar (MHA)	10.1128/AAC.02685-20	AsNaO2
Staphylococcus saprophyticus	KS253	Portugal	Urine	Arsenic (As)	1600	Agar dilution	37	24	Mueller Hinton agar (MHA)	10.1128/AAC.02685-20	AsNaO2
Staphylococcus saprophyticus	KS257	Spain	Urine	Arsenic (As)	1600	Agar dilution	37	24	Mueller Hinton agar (MHA)	10.1128/AAC.02685-20	AsNaO2
Staphylococcus saprophyticus	KS269	Spain	Urine	Arsenic (As)	1600	Agar dilution	37	24	Mueller Hinton agar (MHA)	10.1128/AAC.02685-20	AsNaO2
Staphylococcus saprophyticus	KS28	Denmark	Urine	Arsenic (As)	1600	Agar dilution	37	24	Mueller Hinton agar (MHA)	10.1128/AAC.02685-20	AsNaO2
Staphylococcus saprophyticus	KS282	Spain	Urine	Arsenic (As)	1600	Agar dilution	37	24	Mueller Hinton agar (MHA)	10.1128/AAC.02685-20	AsNaO2
Staphylococcus saprophyticus	KS29	Denmark	Urine	Arsenic (As)	1600	Agar dilution	37	24	Mueller Hinton agar (MHA)	10.1128/AAC.02685-20	AsNaO2
Staphylococcus saprophyticus	KS293	Spain	Urine	Arsenic (As)	1600	Agar dilution	37	24	Mueller Hinton agar (MHA)	10.1128/AAC.02685-20	AsNaO2
Staphylococcus saprophyticus	KS332	Portugal	Equipment	Arsenic (As)	1600	Agar dilution	37	24	Mueller Hinton agar (MHA)	10.1128/AAC.02685-20	AsNaO2
Staphylococcus saprophyticus	KS347	Portugal	Human hands	Arsenic (As)	1600	Agar dilution	37	24	Mueller Hinton agar (MHA)	10.1128/AAC.02685-20	AsNaO2
Staphylococcus saprophyticus	KS39	Denmark	Urine	Arsenic (As)	1600	Agar dilution	37	24	Mueller Hinton agar (MHA)	10.1128/AAC.02685-20	AsNaO2
Staphylococcus saprophyticus	KS410	Portugal	Human hands	Arsenic (As)	1600	Agar dilution	37	24	Mueller Hinton agar (MHA)	10.1128/AAC.02685-20	AsNaO2
Staphylococcus saprophyticus	KS431	Portugal	Human hands	Arsenic (As)	1600	Agar dilution	37	24	Mueller Hinton agar (MHA)	10.1128/AAC.02685-20	AsNaO2
Staphylococcus saprophyticus	KS44	Denmark	Urine	Arsenic (As)	1600	Agar dilution	37	24	Mueller Hinton agar (MHA)	10.1128/AAC.02685-20	AsNaO2
Staphylococcus saprophyticus	KS50	Denmark	Urine	Arsenic (As)	1600	Agar dilution	37	24	Mueller Hinton agar (MHA)	10.1128/AAC.02685-20	AsNaO2
Staphylococcus saprophyticus	KS51	Denmark	Urine	Arsenic (As)	1600	Agar dilution	37	24	Mueller Hinton agar (MHA)	10.1128/AAC.02685-20	AsNaO2
Staphylococcus saprophyticus	KS76	Denmark	Urine	Arsenic (As)	1600	Agar dilution	37	24	Mueller Hinton agar (MHA)	10.1128/AAC.02685-20	AsNaO2
Staphylococcus saprophyticus	KS80	Denmark	Urine	Arsenic (As)	1600	Agar dilution	37	24	Mueller Hinton agar (MHA)	10.1128/AAC.02685-20	AsNaO2
Staphylococcus saprophyticus	KS86	Denmark	Urine	Arsenic (As)	1600	Agar dilution	37	24	Mueller Hinton agar (MHA)	10.1128/AAC.02685-20	AsNaO2
Staphylococcus saprophyticus	KS92	Denmark	Urine	Arsenic (As)	1600	Agar dilution	37	24	Mueller Hinton agar (MHA)	10.1128/AAC.02685-20	AsNaO2
Staphylococcus saprophyticus	KS96	Denmark	Urine	Arsenic (As)	1600	Agar dilution	37	24	Mueller Hinton agar (MHA)	10.1128/AAC.02685-20	AsNaO2
Staphylococcus saprophyticus	KS10	Denmark	Urine	Arsenic (As)	3200	Agar dilution	37	24	Mueller Hinton agar (MHA)	10.1128/AAC.02685-20	AsNaO2
Staphylococcus saprophyticus	KS111	Poland	Urine	Arsenic (As)	3200	Agar dilution	37	24	Mueller Hinton agar (MHA)	10.1128/AAC.02685-20	AsNaO2
Staphylococcus saprophyticus	KS115	Poland	Urine	Arsenic (As)	3200	Agar dilution	37	24	Mueller Hinton agar (MHA)	10.1128/AAC.02685-20	AsNaO2
Staphylococcus saprophyticus	KS120	Poland	Urine	Arsenic (As)	3200	Agar dilution	37	24	Mueller Hinton agar (MHA)	10.1128/AAC.02685-20	AsNaO2
Staphylococcus saprophyticus	KS124	Poland	Urine	Arsenic (As)	3200	Agar dilution	37	24	Mueller Hinton agar (MHA)	10.1128/AAC.02685-20	AsNaO2
Staphylococcus saprophyticus	KS16	Denmark	Urine	Arsenic (As)	3200	Agar dilution	37	24	Mueller Hinton agar (MHA)	10.1128/AAC.02685-20	AsNaO2
Staphylococcus saprophyticus	KS199	Portugal	Urine	Arsenic (As)	3200	Agar dilution	37	24	Mueller Hinton agar (MHA)	10.1128/AAC.02685-20	AsNaO2
Staphylococcus saprophyticus	KS21	Denmark	Urine	Arsenic (As)	3200	Agar dilution	37	24	Mueller Hinton agar (MHA)	10.1128/AAC.02685-20	AsNaO2
Staphylococcus saprophyticus	KS254	Spain	Urine	Arsenic (As)	3200	Agar dilution	37	24	Mueller Hinton agar (MHA)	10.1128/AAC.02685-20	AsNaO2
Staphylococcus saprophyticus	KS34	Denmark	Urine	Arsenic (As)	3200	Agar dilution	37	24	Mueller Hinton agar (MHA)	10.1128/AAC.02685-20	AsNaO2
Staphylococcus saprophyticus	KS49	Denmark	Urine	Arsenic (As)	3200	Agar dilution	37	24	Mueller Hinton agar (MHA)	10.1128/AAC.02685-20	AsNaO2
Staphylococcus saprophyticus	KS58	Denmark	Urine	Arsenic (As)	3200	Agar dilution	37	24	Mueller Hinton agar (MHA)	10.1128/AAC.02685-20	AsNaO2
Staphylococcus saprophyticus	KS62	Denmark	Urine	Arsenic (As)	3200	Agar dilution	37	24	Mueller Hinton agar (MHA)	10.1128/AAC.02685-20	AsNaO2
Staphylococcus saprophyticus	KS63	Denmark	Urine	Arsenic (As)	3200	Agar dilution	37	24	Mueller Hinton agar (MHA)	10.1128/AAC.02685-20	AsNaO2
Staphylococcus saprophyticus	KS74	Denmark	Urine	Arsenic (As)	3200	Agar dilution	37	24	Mueller Hinton agar (MHA)	10.1128/AAC.02685-20	AsNaO2
Staphylococcus saprophyticus	KS89	Denmark	Urine	Arsenic (As)	3200	Agar dilution	37	24	Mueller Hinton agar (MHA)	10.1128/AAC.02685-20	AsNaO2
Staphylococcus saprophyticus	KS91	Denmark	Urine	Arsenic (As)	3200	Agar dilution	37	24	Mueller Hinton agar (MHA)	10.1128/AAC.02685-20	AsNaO2
Salmonella enterica	BA1048		Ground beef	Arsenic (As)	52	Broth microdilution	37	18-24	Mueller Hinton broth (MHB)	10.1371/journal.pone.0209072	Salmonella I 9,12:-:-, Na3AsO4
Salmonella enterica	BA1041		Cow/bull	Arsenic (As)	104	Broth microdilution	37	18-24	Mueller Hinton broth (MHB)	10.1371/journal.pone.0209072	Salmonella I 9,12:-:-, Na3AsO4
Salmonella enterica	BA1047		Dairy cattle	Arsenic (As)	104	Broth microdilution	37	18-24	Mueller Hinton broth (MHB)	10.1371/journal.pone.0209072	Salmonella I 9,12:-:-, Na3AsO4
Salmonella enterica	L1			Arsenic (As)	208	Broth microdilution	37	18-24	Mueller Hinton broth (MHB)	10.1371/journal.pone.0209072	Salmonella Enteritidis , Na3AsO4
Salmonella enterica	L2			Arsenic (As)	208	Broth microdilution	37	18-24	Mueller Hinton broth (MHB)	10.1371/journal.pone.0209072	Salmonella Enteritidis , Na3AsO4
Salmonella enterica	BA1004		Cattle	Arsenic (As)	208	Broth microdilution	37	18-24	Mueller Hinton broth (MHB)	10.1371/journal.pone.0209072	Salmonella Heidelberg, Na3AsO4
Salmonella enterica	BA1030		Cattle	Arsenic (As)	208	Broth microdilution	37	18-24	Mueller Hinton broth (MHB)	10.1371/journal.pone.0209072	Salmonella Dublin, Na3AsO4
Salmonella enterica	BA1035		Environmental	Arsenic (As)	208	Broth microdilution	37	18-24	Mueller Hinton broth (MHB)	10.1371/journal.pone.0209072	Salmonella Uganda, Na3AsO4
Salmonella enterica	BA1036		Cattle	Arsenic (As)	208	Broth microdilution	37	18-24	Mueller Hinton broth (MHB)	10.1371/journal.pone.0209072	Salmonella Uganda, Na3AsO4
Salmonella enterica	BA1037		Ground beef	Arsenic (As)	208	Broth microdilution	37	18-24	Mueller Hinton broth (MHB)	10.1371/journal.pone.0209072	Salmonella Uganda, Na3AsO4
Salmonella enterica	BA1042		Ground beef	Arsenic (As)	208	Broth microdilution	37	18-24	Mueller Hinton broth (MHB)	10.1371/journal.pone.0209072	Salmonella I 9,12:-:-, Na3AsO4
Salmonella enterica	BA1043		Dairy cattle	Arsenic (As)	208	Broth microdilution	37	18-24	Mueller Hinton broth (MHB)	10.1371/journal.pone.0209072	Salmonella I 9,12:-:-, Na3AsO4
Salmonella enterica	BA1044		Ground beef	Arsenic (As)	208	Broth microdilution	37	18-24	Mueller Hinton broth (MHB)	10.1371/journal.pone.0209072	Salmonella I 9,12:-:-, Na3AsO4
Salmonella enterica	BA1045		Ground beef	Arsenic (As)	208	Broth microdilution	37	18-24	Mueller Hinton broth (MHB)	10.1371/journal.pone.0209072	Salmonella I 9,12:-:-, Na3AsO4
Salmonella enterica	BA1046		Cattle	Arsenic (As)	208	Broth microdilution	37	18-24	Mueller Hinton broth (MHB)	10.1371/journal.pone.0209072	Salmonella I 9,12:-:-, Na3AsO4
Salmonella enterica	BA1052		Ground turkey	Arsenic (As)	208	Broth microdilution	37	18-24	Mueller Hinton broth (MHB)	10.1371/journal.pone.0209072	Salmonella Orion, Na3AsO4
Salmonella enterica	BA1069		Young chicken	Arsenic (As)	208	Broth microdilution	37	18-24	Mueller Hinton broth (MHB)	10.1371/journal.pone.0209072	Salmonella I 4,12:r:-, Na3AsO4
Salmonella enterica	BA1075		Young chicken	Arsenic (As)	208	Broth microdilution	37	18-24	Mueller Hinton broth (MHB)	10.1371/journal.pone.0209072	Salmonella I 4,12:-:-, Na3AsO4
Salmonella enterica	SE			Arsenic (As)	416	Broth microdilution	37	18-24	Mueller Hinton broth (MHB)	10.1371/journal.pone.0209072	Salmonella Enteritidis , Na3AsO4
Salmonella enterica	L3			Arsenic (As)	416	Broth microdilution	37	18-24	Mueller Hinton broth (MHB)	10.1371/journal.pone.0209072	Salmonella Enteritidis , Na3AsO4
Salmonella enterica	BA1002		Young chicken	Arsenic (As)	416	Broth microdilution	37	18-24	Mueller Hinton broth (MHB)	10.1371/journal.pone.0209072	Salmonella Heidelberg, Na3AsO4
Salmonella enterica	BA1003		Swine	Arsenic (As)	416	Broth microdilution	37	18-24	Mueller Hinton broth (MHB)	10.1371/journal.pone.0209072	Salmonella Heidelberg, Na3AsO4
Salmonella enterica	BA1013		Environmental	Arsenic (As)	416	Broth microdilution	37	18-24	Mueller Hinton broth (MHB)	10.1371/journal.pone.0209072	Salmonella Newport, Na3AsO4
Salmonella enterica	BA1020		Turkey	Arsenic (As)	416	Broth microdilution	37	18-24	Mueller Hinton broth (MHB)	10.1371/journal.pone.0209072	Salmonella Typhimurium, Na3AsO4
Salmonella enterica	BA1027		Chicken	Arsenic (As)	416	Broth microdilution	37	18-24	Mueller Hinton broth (MHB)	10.1371/journal.pone.0209072	Salmonella Dublin, Na3AsO4
Salmonella enterica	BA1028		Ground beef	Arsenic (As)	416	Broth microdilution	37	18-24	Mueller Hinton broth (MHB)	10.1371/journal.pone.0209072	Salmonella Dublin, Na3AsO4
Salmonella enterica	BA1029		Ground beef	Arsenic (As)	416	Broth microdilution	37	18-24	Mueller Hinton broth (MHB)	10.1371/journal.pone.0209072	Salmonella Dublin, Na3AsO4
Salmonella enterica	BA1031		Dairy cattle	Arsenic (As)	416	Broth microdilution	37	18-24	Mueller Hinton broth (MHB)	10.1371/journal.pone.0209072	Salmonella Dublin, Na3AsO4
Salmonella enterica	BA1032		Steer/Heifer	Arsenic (As)	416	Broth microdilution	37	18-24	Mueller Hinton broth (MHB)	10.1371/journal.pone.0209072	Salmonella Dublin, Na3AsO4
Salmonella enterica	BA1033		Ground beef	Arsenic (As)	416	Broth microdilution	37	18-24	Mueller Hinton broth (MHB)	10.1371/journal.pone.0209072	Salmonella Dublin, Na3AsO4
Salmonella enterica	BA1034		Horse	Arsenic (As)	416	Broth microdilution	37	18-24	Mueller Hinton broth (MHB)	10.1371/journal.pone.0209072	Salmonella Uganda, Na3AsO4
Salmonella enterica	BA1040		Steer/Heifer	Arsenic (As)	416	Broth microdilution	37	18-24	Mueller Hinton broth (MHB)	10.1371/journal.pone.0209072	Salmonella Adelaide, Na3AsO4
Salmonella enterica	BA1065		Dog	Arsenic (As)	416	Broth microdilution	37	18-24	Mueller Hinton broth (MHB)	10.1371/journal.pone.0209072	Salmonella Bardo, Na3AsO4
Salmonella enterica	BA1068		Cat	Arsenic (As)	416	Broth microdilution	37	18-24	Mueller Hinton broth (MHB)	10.1371/journal.pone.0209072	Salmonella I 4,12:r:-, Na3AsO4
Salmonella enterica	BA1070		Young chicken	Arsenic (As)	416	Broth microdilution	37	18-24	Mueller Hinton broth (MHB)	10.1371/journal.pone.0209072	Salmonella I 4,12:r:-, Na3AsO4
Salmonella enterica	BA1071		Ground turkey	Arsenic (As)	416	Broth microdilution	37	18-24	Mueller Hinton broth (MHB)	10.1371/journal.pone.0209072	Salmonella I 4,12:r:-, Na3AsO4
Salmonella enterica	BA1072		Ground beef	Arsenic (As)	416	Broth microdilution	37	18-24	Mueller Hinton broth (MHB)	10.1371/journal.pone.0209072	Salmonella I 4,12:-:-, Na3AsO4
Salmonella enterica	BA1073		Horse	Arsenic (As)	416	Broth microdilution	37	18-24	Mueller Hinton broth (MHB)	10.1371/journal.pone.0209072	Salmonella I 4,12:-:-, Na3AsO4
Salmonella enterica	BA1082		Ground Turkey	Arsenic (As)	416	Broth microdilution	37	18-24	Mueller Hinton broth (MHB)	10.1371/journal.pone.0209072	Salmonella Heidelberg, Na3AsO4
Salmonella enterica	BA1083		Turkey Carcass	Arsenic (As)	416	Broth microdilution	37	18-24	Mueller Hinton broth (MHB)	10.1371/journal.pone.0209072	Salmonella Heidelberg, Na3AsO4
Salmonella enterica	BA1018		Market hog	Arsenic (As)	832	Broth microdilution	37	18-24	Mueller Hinton broth (MHB)	10.1371/journal.pone.0209072	Salmonella Typhimurium, Na3AsO4
Salmonella enterica	BA1038		Young chicken	Arsenic (As)	832	Broth microdilution	37	18-24	Mueller Hinton broth (MHB)	10.1371/journal.pone.0209072	Salmonella Thompson, Na3AsO4
Salmonella enterica	BA1060		Swine	Arsenic (As)	832	Broth microdilution	37	18-24	Mueller Hinton broth (MHB)	10.1371/journal.pone.0209072	Salmonella Krefeld, Na3AsO4
Salmonella enterica	BA1061		Swine	Arsenic (As)	832	Broth microdilution	37	18-24	Mueller Hinton broth (MHB)	10.1371/journal.pone.0209072	Salmonella Krefeld, Na3AsO4
Salmonella enterica	BA1062		Dairy cattle	Arsenic (As)	832	Broth microdilution	37	18-24	Mueller Hinton broth (MHB)	10.1371/journal.pone.0209072	Salmonella Bardo, Na3AsO4
Salmonella enterica	BA1063		Ground beef	Arsenic (As)	832	Broth microdilution	37	18-24	Mueller Hinton broth (MHB)	10.1371/journal.pone.0209072	Salmonella Bardo, Na3AsO4
Salmonella enterica	BA1064		Dairy cattle	Arsenic (As)	832	Broth microdilution	37	18-24	Mueller Hinton broth (MHB)	10.1371/journal.pone.0209072	Salmonella Bardo, Na3AsO4
Salmonella enterica	BA1074		Young chicken	Arsenic (As)	832	Broth microdilution	37	18-24	Mueller Hinton broth (MHB)	10.1371/journal.pone.0209072	Salmonella I 4,12:-:-, Na3AsO4
Salmonella enterica	BA1076		Swine	Arsenic (As)	832	Broth microdilution	37	18-24	Mueller Hinton broth (MHB)	10.1371/journal.pone.0209072	Salmonella Putten, Na3AsO4
Salmonella enterica	BA1077		Young chicken	Arsenic (As)	832	Broth microdilution	37	18-24	Mueller Hinton broth (MHB)	10.1371/journal.pone.0209072	Salmonella Heidelberg, Na3AsO4
Salmonella enterica	BA1078		Ground Turkey	Arsenic (As)	832	Broth microdilution	37	18-24	Mueller Hinton broth (MHB)	10.1371/journal.pone.0209072	Salmonella Heidelberg, Na3AsO4
Salmonella enterica	BA1079		Ground Turkey	Arsenic (As)	832	Broth microdilution	37	18-24	Mueller Hinton broth (MHB)	10.1371/journal.pone.0209072	Salmonella Heidelberg, Na3AsO4
Salmonella enterica	BA1080		Human	Arsenic (As)	832	Broth microdilution	37	18-24	Mueller Hinton broth (MHB)	10.1371/journal.pone.0209072	Salmonella Heidelberg, Na3AsO4
Salmonella enterica	BA1081		Turkey Carcass	Arsenic (As)	832	Broth microdilution	37	18-24	Mueller Hinton broth (MHB)	10.1371/journal.pone.0209072	Salmonella Heidelberg, Na3AsO4
Salmonella enterica	BA1084		Young chicken	Arsenic (As)	832	Broth microdilution	37	18-24	Mueller Hinton broth (MHB)	10.1371/journal.pone.0209072	Salmonella Heidelberg, Na3AsO4
Salmonella enterica	BA1085		Ground Turkey	Arsenic (As)	832	Broth microdilution	37	18-24	Mueller Hinton broth (MHB)	10.1371/journal.pone.0209072	Salmonella Heidelberg, Na3AsO4
Salmonella enterica	BA1086		Ground Turkey	Arsenic (As)	832	Broth microdilution	37	18-24	Mueller Hinton broth (MHB)	10.1371/journal.pone.0209072	Salmonella Heidelberg, Na3AsO4
Salmonella enterica	BA1087		Ground Turkey	Arsenic (As)	832	Broth microdilution	37	18-24	Mueller Hinton broth (MHB)	10.1371/journal.pone.0209072	Salmonella Heidelberg, Na3AsO4
Salmonella enterica	BA1001		Young chicken	Arsenic (As)	1664	Broth microdilution	37	18-24	Mueller Hinton broth (MHB)	10.1371/journal.pone.0209072	Salmonella Kentucky, Na3AsO4
Salmonella enterica	BA1016		Cat	Arsenic (As)	1664	Broth microdilution	37	18-24	Mueller Hinton broth (MHB)	10.1371/journal.pone.0209072	Salmonella Typhimurium, Na3AsO4
Salmonella enterica	BA1017		Young chicken	Arsenic (As)	1664	Broth microdilution	37	18-24	Mueller Hinton broth (MHB)	10.1371/journal.pone.0209072	Salmonella Typhimurium, Na3AsO4
Salmonella enterica	BA1019		Young chicken	Arsenic (As)	1664	Broth microdilution	37	18-24	Mueller Hinton broth (MHB)	10.1371/journal.pone.0209072	Salmonella Typhimurium, Na3AsO4
Salmonella enterica	BA1022		Swine	Arsenic (As)	1664	Broth microdilution	37	18-24	Mueller Hinton broth (MHB)	10.1371/journal.pone.0209072	Salmonella Typhimurium, Na3AsO4
Salmonella enterica	BA1023		Cattle	Arsenic (As)	1664	Broth microdilution	37	18-24	Mueller Hinton broth (MHB)	10.1371/journal.pone.0209072	Salmonella Agona, Na3AsO4
Salmonella enterica	BA1025		Swine	Arsenic (As)	1664	Broth microdilution	37	18-24	Mueller Hinton broth (MHB)	10.1371/journal.pone.0209072	Salmonella Agona, Na3AsO4
Salmonella enterica	BA1026		Ground beef	Arsenic (As)	1664	Broth microdilution	37	18-24	Mueller Hinton broth (MHB)	10.1371/journal.pone.0209072	Salmonella Agona, Na3AsO4
Salmonella enterica	BA1053		Swine	Arsenic (As)	1664	Broth microdilution	37	18-24	Mueller Hinton broth (MHB)	10.1371/journal.pone.0209072	Salmonella Krefeld, Na3AsO4
Salmonella enterica	BA1054		Swine	Arsenic (As)	1664	Broth microdilution	37	18-24	Mueller Hinton broth (MHB)	10.1371/journal.pone.0209072	Salmonella Krefeld, Na3AsO4
Salmonella enterica	BA1055		Market hog	Arsenic (As)	1664	Broth microdilution	37	18-24	Mueller Hinton broth (MHB)	10.1371/journal.pone.0209072	Salmonella Krefeld, Na3AsO4
Salmonella enterica	BA1056		Swine	Arsenic (As)	1664	Broth microdilution	37	18-24	Mueller Hinton broth (MHB)	10.1371/journal.pone.0209072	Salmonella Krefeld, Na3AsO4
Salmonella enterica	BA1057		Swine	Arsenic (As)	1664	Broth microdilution	37	18-24	Mueller Hinton broth (MHB)	10.1371/journal.pone.0209072	Salmonella Krefeld, Na3AsO4
Salmonella enterica	BA1058		Market hog	Arsenic (As)	1664	Broth microdilution	37	18-24	Mueller Hinton broth (MHB)	10.1371/journal.pone.0209072	Salmonella Krefeld, Na3AsO4
Salmonella enterica	BA1059		Swine	Arsenic (As)	1664	Broth microdilution	37	18-24	Mueller Hinton broth (MHB)	10.1371/journal.pone.0209072	Salmonella Krefeld, Na3AsO4
Salmonella enterica	BA1066		Horse	Arsenic (As)	1664	Broth microdilution	37	18-24	Mueller Hinton broth (MHB)	10.1371/journal.pone.0209072	Salmonella Bardo, Na3AsO4
Salmonella enterica	BA1067		Dairy cattle	Arsenic (As)	1664	Broth microdilution	37	18-24	Mueller Hinton broth (MHB)	10.1371/journal.pone.0209072	Salmonella Bardo, Na3AsO4
Salmonella enterica	BA1088		Young chicken	Arsenic (As)	1664	Broth microdilution	37	18-24	Mueller Hinton broth (MHB)	10.1371/journal.pone.0209072	Salmonella Heidelberg, Na3AsO4
Salmonella enterica	CT 18		ATCC	Arsenic (As)	3328	Broth microdilution	37	18-24	Mueller Hinton broth (MHB)	10.1371/journal.pone.0209072	Salmonella Typhi, Na3AsO4
Salmonella enterica	LT2		ATCC	Arsenic (As)	3328	Broth microdilution	37	18-24	Mueller Hinton broth (MHB)	10.1371/journal.pone.0209072	Salmonella Typhimurium, Na3AsO4
Salmonella enterica	14028		ATCC	Arsenic (As)	3328	Broth microdilution	37	18-24	Mueller Hinton broth (MHB)	10.1371/journal.pone.0209072	Salmonella Typhimurium, Na3AsO4
Salmonella enterica	BA1011		Dog	Arsenic (As)	3328	Broth microdilution	37	18-24	Mueller Hinton broth (MHB)	10.1371/journal.pone.0209072	Salmonella Newport, Na3AsO4
Salmonella enterica	BA1012		Cattle	Arsenic (As)	3328	Broth microdilution	37	18-24	Mueller Hinton broth (MHB)	10.1371/journal.pone.0209072	Salmonella Newport, Na3AsO4
Salmonella enterica	BA1014		Ground beef	Arsenic (As)	3328	Broth microdilution	37	18-24	Mueller Hinton broth (MHB)	10.1371/journal.pone.0209072	Salmonella Typhimurium, Na3AsO4
Salmonella enterica	BA1021		Turkey	Arsenic (As)	3328	Broth microdilution	37	18-24	Mueller Hinton broth (MHB)	10.1371/journal.pone.0209072	Salmonella Typhimurium, Na3AsO4
Salmonella enterica	BA1024		Cattle	Arsenic (As)	3328	Broth microdilution	37	18-24	Mueller Hinton broth (MHB)	10.1371/journal.pone.0209072	Salmonella Agona, Na3AsO4
Salmonella enterica	BA1049		Ground turkey	Arsenic (As)	6656	Broth microdilution	37	18-24	Mueller Hinton broth (MHB)	10.1371/journal.pone.0209072	Salmonella Alachua, Na3AsO4
Salmonella enterica	BA1035		Environmental	Arsenic (As)	7	Broth microdilution	37	18-24	Mueller Hinton broth (MHB)	10.1371/journal.pone.0209072	Salmonella Uganda, NaAsO2
Salmonella enterica	BA1036		Cattle	Arsenic (As)	7	Broth microdilution	37	18-24	Mueller Hinton broth (MHB)	10.1371/journal.pone.0209072	Salmonella Uganda, NaAsO2
Salmonella enterica	BA1037		Ground beef	Arsenic (As)	7	Broth microdilution	37	18-24	Mueller Hinton broth (MHB)	10.1371/journal.pone.0209072	Salmonella Uganda, NaAsO2
Salmonella enterica	BA1041		Cow/bull	Arsenic (As)	7	Broth microdilution	37	18-24	Mueller Hinton broth (MHB)	10.1371/journal.pone.0209072	Salmonella I 9,12:-:-, NaAsO2
Salmonella enterica	BA1047		Dairy cattle	Arsenic (As)	7	Broth microdilution	37	18-24	Mueller Hinton broth (MHB)	10.1371/journal.pone.0209072	Salmonella I 9,12:-:-, NaAsO2
Salmonella enterica	BA1048		Ground beef	Arsenic (As)	7	Broth microdilution	37	18-24	Mueller Hinton broth (MHB)	10.1371/journal.pone.0209072	Salmonella I 9,12:-:-, NaAsO2
Salmonella enterica	BA1030		Cattle	Arsenic (As)	14	Broth microdilution	37	18-24	Mueller Hinton broth (MHB)	10.1371/journal.pone.0209072	Salmonella Dublin, NaAsO2
Salmonella enterica	BA1032		Steer/Heifer	Arsenic (As)	14	Broth microdilution	37	18-24	Mueller Hinton broth (MHB)	10.1371/journal.pone.0209072	Salmonella Dublin, NaAsO2
Salmonella enterica	BA1042		Ground beef	Arsenic (As)	14	Broth microdilution	37	18-24	Mueller Hinton broth (MHB)	10.1371/journal.pone.0209072	Salmonella I 9,12:-:-, NaAsO2
Salmonella enterica	BA1043		Dairy cattle	Arsenic (As)	14	Broth microdilution	37	18-24	Mueller Hinton broth (MHB)	10.1371/journal.pone.0209072	Salmonella I 9,12:-:-, NaAsO2
Salmonella enterica	BA1044		Ground beef	Arsenic (As)	14	Broth microdilution	37	18-24	Mueller Hinton broth (MHB)	10.1371/journal.pone.0209072	Salmonella I 9,12:-:-, NaAsO2
Salmonella enterica	BA1045		Ground beef	Arsenic (As)	14	Broth microdilution	37	18-24	Mueller Hinton broth (MHB)	10.1371/journal.pone.0209072	Salmonella I 9,12:-:-, NaAsO2
Salmonella enterica	BA1046		Cattle	Arsenic (As)	14	Broth microdilution	37	18-24	Mueller Hinton broth (MHB)	10.1371/journal.pone.0209072	Salmonella I 9,12:-:-, NaAsO2
Salmonella enterica	BA1069		Young chicken	Arsenic (As)	14	Broth microdilution	37	18-24	Mueller Hinton broth (MHB)	10.1371/journal.pone.0209072	Salmonella I 4,12:r:-, NaAsO2
Salmonella enterica	L1			Arsenic (As)	28	Broth microdilution	37	18-24	Mueller Hinton broth (MHB)	10.1371/journal.pone.0209072	Salmonella Enteritidis , NaAsO2
Salmonella enterica	L2			Arsenic (As)	28	Broth microdilution	37	18-24	Mueller Hinton broth (MHB)	10.1371/journal.pone.0209072	Salmonella Enteritidis , NaAsO2
Salmonella enterica	L3			Arsenic (As)	28	Broth microdilution	37	18-24	Mueller Hinton broth (MHB)	10.1371/journal.pone.0209072	Salmonella Enteritidis , NaAsO2
Salmonella enterica	BA1013		Environmental	Arsenic (As)	28	Broth microdilution	37	18-24	Mueller Hinton broth (MHB)	10.1371/journal.pone.0209072	Salmonella Newport, NaAsO2
Salmonella enterica	BA1027		Chicken	Arsenic (As)	28	Broth microdilution	37	18-24	Mueller Hinton broth (MHB)	10.1371/journal.pone.0209072	Salmonella Dublin, NaAsO2
Salmonella enterica	BA1028		Ground beef	Arsenic (As)	28	Broth microdilution	37	18-24	Mueller Hinton broth (MHB)	10.1371/journal.pone.0209072	Salmonella Dublin, NaAsO2
Salmonella enterica	BA1029		Ground beef	Arsenic (As)	28	Broth microdilution	37	18-24	Mueller Hinton broth (MHB)	10.1371/journal.pone.0209072	Salmonella Dublin, NaAsO2
Salmonella enterica	BA1031		Dairy cattle	Arsenic (As)	28	Broth microdilution	37	18-24	Mueller Hinton broth (MHB)	10.1371/journal.pone.0209072	Salmonella Dublin, NaAsO2
Salmonella enterica	BA1033		Ground beef	Arsenic (As)	28	Broth microdilution	37	18-24	Mueller Hinton broth (MHB)	10.1371/journal.pone.0209072	Salmonella Dublin, NaAsO2
Salmonella enterica	BA1034		Horse	Arsenic (As)	28	Broth microdilution	37	18-24	Mueller Hinton broth (MHB)	10.1371/journal.pone.0209072	Salmonella Uganda, NaAsO2
Salmonella enterica	BA1040		Steer/Heifer	Arsenic (As)	28	Broth microdilution	37	18-24	Mueller Hinton broth (MHB)	10.1371/journal.pone.0209072	Salmonella Adelaide, NaAsO2
Salmonella enterica	BA1052		Ground turkey	Arsenic (As)	28	Broth microdilution	37	18-24	Mueller Hinton broth (MHB)	10.1371/journal.pone.0209072	Salmonella Orion, NaAsO2
Salmonella enterica	BA1065		Dog	Arsenic (As)	28	Broth microdilution	37	18-24	Mueller Hinton broth (MHB)	10.1371/journal.pone.0209072	Salmonella Bardo, NaAsO2
Salmonella enterica	BA1068		Cat	Arsenic (As)	28	Broth microdilution	37	18-24	Mueller Hinton broth (MHB)	10.1371/journal.pone.0209072	Salmonella I 4,12:r:-, NaAsO2
Salmonella enterica	BA1070		Young chicken	Arsenic (As)	28	Broth microdilution	37	18-24	Mueller Hinton broth (MHB)	10.1371/journal.pone.0209072	Salmonella I 4,12:r:-, NaAsO2
Salmonella enterica	BA1071		Ground turkey	Arsenic (As)	28	Broth microdilution	37	18-24	Mueller Hinton broth (MHB)	10.1371/journal.pone.0209072	Salmonella I 4,12:r:-, NaAsO2
Salmonella enterica	BA1072		Ground beef	Arsenic (As)	28	Broth microdilution	37	18-24	Mueller Hinton broth (MHB)	10.1371/journal.pone.0209072	Salmonella I 4,12:-:-, NaAsO2
Salmonella enterica	BA1073		Horse	Arsenic (As)	28	Broth microdilution	37	18-24	Mueller Hinton broth (MHB)	10.1371/journal.pone.0209072	Salmonella I 4,12:-:-, NaAsO2
Salmonella enterica	BA1075		Young chicken	Arsenic (As)	28	Broth microdilution	37	18-24	Mueller Hinton broth (MHB)	10.1371/journal.pone.0209072	Salmonella I 4,12:-:-, NaAsO2
Salmonella enterica	BA1077		Young chicken	Arsenic (As)	28	Broth microdilution	37	18-24	Mueller Hinton broth (MHB)	10.1371/journal.pone.0209072	Salmonella Heidelberg, NaAsO2
Salmonella enterica	BA1079		Ground Turkey	Arsenic (As)	28	Broth microdilution	37	18-24	Mueller Hinton broth (MHB)	10.1371/journal.pone.0209072	Salmonella Heidelberg, NaAsO2
Salmonella enterica	BA1080		Human	Arsenic (As)	28	Broth microdilution	37	18-24	Mueller Hinton broth (MHB)	10.1371/journal.pone.0209072	Salmonella Heidelberg, NaAsO2
Salmonella enterica	BA1081		Turkey Carcass	Arsenic (As)	28	Broth microdilution	37	18-24	Mueller Hinton broth (MHB)	10.1371/journal.pone.0209072	Salmonella Heidelberg, NaAsO2
Salmonella enterica	BA1082		Ground Turkey	Arsenic (As)	28	Broth microdilution	37	18-24	Mueller Hinton broth (MHB)	10.1371/journal.pone.0209072	Salmonella Heidelberg, NaAsO2
Salmonella enterica	BA1083		Turkey Carcass	Arsenic (As)	28	Broth microdilution	37	18-24	Mueller Hinton broth (MHB)	10.1371/journal.pone.0209072	Salmonella Heidelberg, NaAsO2
Salmonella enterica	BA1088		Young chicken	Arsenic (As)	28	Broth microdilution	37	18-24	Mueller Hinton broth (MHB)	10.1371/journal.pone.0209072	Salmonella Heidelberg, NaAsO2
Salmonella enterica	CT 18		ATCC	Arsenic (As)	56	Broth microdilution	37	18-24	Mueller Hinton broth (MHB)	10.1371/journal.pone.0209072	Salmonella Typhi, NaAsO2
Salmonella enterica	SE			Arsenic (As)	56	Broth microdilution	37	18-24	Mueller Hinton broth (MHB)	10.1371/journal.pone.0209072	Salmonella Enteritidis , NaAsO2
Salmonella enterica	BA1001		Young chicken	Arsenic (As)	56	Broth microdilution	37	18-24	Mueller Hinton broth (MHB)	10.1371/journal.pone.0209072	Salmonella Kentucky, NaAsO2
Salmonella enterica	BA1002		Young chicken	Arsenic (As)	56	Broth microdilution	37	18-24	Mueller Hinton broth (MHB)	10.1371/journal.pone.0209072	Salmonella Heidelberg, NaAsO2
Salmonella enterica	BA1003		Swine	Arsenic (As)	56	Broth microdilution	37	18-24	Mueller Hinton broth (MHB)	10.1371/journal.pone.0209072	Salmonella Heidelberg, NaAsO2
Salmonella enterica	BA1004		Cattle	Arsenic (As)	56	Broth microdilution	37	18-24	Mueller Hinton broth (MHB)	10.1371/journal.pone.0209072	Salmonella Heidelberg, NaAsO2
Salmonella enterica	BA1012		Cattle	Arsenic (As)	56	Broth microdilution	37	18-24	Mueller Hinton broth (MHB)	10.1371/journal.pone.0209072	Salmonella Newport, NaAsO2
Salmonella enterica	BA1014		Ground beef	Arsenic (As)	56	Broth microdilution	37	18-24	Mueller Hinton broth (MHB)	10.1371/journal.pone.0209072	Salmonella Typhimurium, NaAsO2
Salmonella enterica	BA1016		Cat	Arsenic (As)	56	Broth microdilution	37	18-24	Mueller Hinton broth (MHB)	10.1371/journal.pone.0209072	Salmonella Typhimurium, NaAsO2
Salmonella enterica	BA1017		Young chicken	Arsenic (As)	56	Broth microdilution	37	18-24	Mueller Hinton broth (MHB)	10.1371/journal.pone.0209072	Salmonella Typhimurium, NaAsO2
Salmonella enterica	BA1018		Market hog	Arsenic (As)	56	Broth microdilution	37	18-24	Mueller Hinton broth (MHB)	10.1371/journal.pone.0209072	Salmonella Typhimurium, NaAsO2
Salmonella enterica	BA1019		Young chicken	Arsenic (As)	56	Broth microdilution	37	18-24	Mueller Hinton broth (MHB)	10.1371/journal.pone.0209072	Salmonella Typhimurium, NaAsO2
Salmonella enterica	BA1020		Turkey	Arsenic (As)	56	Broth microdilution	37	18-24	Mueller Hinton broth (MHB)	10.1371/journal.pone.0209072	Salmonella Typhimurium, NaAsO2
Salmonella enterica	BA1022		Swine	Arsenic (As)	56	Broth microdilution	37	18-24	Mueller Hinton broth (MHB)	10.1371/journal.pone.0209072	Salmonella Typhimurium, NaAsO2
Salmonella enterica	BA1023		Cattle	Arsenic (As)	56	Broth microdilution	37	18-24	Mueller Hinton broth (MHB)	10.1371/journal.pone.0209072	Salmonella Agona, NaAsO2
Salmonella enterica	BA1025		Swine	Arsenic (As)	56	Broth microdilution	37	18-24	Mueller Hinton broth (MHB)	10.1371/journal.pone.0209072	Salmonella Agona, NaAsO2
Salmonella enterica	BA1026		Ground beef	Arsenic (As)	56	Broth microdilution	37	18-24	Mueller Hinton broth (MHB)	10.1371/journal.pone.0209072	Salmonella Agona, NaAsO2
Salmonella enterica	BA1038		Young chicken	Arsenic (As)	56	Broth microdilution	37	18-24	Mueller Hinton broth (MHB)	10.1371/journal.pone.0209072	Salmonella Thompson, NaAsO2
Salmonella enterica	BA1053		Swine	Arsenic (As)	56	Broth microdilution	37	18-24	Mueller Hinton broth (MHB)	10.1371/journal.pone.0209072	Salmonella Krefeld, NaAsO2
Salmonella enterica	BA1054		Swine	Arsenic (As)	56	Broth microdilution	37	18-24	Mueller Hinton broth (MHB)	10.1371/journal.pone.0209072	Salmonella Krefeld, NaAsO2
Salmonella enterica	BA1055		Market hog	Arsenic (As)	56	Broth microdilution	37	18-24	Mueller Hinton broth (MHB)	10.1371/journal.pone.0209072	Salmonella Krefeld, NaAsO2
Salmonella enterica	BA1056		Swine	Arsenic (As)	56	Broth microdilution	37	18-24	Mueller Hinton broth (MHB)	10.1371/journal.pone.0209072	Salmonella Krefeld, NaAsO2
Salmonella enterica	BA1057		Swine	Arsenic (As)	56	Broth microdilution	37	18-24	Mueller Hinton broth (MHB)	10.1371/journal.pone.0209072	Salmonella Krefeld, NaAsO2
Salmonella enterica	BA1058		Market hog	Arsenic (As)	56	Broth microdilution	37	18-24	Mueller Hinton broth (MHB)	10.1371/journal.pone.0209072	Salmonella Krefeld, NaAsO2
Salmonella enterica	BA1059		Swine	Arsenic (As)	56	Broth microdilution	37	18-24	Mueller Hinton broth (MHB)	10.1371/journal.pone.0209072	Salmonella Krefeld, NaAsO2
Salmonella enterica	BA1060		Swine	Arsenic (As)	56	Broth microdilution	37	18-24	Mueller Hinton broth (MHB)	10.1371/journal.pone.0209072	Salmonella Krefeld, NaAsO2
Salmonella enterica	BA1061		Swine	Arsenic (As)	56	Broth microdilution	37	18-24	Mueller Hinton broth (MHB)	10.1371/journal.pone.0209072	Salmonella Krefeld, NaAsO2
Salmonella enterica	BA1062		Dairy cattle	Arsenic (As)	56	Broth microdilution	37	18-24	Mueller Hinton broth (MHB)	10.1371/journal.pone.0209072	Salmonella Bardo, NaAsO2
Salmonella enterica	BA1063		Ground beef	Arsenic (As)	56	Broth microdilution	37	18-24	Mueller Hinton broth (MHB)	10.1371/journal.pone.0209072	Salmonella Bardo, NaAsO2
Salmonella enterica	BA1064		Dairy cattle	Arsenic (As)	56	Broth microdilution	37	18-24	Mueller Hinton broth (MHB)	10.1371/journal.pone.0209072	Salmonella Bardo, NaAsO2
Salmonella enterica	BA1066		Horse	Arsenic (As)	56	Broth microdilution	37	18-24	Mueller Hinton broth (MHB)	10.1371/journal.pone.0209072	Salmonella Bardo, NaAsO2
Salmonella enterica	BA1067		Dairy cattle	Arsenic (As)	56	Broth microdilution	37	18-24	Mueller Hinton broth (MHB)	10.1371/journal.pone.0209072	Salmonella Bardo, NaAsO2
Salmonella enterica	BA1074		Young chicken	Arsenic (As)	56	Broth microdilution	37	18-24	Mueller Hinton broth (MHB)	10.1371/journal.pone.0209072	Salmonella I 4,12:-:-, NaAsO2
Salmonella enterica	BA1076		Swine	Arsenic (As)	56	Broth microdilution	37	18-24	Mueller Hinton broth (MHB)	10.1371/journal.pone.0209072	Salmonella Putten, NaAsO2
Salmonella enterica	BA1078		Ground Turkey	Arsenic (As)	56	Broth microdilution	37	18-24	Mueller Hinton broth (MHB)	10.1371/journal.pone.0209072	Salmonella Heidelberg, NaAsO2
Salmonella enterica	BA1084		Young chicken	Arsenic (As)	56	Broth microdilution	37	18-24	Mueller Hinton broth (MHB)	10.1371/journal.pone.0209072	Salmonella Heidelberg, NaAsO2
Salmonella enterica	BA1085		Ground Turkey	Arsenic (As)	56	Broth microdilution	37	18-24	Mueller Hinton broth (MHB)	10.1371/journal.pone.0209072	Salmonella Heidelberg, NaAsO2
Salmonella enterica	BA1086		Ground Turkey	Arsenic (As)	56	Broth microdilution	37	18-24	Mueller Hinton broth (MHB)	10.1371/journal.pone.0209072	Salmonella Heidelberg, NaAsO2
Salmonella enterica	BA1087		Ground Turkey	Arsenic (As)	56	Broth microdilution	37	18-24	Mueller Hinton broth (MHB)	10.1371/journal.pone.0209072	Salmonella Heidelberg, NaAsO2
Salmonella enterica	LT2		ATCC	Arsenic (As)	112	Broth microdilution	37	18-24	Mueller Hinton broth (MHB)	10.1371/journal.pone.0209072	Salmonella Typhimurium, NaAsO2
Salmonella enterica	14028		ATCC	Arsenic (As)	112	Broth microdilution	37	18-24	Mueller Hinton broth (MHB)	10.1371/journal.pone.0209072	Salmonella Typhimurium, NaAsO2
Salmonella enterica	BA1005		Cow/bull	Arsenic (As)	112	Broth microdilution	37	18-24	Mueller Hinton broth (MHB)	10.1371/journal.pone.0209072	Salmonella Newport, NaAsO2
Salmonella enterica	BA1006		Horse	Arsenic (As)	112	Broth microdilution	37	18-24	Mueller Hinton broth (MHB)	10.1371/journal.pone.0209072	Salmonella Newport, NaAsO2
Salmonella enterica	BA1007		Ground beef	Arsenic (As)	112	Broth microdilution	37	18-24	Mueller Hinton broth (MHB)	10.1371/journal.pone.0209072	Salmonella Newport, NaAsO2
Salmonella enterica	BA1008		Ground beef	Arsenic (As)	112	Broth microdilution	37	18-24	Mueller Hinton broth (MHB)	10.1371/journal.pone.0209072	Salmonella Newport, NaAsO2
Salmonella enterica	BA1009		Cattle	Arsenic (As)	112	Broth microdilution	37	18-24	Mueller Hinton broth (MHB)	10.1371/journal.pone.0209072	Salmonella Newport, NaAsO2
Salmonella enterica	BA1010		Dairy cattle	Arsenic (As)	112	Broth microdilution	37	18-24	Mueller Hinton broth (MHB)	10.1371/journal.pone.0209072	Salmonella Newport, NaAsO2
Salmonella enterica	BA1011		Dog	Arsenic (As)	112	Broth microdilution	37	18-24	Mueller Hinton broth (MHB)	10.1371/journal.pone.0209072	Salmonella Newport, NaAsO2
Salmonella enterica	BA1015		Swine	Arsenic (As)	112	Broth microdilution	37	18-24	Mueller Hinton broth (MHB)	10.1371/journal.pone.0209072	Salmonella Typhimurium, NaAsO2
Salmonella enterica	BA1021		Turkey	Arsenic (As)	112	Broth microdilution	37	18-24	Mueller Hinton broth (MHB)	10.1371/journal.pone.0209072	Salmonella Typhimurium, NaAsO2
Salmonella enterica	BA1024		Cattle	Arsenic (As)	112	Broth microdilution	37	18-24	Mueller Hinton broth (MHB)	10.1371/journal.pone.0209072	Salmonella Agona, NaAsO2
Salmonella enterica	BA1049		Ground turkey	Arsenic (As)	448	Broth microdilution	37	18-24	Mueller Hinton broth (MHB)	10.1371/journal.pone.0209072	Salmonella Alachua, NaAsO2
Salmonella enterica	BA1050		Turkey Swab	Arsenic (As)	896	Broth microdilution	37	18-24	Mueller Hinton broth (MHB)	10.1371/journal.pone.0209072	Salmonella Alachua, NaAsO2
Salmonella enterica	Sal-43	Australia	Goat feces	Arsenic (As)	6	Agar dilution	37	24	Isosensitest agar	10.3389/fmicb.2019.01620	Arsenic (As) NaAsO2, Salmonella typhinurium
Salmonella enterica	Sal-240	Australia	Goat feces	Arsenic (As)	6	Agar dilution	37	24	Isosensitest agar	10.3389/fmicb.2019.01620	Arsenic (As) NaAsO2, Salmonella typhinurium
Salmonella enterica	Sal-1000	Australia	Cattle feces	Arsenic (As)	6	Agar dilution	37	24	Isosensitest agar	10.3389/fmicb.2019.01620	Arsenic (As) NaAsO2, Salmonella typhinurium
Salmonella enterica	Sal-1013	Australia	Cattle feces	Arsenic (As)	6	Agar dilution	37	24	Isosensitest agar	10.3389/fmicb.2019.01620	Arsenic (As) NaAsO2, Salmonella typhinurium
Salmonella enterica	Sal-1576	Australia	Chicken carcass	Arsenic (As)	6	Agar dilution	37	24	Isosensitest agar	10.3389/fmicb.2019.01620	Arsenic (As) NaAsO2, Salmonella typhinurium
Salmonella enterica	Sal-1657	Australia	Dairy factory	Arsenic (As)	6	Agar dilution	37	24	Isosensitest agar	10.3389/fmicb.2019.01620	Arsenic (As) NaAsO2, Salmonella typhinurium
Salmonella enterica	Sal-1705	Australia	Sheep fleece	Arsenic (As)	6	Agar dilution	37	24	Isosensitest agar	10.3389/fmicb.2019.01620	Arsenic (As) NaAsO2, Salmonella typhinurium
Salmonella enterica	Sal-2103	Australia	Chicken carcass	Arsenic (As)	6	Agar dilution	37	24	Isosensitest agar	10.3389/fmicb.2019.01620	Arsenic (As) NaAsO2, Salmonella typhinurium
Salmonella enterica	Sal-2323	Australia	Chicken carcass	Arsenic (As)	6	Agar dilution	37	24	Isosensitest agar	10.3389/fmicb.2019.01620	Arsenic (As) NaAsO2, Salmonella typhinurium
Salmonella enterica	Sal-2327	Australia	Chicken carcass	Arsenic (As)	6	Agar dilution	37	24	Isosensitest agar	10.3389/fmicb.2019.01620	Arsenic (As) NaAsO2, Salmonella typhinurium
Salmonella enterica	Sal-2355	Australia	Chicken carcass	Arsenic (As)	6	Agar dilution	37	24	Isosensitest agar	10.3389/fmicb.2019.01620	Arsenic (As) NaAsO2, Salmonella typhinurium
Salmonella enterica	Sal-2413	Australia	Cattle feces	Arsenic (As)	6	Agar dilution	37	24	Isosensitest agar	10.3389/fmicb.2019.01620	Arsenic (As) NaAsO2, Salmonella typhinurium
Salmonella enterica	Sal-1457	Australia	Chicken carcass	Arsenic (As)	6	Agar dilution	37	24	Isosensitest agar	10.3389/fmicb.2019.01620	Arsenic (As) NaAsO2, Salmonella infantis
Salmonella enterica	Sal-1003	Australia	Cattle feces	Arsenic (As)	10	Agar dilution	37	24	Isosensitest agar	10.3389/fmicb.2019.01620	Arsenic (As) NaAsO2, Salmonella typhinurium
Salmonella enterica	Sal-1023	Australia	Cattle feces	Arsenic (As)	10	Agar dilution	37	24	Isosensitest agar	10.3389/fmicb.2019.01620	Arsenic (As) NaAsO2, Salmonella infantis
Salmonella enterica	Sal-1234	Australia	Chicken carcass	Arsenic (As)	10	Agar dilution	37	24	Isosensitest agar	10.3389/fmicb.2019.01620	Arsenic (As) NaAsO2, Salmonella singapore
Salmonella enterica	Sal-2350	Australia	Chicken carcass	Arsenic (As)	10	Agar dilution	37	24	Isosensitest agar	10.3389/fmicb.2019.01620	Arsenic (As) NaAsO2, Salmonella singapore
Salmonella enterica	Sal-12	Australia	Goat feces	Arsenic (As)	6	Agar dilution	37	24	Isosensitest agar	10.3389/fmicb.2019.01620	Arsenic (As) NaAsO2, Salmonella typhinurium
Salmonella enterica	Sal-576	Australia	Goat feces	Arsenic (As)	6	Agar dilution	37	24	Isosensitest agar	10.3389/fmicb.2019.01620	Arsenic (As) NaAsO2, Salmonella infantis
Acinetobacter junii	IBT33			Arsenic (As)	64	Broth microdilution	37	14-18	Luria-Bertani broth (LBB)	10.3390/antibiotics9110826	Arsenic (Na2HAsO4)
Acinetobacter junii	IBT27			Arsenic (As)	256	Broth microdilution	37	14-18	Luria-Bertani broth (LBB)	10.3390/antibiotics9110826	Arsenic (Na2HAsO4)
Enterobacter cloacae	GCT36			Arsenic (As)	256	Broth microdilution	37	14-18	Luria-Bertani broth (LBB)	10.3390/antibiotics9110826	Arsenic (Na2HAsO4)
Enterobacter cloacae	GCT36			Arsenic (As)	256	Broth microdilution	37	14-18	Luria-Bertani broth (LBB)	10.3390/antibiotics9110826	Arsenic (Na2HAsO4)
Escherichia coli	MBT29			Arsenic (As)	32	Broth microdilution	37	14-18	Luria-Bertani broth (LBB)	10.3390/antibiotics9110826	Arsenic (Na2HAsO4)
Escherichia coli	IBT13			Arsenic (As)	64	Broth microdilution	37	14-18	Luria-Bertani broth (LBB)	10.3390/antibiotics9110826	Arsenic (Na2HAsO4)
Escherichia coli	MBT42			Arsenic (As)	64	Broth microdilution	37	14-18	Luria-Bertani broth (LBB)	10.3390/antibiotics9110826	Arsenic (Na2HAsO4)
Escherichia coli	BVT20			Arsenic (As)	128	Broth microdilution	37	14-18	Luria-Bertani broth (LBB)	10.3390/antibiotics9110826	Arsenic (Na2HAsO4)
Escherichia coli	CCT64			Arsenic (As)	128	Broth microdilution	37	14-18	Luria-Bertani broth (LBB)	10.3390/antibiotics9110826	Arsenic (Na2HAsO4)
Escherichia coli	CCT42			Arsenic (As)	512	Broth microdilution	37	14-18	Luria-Bertani broth (LBB)	10.3390/antibiotics9110826	Arsenic (Na2HAsO4)
Shigella flexneri	RBT20			Arsenic (As)	16	Broth microdilution	37	14-18	Luria-Bertani broth (LBB)	10.3390/antibiotics9110826	Arsenic (Na2HAsO4)
Shigella sonnei	MKT34			Arsenic (As)	64	Broth microdilution	37	14-18	Luria-Bertani broth (LBB)	10.3390/antibiotics9110826	Arsenic (Na2HAsO4)

## Sheet: Barium_(Ba)_file
Species	strain	Geographical region	Source	Biocide	MIC (µg/mL)	method	Temperature (°C)	Incubation time (h)	media	doi	Comment
Escherichia coli	ATCC 25922			Barium (Ba)	122,130	Broth microdilution	28	120	Unknown	10.1016/j.marpolbul.2022.113652	BaCl2.2H2O

## Sheet: Cadmium_(Cd)_file
Species	strain	Geographical region	Source	Biocide	MIC (µg/mL)	method	Temperature (°C)	Incubation time (h)	media	doi	Comment
Bacillus simplex	115	Tunisia	rizosphere of Hedysarum coronarium L	Cadmium (Cd)	122.6	Broth dilution	30	24	Tryptic soy broth (TSB)	10.1007/s11274-021-03009-2	CdCl?
Cupriavidus metallidurans	CH34			Cadmium (Cd)	168.6	Broth dilution	30	48	MM284	10.3390/microorganisms9020309	1.5 mM
Cytobacillus pseudoceanisediminis	BNO1	Russia	Underground spring	Cadmium (Cd)	112.4	Agar dilution	37	24	Luria-Bertani broth (LBB)	10.1007/s00284-022-03141-8	Cd(NO3)2.4H2O, 1 mM
Enterobacter huaxiensis	KHED8	India	River	Cadmium (Cd)	4096	Spot plate method	37	24	Luria-Bertani agar (LBA)	10.1002/jobm.202100241	CdCl2
Escherichia coli	ATCC 25922			Cadmium (Cd)	14	Agar dilution	37	48	Nutrient agar (NA)	10.1007/s10661-018-7061-0	CdCl2·2H2O
Escherichia coli	K12	South Korea	Fish sample (Mugil cephalus)	Cadmium (Cd)	400	Broth microdilution	NS	NS	Unknown	10.1007/s42770-023-00911-9	CdCl2, M7-AT CLSI standard
Rhizobium cremeum	W15	China	Sewage	Cadmium (Cd)	0.1	Agar dilution	NS	NS	YMA Agar	10.1016/j.syapm.2022.126322	CdCl2
Rhizobium cremeum	W16	China	Sewage	Cadmium (Cd)	0.2	Agar dilution	NS	NS	YMA Agar	10.1016/j.syapm.2022.126322	CdCl2
Rhizobium daejeonense	L61	South Korea	bioreactor for the treatment of nickel-complexed cyanide	Cadmium (Cd)	0.2	Agar dilution	NS	NS	YMA Agar	10.1016/j.syapm.2022.126322	CdCl2
Salmonella enterica	Sal-12	Australia	Goat feces	Cadmium (Cd)	0.5	Agar dilution	37	24	Isosensitest agar	10.3389/fmicb.2019.01620	CdCl2, Salmonella typhinurium
Salmonella enterica	Sal-43	Australia	Goat feces	Cadmium (Cd)	0.5	Agar dilution	37	24	Isosensitest agar	10.3389/fmicb.2019.01620	CdCl2, Salmonella typhinurium
Salmonella enterica	Sal-240	Australia	Goat feces	Cadmium (Cd)	0.5	Agar dilution	37	24	Isosensitest agar	10.3389/fmicb.2019.01620	CdCl2, Salmonella typhinurium
Salmonella enterica	Sal-1000	Australia	Cattle feces	Cadmium (Cd)	0.5	Agar dilution	37	24	Isosensitest agar	10.3389/fmicb.2019.01620	CdCl2, Salmonella typhinurium
Salmonella enterica	Sal-1003	Australia	Cattle feces	Cadmium (Cd)	0.5	Agar dilution	37	24	Isosensitest agar	10.3389/fmicb.2019.01620	CdCl2, Salmonella typhinurium
Salmonella enterica	Sal-1013	Australia	Cattle feces	Cadmium (Cd)	0.5	Agar dilution	37	24	Isosensitest agar	10.3389/fmicb.2019.01620	CdCl2, Salmonella typhinurium
Salmonella enterica	Sal-1576	Australia	Chicken carcass	Cadmium (Cd)	0.5	Agar dilution	37	24	Isosensitest agar	10.3389/fmicb.2019.01620	CdCl2, Salmonella typhinurium
Salmonella enterica	Sal-1657	Australia	Dairy factory	Cadmium (Cd)	0.5	Agar dilution	37	24	Isosensitest agar	10.3389/fmicb.2019.01620	CdCl2, Salmonella typhinurium
Salmonella enterica	Sal-2103	Australia	Chicken carcass	Cadmium (Cd)	0.5	Agar dilution	37	24	Isosensitest agar	10.3389/fmicb.2019.01620	CdCl2, Salmonella typhinurium
Salmonella enterica	Sal-2323	Australia	Chicken carcass	Cadmium (Cd)	0.5	Agar dilution	37	24	Isosensitest agar	10.3389/fmicb.2019.01620	CdCl2, Salmonella typhinurium
Salmonella enterica	Sal-2327	Australia	Chicken carcass	Cadmium (Cd)	0.5	Agar dilution	37	24	Isosensitest agar	10.3389/fmicb.2019.01620	CdCl2, Salmonella typhinurium
Salmonella enterica	Sal-2355	Australia	Chicken carcass	Cadmium (Cd)	0.5	Agar dilution	37	24	Isosensitest agar	10.3389/fmicb.2019.01620	CdCl2, Salmonella typhinurium
Salmonella enterica	Sal-2413	Australia	Cattle feces	Cadmium (Cd)	0.5	Agar dilution	37	24	Isosensitest agar	10.3389/fmicb.2019.01620	CdCl2, Salmonella typhinurium
Salmonella enterica	Sal-576	Australia	Goat feces	Cadmium (Cd)	0.5	Agar dilution	37	24	Isosensitest agar	10.3389/fmicb.2019.01620	CdCl2, Salmonella infantis
Salmonella enterica	Sal-1023	Australia	Cattle feces	Cadmium (Cd)	0.5	Agar dilution	37	24	Isosensitest agar	10.3389/fmicb.2019.01620	CdCl2, Salmonella infantis
Salmonella enterica	Sal-1457	Australia	Chicken carcass	Cadmium (Cd)	0.5	Agar dilution	37	24	Isosensitest agar	10.3389/fmicb.2019.01620	CdCl2, Salmonella infantis
Salmonella enterica	Sal-1234	Australia	Chicken carcass	Cadmium (Cd)	0.5	Agar dilution	37	24	Isosensitest agar	10.3389/fmicb.2019.01620	CdCl2, Salmonella singapore
Salmonella enterica	Sal-2350	Australia	Chicken carcass	Cadmium (Cd)	0.5	Agar dilution	37	24	Isosensitest agar	10.3389/fmicb.2019.01620	CdCl2, Salmonella singapore
Salmonella enterica	Sal-1705	Australia	Sheep fleece	Cadmium (Cd)	1.5	Agar dilution	37	24	Isosensitest agar	10.3389/fmicb.2019.01620	CdCl2, Salmonella typhinurium
Serratia marcescens	KH5M1	India	River	Cadmium (Cd)	8192	Spot plate method	37	24	Luria-Bertani agar (LBA)	10.1002/jobm.202100241	Serratia marcescens subsp.sakuensis, CdCl2
Serratia marcescens	KHCL12	India	River	Cadmium (Cd)	8192	Spot plate method	37	24	Luria-Bertani agar (LBA)	10.1002/jobm.202100241	Serratia marcescens subsp.sakuensis, CdCl2
Staphylococcus arlettae	NIOER324			Cadmium (Cd)	40	Broth microdilution	28	24-48	Nutrient Broth (NB)	10.1007/s10646-019-02038-w	It specifies that MIC refers to the metal ion
Staphylococcus saprophyticus	NIOER176			Cadmium (Cd)	30	Broth microdilution	28	24-48	Nutrient Broth (NB)	10.1007/s10646-019-02038-w	It specifies that MIC refers to the metal ion
Staphylococcus saprophyticus	KS209	Portugal	Urine	Cadmium (Cd)	3.12	Agar dilution	37	24	Mueller Hinton agar (MHA)	10.1128/AAC.02685-20
Staphylococcus saprophyticus	KS210	Portugal	Urine	Cadmium (Cd)	3.12	Agar dilution	37	24	Mueller Hinton agar (MHA)	10.1128/AAC.02685-20
Staphylococcus saprophyticus	KS215	Portugal	Urine	Cadmium (Cd)	3.12	Agar dilution	37	24	Mueller Hinton agar (MHA)	10.1128/AAC.02685-20
Staphylococcus saprophyticus	KS227	Portugal	Urine	Cadmium (Cd)	3.12	Agar dilution	37	24	Mueller Hinton agar (MHA)	10.1128/AAC.02685-20
Staphylococcus saprophyticus	KS233	Portugal	Urine	Cadmium (Cd)	3.12	Agar dilution	37	24	Mueller Hinton agar (MHA)	10.1128/AAC.02685-20
Staphylococcus saprophyticus	KS251	Portugal	Urine	Cadmium (Cd)	3.12	Agar dilution	37	24	Mueller Hinton agar (MHA)	10.1128/AAC.02685-20
Staphylococcus saprophyticus	KS252	Portugal	Urine	Cadmium (Cd)	3.12	Agar dilution	37	24	Mueller Hinton agar (MHA)	10.1128/AAC.02685-20
Staphylococcus saprophyticus	KS204	Portugal	Urine	Cadmium (Cd)	6.25	Agar dilution	37	24	Mueller Hinton agar (MHA)	10.1128/AAC.02685-20
Staphylococcus saprophyticus	KS212	Portugal	Urine	Cadmium (Cd)	6.25	Agar dilution	37	24	Mueller Hinton agar (MHA)	10.1128/AAC.02685-20
Staphylococcus saprophyticus	KS214	Portugal	Urine	Cadmium (Cd)	6.25	Agar dilution	37	24	Mueller Hinton agar (MHA)	10.1128/AAC.02685-20
Staphylococcus saprophyticus	KS221	Portugal	Urine	Cadmium (Cd)	6.25	Agar dilution	37	24	Mueller Hinton agar (MHA)	10.1128/AAC.02685-20
Staphylococcus saprophyticus	KS226	Portugal	Urine	Cadmium (Cd)	6.25	Agar dilution	37	24	Mueller Hinton agar (MHA)	10.1128/AAC.02685-20
Staphylococcus saprophyticus	KS230	Portugal	Urine	Cadmium (Cd)	6.25	Agar dilution	37	24	Mueller Hinton agar (MHA)	10.1128/AAC.02685-20
Staphylococcus saprophyticus	KS231	Portugal	Urine	Cadmium (Cd)	6.25	Agar dilution	37	24	Mueller Hinton agar (MHA)	10.1128/AAC.02685-20
Staphylococcus saprophyticus	KS247	Portugal	Urine	Cadmium (Cd)	6.25	Agar dilution	37	24	Mueller Hinton agar (MHA)	10.1128/AAC.02685-20
Staphylococcus saprophyticus	KS248	Portugal	Urine	Cadmium (Cd)	6.25	Agar dilution	37	24	Mueller Hinton agar (MHA)	10.1128/AAC.02685-20
Staphylococcus saprophyticus	KS334	Portugal	Meat	Cadmium (Cd)	6.25	Agar dilution	37	24	Mueller Hinton agar (MHA)	10.1128/AAC.02685-20
Staphylococcus saprophyticus	KS335	Portugal	Meat	Cadmium (Cd)	6.25	Agar dilution	37	24	Mueller Hinton agar (MHA)	10.1128/AAC.02685-20
Staphylococcus saprophyticus	KS379	Portugal	Equipment	Cadmium (Cd)	6.25	Agar dilution	37	24	Mueller Hinton agar (MHA)	10.1128/AAC.02685-20
Staphylococcus saprophyticus	KS397	Portugal	Equipment	Cadmium (Cd)	6.25	Agar dilution	37	24	Mueller Hinton agar (MHA)	10.1128/AAC.02685-20
Staphylococcus saprophyticus	KS398	Portugal	Equipment	Cadmium (Cd)	6.25	Agar dilution	37	24	Mueller Hinton agar (MHA)	10.1128/AAC.02685-20
Staphylococcus saprophyticus	KS400	Portugal	Equipment	Cadmium (Cd)	6.25	Agar dilution	37	24	Mueller Hinton agar (MHA)	10.1128/AAC.02685-20
Staphylococcus saprophyticus	KS409	Portugal	Human hands	Cadmium (Cd)	6.25	Agar dilution	37	24	Mueller Hinton agar (MHA)	10.1128/AAC.02685-20
Staphylococcus saprophyticus	KS411	Portugal	Human hands	Cadmium (Cd)	6.25	Agar dilution	37	24	Mueller Hinton agar (MHA)	10.1128/AAC.02685-20
Staphylococcus saprophyticus	KS413	Portugal	Human hands	Cadmium (Cd)	6.25	Agar dilution	37	24	Mueller Hinton agar (MHA)	10.1128/AAC.02685-20
Staphylococcus saprophyticus	KS416	Portugal	Equipment	Cadmium (Cd)	6.25	Agar dilution	37	24	Mueller Hinton agar (MHA)	10.1128/AAC.02685-20
Staphylococcus saprophyticus	KS417	Portugal	Equipment	Cadmium (Cd)	6.25	Agar dilution	37	24	Mueller Hinton agar (MHA)	10.1128/AAC.02685-20
Staphylococcus saprophyticus	KS418	Portugal	Equipment	Cadmium (Cd)	6.25	Agar dilution	37	24	Mueller Hinton agar (MHA)	10.1128/AAC.02685-20
Staphylococcus saprophyticus	KS420	Portugal	Equipment	Cadmium (Cd)	6.25	Agar dilution	37	24	Mueller Hinton agar (MHA)	10.1128/AAC.02685-20
Staphylococcus saprophyticus	KS421	Portugal	Equipment	Cadmium (Cd)	6.25	Agar dilution	37	24	Mueller Hinton agar (MHA)	10.1128/AAC.02685-20
Staphylococcus saprophyticus	KS422	Portugal	Equipment	Cadmium (Cd)	6.25	Agar dilution	37	24	Mueller Hinton agar (MHA)	10.1128/AAC.02685-20
Staphylococcus saprophyticus	KS423	Portugal	Equipment	Cadmium (Cd)	6.25	Agar dilution	37	24	Mueller Hinton agar (MHA)	10.1128/AAC.02685-20
Staphylococcus saprophyticus	KS428	Portugal	Human hands	Cadmium (Cd)	6.25	Agar dilution	37	24	Mueller Hinton agar (MHA)	10.1128/AAC.02685-20
Staphylococcus saprophyticus	KS429	Portugal	Human hands	Cadmium (Cd)	6.25	Agar dilution	37	24	Mueller Hinton agar (MHA)	10.1128/AAC.02685-20
Staphylococcus saprophyticus	KS432	Portugal	Human hands	Cadmium (Cd)	6.25	Agar dilution	37	24	Mueller Hinton agar (MHA)	10.1128/AAC.02685-20
Staphylococcus saprophyticus	KS436	Portugal	Meat	Cadmium (Cd)	6.25	Agar dilution	37	24	Mueller Hinton agar (MHA)	10.1128/AAC.02685-20
Staphylococcus saprophyticus	KS164	Portugal	Urine	Cadmium (Cd)	12.5	Agar dilution	37	24	Mueller Hinton agar (MHA)	10.1128/AAC.02685-20
Staphylococcus saprophyticus	KS165	Portugal	Urine	Cadmium (Cd)	12.5	Agar dilution	37	24	Mueller Hinton agar (MHA)	10.1128/AAC.02685-20
Staphylococcus saprophyticus	KS174	Portugal	Urine	Cadmium (Cd)	12.5	Agar dilution	37	24	Mueller Hinton agar (MHA)	10.1128/AAC.02685-20
Staphylococcus saprophyticus	KS202	Portugal	Urine	Cadmium (Cd)	12.5	Agar dilution	37	24	Mueller Hinton agar (MHA)	10.1128/AAC.02685-20
Staphylococcus saprophyticus	KS205	Portugal	Urine	Cadmium (Cd)	12.5	Agar dilution	37	24	Mueller Hinton agar (MHA)	10.1128/AAC.02685-20
Staphylococcus saprophyticus	KS206	Portugal	Urine	Cadmium (Cd)	12.5	Agar dilution	37	24	Mueller Hinton agar (MHA)	10.1128/AAC.02685-20
Staphylococcus saprophyticus	KS208	Portugal	Urine	Cadmium (Cd)	12.5	Agar dilution	37	24	Mueller Hinton agar (MHA)	10.1128/AAC.02685-20
Staphylococcus saprophyticus	KS211	Portugal	Urine	Cadmium (Cd)	12.5	Agar dilution	37	24	Mueller Hinton agar (MHA)	10.1128/AAC.02685-20
Staphylococcus saprophyticus	KS216	Portugal	Urine	Cadmium (Cd)	12.5	Agar dilution	37	24	Mueller Hinton agar (MHA)	10.1128/AAC.02685-20
Staphylococcus saprophyticus	KS222	Portugal	Urine	Cadmium (Cd)	12.5	Agar dilution	37	24	Mueller Hinton agar (MHA)	10.1128/AAC.02685-20
Staphylococcus saprophyticus	KS223	Portugal	Urine	Cadmium (Cd)	12.5	Agar dilution	37	24	Mueller Hinton agar (MHA)	10.1128/AAC.02685-20
Staphylococcus saprophyticus	KS224	Portugal	Urine	Cadmium (Cd)	12.5	Agar dilution	37	24	Mueller Hinton agar (MHA)	10.1128/AAC.02685-20
Staphylococcus saprophyticus	KS228	Portugal	Urine	Cadmium (Cd)	12.5	Agar dilution	37	24	Mueller Hinton agar (MHA)	10.1128/AAC.02685-20
Staphylococcus saprophyticus	KS229	Portugal	Urine	Cadmium (Cd)	12.5	Agar dilution	37	24	Mueller Hinton agar (MHA)	10.1128/AAC.02685-20
Staphylococcus saprophyticus	KS234	Portugal	Urine	Cadmium (Cd)	12.5	Agar dilution	37	24	Mueller Hinton agar (MHA)	10.1128/AAC.02685-20
Staphylococcus saprophyticus	KS239	Portugal	Urine	Cadmium (Cd)	12.5	Agar dilution	37	24	Mueller Hinton agar (MHA)	10.1128/AAC.02685-20
Staphylococcus saprophyticus	KS240	Portugal	Urine	Cadmium (Cd)	12.5	Agar dilution	37	24	Mueller Hinton agar (MHA)	10.1128/AAC.02685-20
Staphylococcus saprophyticus	KS245	Portugal	Urine	Cadmium (Cd)	12.5	Agar dilution	37	24	Mueller Hinton agar (MHA)	10.1128/AAC.02685-20
Staphylococcus saprophyticus	KS246	Portugal	Urine	Cadmium (Cd)	12.5	Agar dilution	37	24	Mueller Hinton agar (MHA)	10.1128/AAC.02685-20
Staphylococcus saprophyticus	KS250	Portugal	Urine	Cadmium (Cd)	12.5	Agar dilution	37	24	Mueller Hinton agar (MHA)	10.1128/AAC.02685-20
Staphylococcus saprophyticus	KS280	Spain	Urine	Cadmium (Cd)	12.5	Agar dilution	37	24	Mueller Hinton agar (MHA)	10.1128/AAC.02685-20
Staphylococcus saprophyticus	KS313	Portugal	Food:Pasta	Cadmium (Cd)	12.5	Agar dilution	37	24	Mueller Hinton agar (MHA)	10.1128/AAC.02685-20
Staphylococcus saprophyticus	KS315	Portugal	Food: Knife	Cadmium (Cd)	12.5	Agar dilution	37	24	Mueller Hinton agar (MHA)	10.1128/AAC.02685-20
Staphylococcus saprophyticus	KS327	Portugal	Equipment	Cadmium (Cd)	12.5	Agar dilution	37	24	Mueller Hinton agar (MHA)	10.1128/AAC.02685-20
Staphylococcus saprophyticus	KS329	Portugal	Equipment	Cadmium (Cd)	12.5	Agar dilution	37	24	Mueller Hinton agar (MHA)	10.1128/AAC.02685-20
Staphylococcus saprophyticus	KS330	Portugal	Equipment	Cadmium (Cd)	12.5	Agar dilution	37	24	Mueller Hinton agar (MHA)	10.1128/AAC.02685-20
Staphylococcus saprophyticus	KS333	Portugal	Meat	Cadmium (Cd)	12.5	Agar dilution	37	24	Mueller Hinton agar (MHA)	10.1128/AAC.02685-20
Staphylococcus saprophyticus	KS337	Portugal	Meat	Cadmium (Cd)	12.5	Agar dilution	37	24	Mueller Hinton agar (MHA)	10.1128/AAC.02685-20
Staphylococcus saprophyticus	KS339	Portugal	Meat	Cadmium (Cd)	12.5	Agar dilution	37	24	Mueller Hinton agar (MHA)	10.1128/AAC.02685-20
Staphylococcus saprophyticus	KS356	Portugal	Meat	Cadmium (Cd)	12.5	Agar dilution	37	24	Mueller Hinton agar (MHA)	10.1128/AAC.02685-20
Staphylococcus saprophyticus	KS357	Portugal	Meat	Cadmium (Cd)	12.5	Agar dilution	37	24	Mueller Hinton agar (MHA)	10.1128/AAC.02685-20
Staphylococcus saprophyticus	KS359	Portugal	Meat	Cadmium (Cd)	12.5	Agar dilution	37	24	Mueller Hinton agar (MHA)	10.1128/AAC.02685-20
Staphylococcus saprophyticus	KS364	Portugal	Meat	Cadmium (Cd)	12.5	Agar dilution	37	24	Mueller Hinton agar (MHA)	10.1128/AAC.02685-20
Staphylococcus saprophyticus	KS365	Portugal	Meat	Cadmium (Cd)	12.5	Agar dilution	37	24	Mueller Hinton agar (MHA)	10.1128/AAC.02685-20
Staphylococcus saprophyticus	KS366	Portugal	Meat	Cadmium (Cd)	12.5	Agar dilution	37	24	Mueller Hinton agar (MHA)	10.1128/AAC.02685-20
Staphylococcus saprophyticus	KS367	Portugal	Meat	Cadmium (Cd)	12.5	Agar dilution	37	24	Mueller Hinton agar (MHA)	10.1128/AAC.02685-20
Staphylococcus saprophyticus	KS368	Portugal	Meat	Cadmium (Cd)	12.5	Agar dilution	37	24	Mueller Hinton agar (MHA)	10.1128/AAC.02685-20
Staphylococcus saprophyticus	KS369	Portugal	Meat	Cadmium (Cd)	12.5	Agar dilution	37	24	Mueller Hinton agar (MHA)	10.1128/AAC.02685-20
Staphylococcus saprophyticus	KS370	Portugal	Meat	Cadmium (Cd)	12.5	Agar dilution	37	24	Mueller Hinton agar (MHA)	10.1128/AAC.02685-20
Staphylococcus saprophyticus	KS371	Portugal	Human hands	Cadmium (Cd)	12.5	Agar dilution	37	24	Mueller Hinton agar (MHA)	10.1128/AAC.02685-20
Staphylococcus saprophyticus	KS372	Portugal	Human hands	Cadmium (Cd)	12.5	Agar dilution	37	24	Mueller Hinton agar (MHA)	10.1128/AAC.02685-20
Staphylococcus saprophyticus	KS378	Portugal	Equipment	Cadmium (Cd)	12.5	Agar dilution	37	24	Mueller Hinton agar (MHA)	10.1128/AAC.02685-20
Staphylococcus saprophyticus	KS380	Portugal	Equipment	Cadmium (Cd)	12.5	Agar dilution	37	24	Mueller Hinton agar (MHA)	10.1128/AAC.02685-20
Staphylococcus saprophyticus	KS381	Portugal	Equipment	Cadmium (Cd)	12.5	Agar dilution	37	24	Mueller Hinton agar (MHA)	10.1128/AAC.02685-20
Staphylococcus saprophyticus	KS382	Portugal	Equipment	Cadmium (Cd)	12.5	Agar dilution	37	24	Mueller Hinton agar (MHA)	10.1128/AAC.02685-20
Staphylococcus saprophyticus	KS383	Portugal	Equipment	Cadmium (Cd)	12.5	Agar dilution	37	24	Mueller Hinton agar (MHA)	10.1128/AAC.02685-20
Staphylococcus saprophyticus	KS384	Portugal	Equipment	Cadmium (Cd)	12.5	Agar dilution	37	24	Mueller Hinton agar (MHA)	10.1128/AAC.02685-20
Staphylococcus saprophyticus	KS385	Portugal	Equipment	Cadmium (Cd)	12.5	Agar dilution	37	24	Mueller Hinton agar (MHA)	10.1128/AAC.02685-20
Staphylococcus saprophyticus	KS386	Portugal	Equipment	Cadmium (Cd)	12.5	Agar dilution	37	24	Mueller Hinton agar (MHA)	10.1128/AAC.02685-20
Staphylococcus saprophyticus	KS41	Denmark	Urine	Cadmium (Cd)	12.5	Agar dilution	37	24	Mueller Hinton agar (MHA)	10.1128/AAC.02685-20
Staphylococcus saprophyticus	KS88	Denmark	Urine	Cadmium (Cd)	12.5	Agar dilution	37	24	Mueller Hinton agar (MHA)	10.1128/AAC.02685-20
Staphylococcus saprophyticus	KS93	Denmark	Urine	Cadmium (Cd)	12.5	Agar dilution	37	24	Mueller Hinton agar (MHA)	10.1128/AAC.02685-20
Staphylococcus saprophyticus	KS100	Denmark	Urine	Cadmium (Cd)	25	Agar dilution	37	24	Mueller Hinton agar (MHA)	10.1128/AAC.02685-20
Staphylococcus saprophyticus	KS112	Poland	Urine	Cadmium (Cd)	25	Agar dilution	37	24	Mueller Hinton agar (MHA)	10.1128/AAC.02685-20
Staphylococcus saprophyticus	KS118	Poland	Urine	Cadmium (Cd)	25	Agar dilution	37	24	Mueller Hinton agar (MHA)	10.1128/AAC.02685-20
Staphylococcus saprophyticus	KS12	Denmark	Urine	Cadmium (Cd)	25	Agar dilution	37	24	Mueller Hinton agar (MHA)	10.1128/AAC.02685-20
Staphylococcus saprophyticus	KS122	Poland	Urine	Cadmium (Cd)	25	Agar dilution	37	24	Mueller Hinton agar (MHA)	10.1128/AAC.02685-20
Staphylococcus saprophyticus	KS123	Poland	Urine	Cadmium (Cd)	25	Agar dilution	37	24	Mueller Hinton agar (MHA)	10.1128/AAC.02685-20
Staphylococcus saprophyticus	KS135	Portugal	Urine	Cadmium (Cd)	25	Agar dilution	37	24	Mueller Hinton agar (MHA)	10.1128/AAC.02685-20
Staphylococcus saprophyticus	KS155	Portugal	Urine	Cadmium (Cd)	25	Agar dilution	37	24	Mueller Hinton agar (MHA)	10.1128/AAC.02685-20
Staphylococcus saprophyticus	KS157	Portugal	Urine	Cadmium (Cd)	25	Agar dilution	37	24	Mueller Hinton agar (MHA)	10.1128/AAC.02685-20
Staphylococcus saprophyticus	KS158	Portugal	Urine	Cadmium (Cd)	25	Agar dilution	37	24	Mueller Hinton agar (MHA)	10.1128/AAC.02685-20
Staphylococcus saprophyticus	KS159	Portugal	Urine	Cadmium (Cd)	25	Agar dilution	37	24	Mueller Hinton agar (MHA)	10.1128/AAC.02685-20
Staphylococcus saprophyticus	KS162	Portugal	Urine	Cadmium (Cd)	25	Agar dilution	37	24	Mueller Hinton agar (MHA)	10.1128/AAC.02685-20
Staphylococcus saprophyticus	KS166	Portugal	Urine	Cadmium (Cd)	25	Agar dilution	37	24	Mueller Hinton agar (MHA)	10.1128/AAC.02685-20
Staphylococcus saprophyticus	KS168	Portugal	Urine	Cadmium (Cd)	25	Agar dilution	37	24	Mueller Hinton agar (MHA)	10.1128/AAC.02685-20
Staphylococcus saprophyticus	KS175	Portugal	Urine	Cadmium (Cd)	25	Agar dilution	37	24	Mueller Hinton agar (MHA)	10.1128/AAC.02685-20
Staphylococcus saprophyticus	KS176	Portugal	Urine	Cadmium (Cd)	25	Agar dilution	37	24	Mueller Hinton agar (MHA)	10.1128/AAC.02685-20
Staphylococcus saprophyticus	KS178	Portugal	Urine	Cadmium (Cd)	25	Agar dilution	37	24	Mueller Hinton agar (MHA)	10.1128/AAC.02685-20
Staphylococcus saprophyticus	KS180	Portugal	Urine	Cadmium (Cd)	25	Agar dilution	37	24	Mueller Hinton agar (MHA)	10.1128/AAC.02685-20
Staphylococcus saprophyticus	KS181	Portugal	Urine	Cadmium (Cd)	25	Agar dilution	37	24	Mueller Hinton agar (MHA)	10.1128/AAC.02685-20
Staphylococcus saprophyticus	KS184	Portugal	Urine	Cadmium (Cd)	25	Agar dilution	37	24	Mueller Hinton agar (MHA)	10.1128/AAC.02685-20
Staphylococcus saprophyticus	KS185	Portugal	Urine	Cadmium (Cd)	25	Agar dilution	37	24	Mueller Hinton agar (MHA)	10.1128/AAC.02685-20
Staphylococcus saprophyticus	KS195	Portugal	Urine	Cadmium (Cd)	25	Agar dilution	37	24	Mueller Hinton agar (MHA)	10.1128/AAC.02685-20
Staphylococcus saprophyticus	KS199	Portugal	Urine	Cadmium (Cd)	25	Agar dilution	37	24	Mueller Hinton agar (MHA)	10.1128/AAC.02685-20
Staphylococcus saprophyticus	KS200	Portugal	Urine	Cadmium (Cd)	25	Agar dilution	37	24	Mueller Hinton agar (MHA)	10.1128/AAC.02685-20
Staphylococcus saprophyticus	KS207	Portugal	Urine	Cadmium (Cd)	25	Agar dilution	37	24	Mueller Hinton agar (MHA)	10.1128/AAC.02685-20
Staphylococcus saprophyticus	KS220	Portugal	Urine	Cadmium (Cd)	25	Agar dilution	37	24	Mueller Hinton agar (MHA)	10.1128/AAC.02685-20
Staphylococcus saprophyticus	KS225	Portugal	Urine	Cadmium (Cd)	25	Agar dilution	37	24	Mueller Hinton agar (MHA)	10.1128/AAC.02685-20
Staphylococcus saprophyticus	KS235	Portugal	Urine	Cadmium (Cd)	25	Agar dilution	37	24	Mueller Hinton agar (MHA)	10.1128/AAC.02685-20
Staphylococcus saprophyticus	KS236	Portugal	Urine	Cadmium (Cd)	25	Agar dilution	37	24	Mueller Hinton agar (MHA)	10.1128/AAC.02685-20
Staphylococcus saprophyticus	KS238	Portugal	Urine	Cadmium (Cd)	25	Agar dilution	37	24	Mueller Hinton agar (MHA)	10.1128/AAC.02685-20
Staphylococcus saprophyticus	KS249	Portugal	Urine	Cadmium (Cd)	25	Agar dilution	37	24	Mueller Hinton agar (MHA)	10.1128/AAC.02685-20
Staphylococcus saprophyticus	KS258	Spain	Urine	Cadmium (Cd)	25	Agar dilution	37	24	Mueller Hinton agar (MHA)	10.1128/AAC.02685-20
Staphylococcus saprophyticus	KS263	Spain	Urine	Cadmium (Cd)	25	Agar dilution	37	24	Mueller Hinton agar (MHA)	10.1128/AAC.02685-20
Staphylococcus saprophyticus	KS266	Spain	Blood	Cadmium (Cd)	25	Agar dilution	37	24	Mueller Hinton agar (MHA)	10.1128/AAC.02685-20
Staphylococcus saprophyticus	KS270	Spain	Urine	Cadmium (Cd)	25	Agar dilution	37	24	Mueller Hinton agar (MHA)	10.1128/AAC.02685-20
Staphylococcus saprophyticus	KS279	Spain	Urine	Cadmium (Cd)	25	Agar dilution	37	24	Mueller Hinton agar (MHA)	10.1128/AAC.02685-20
Staphylococcus saprophyticus	KS281	Spain	Urine	Cadmium (Cd)	25	Agar dilution	37	24	Mueller Hinton agar (MHA)	10.1128/AAC.02685-20
Staphylococcus saprophyticus	KS291	Spain	Urine	Cadmium (Cd)	25	Agar dilution	37	24	Mueller Hinton agar (MHA)	10.1128/AAC.02685-20
Staphylococcus saprophyticus	KS296	Spain	Urine	Cadmium (Cd)	25	Agar dilution	37	24	Mueller Hinton agar (MHA)	10.1128/AAC.02685-20
Staphylococcus saprophyticus	KS297	Spain	Urine	Cadmium (Cd)	25	Agar dilution	37	24	Mueller Hinton agar (MHA)	10.1128/AAC.02685-20
Staphylococcus saprophyticus	KS309	Portugal	Food:Garlic	Cadmium (Cd)	25	Agar dilution	37	24	Mueller Hinton agar (MHA)	10.1128/AAC.02685-20
Staphylococcus saprophyticus	KS31	Denmark	Urine	Cadmium (Cd)	25	Agar dilution	37	24	Mueller Hinton agar (MHA)	10.1128/AAC.02685-20
Staphylococcus saprophyticus	KS311	Portugal	Food:Pasta	Cadmium (Cd)	25	Agar dilution	37	24	Mueller Hinton agar (MHA)	10.1128/AAC.02685-20
Staphylococcus saprophyticus	KS312	Portugal	Food:Pasta	Cadmium (Cd)	25	Agar dilution	37	24	Mueller Hinton agar (MHA)	10.1128/AAC.02685-20
Staphylococcus saprophyticus	KS318	Portugal	Food:Mixer	Cadmium (Cd)	25	Agar dilution	37	24	Mueller Hinton agar (MHA)	10.1128/AAC.02685-20
Staphylococcus saprophyticus	KS319	Portugal	Food:Mixer	Cadmium (Cd)	25	Agar dilution	37	24	Mueller Hinton agar (MHA)	10.1128/AAC.02685-20
Staphylococcus saprophyticus	KS320	Portugal	Food:Mixer	Cadmium (Cd)	25	Agar dilution	37	24	Mueller Hinton agar (MHA)	10.1128/AAC.02685-20
Staphylococcus saprophyticus	KS322	Portugal	Food:Mixer	Cadmium (Cd)	25	Agar dilution	37	24	Mueller Hinton agar (MHA)	10.1128/AAC.02685-20
Staphylococcus saprophyticus	KS323	Portugal	Food:Mixer	Cadmium (Cd)	25	Agar dilution	37	24	Mueller Hinton agar (MHA)	10.1128/AAC.02685-20
Staphylococcus saprophyticus	KS324	Portugal	Food:Mixer	Cadmium (Cd)	25	Agar dilution	37	24	Mueller Hinton agar (MHA)	10.1128/AAC.02685-20
Staphylococcus saprophyticus	KS326	Portugal	Food:Mixer	Cadmium (Cd)	25	Agar dilution	37	24	Mueller Hinton agar (MHA)	10.1128/AAC.02685-20
Staphylococcus saprophyticus	KS328	Portugal	Equipment	Cadmium (Cd)	25	Agar dilution	37	24	Mueller Hinton agar (MHA)	10.1128/AAC.02685-20
Staphylococcus saprophyticus	KS332	Portugal	Equipment	Cadmium (Cd)	25	Agar dilution	37	24	Mueller Hinton agar (MHA)	10.1128/AAC.02685-20
Staphylococcus saprophyticus	KS340	Portugal	Meat	Cadmium (Cd)	25	Agar dilution	37	24	Mueller Hinton agar (MHA)	10.1128/AAC.02685-20
Staphylococcus saprophyticus	KS344	Portugal	Meat	Cadmium (Cd)	25	Agar dilution	37	24	Mueller Hinton agar (MHA)	10.1128/AAC.02685-20
Staphylococcus saprophyticus	KS345	Portugal	Meat	Cadmium (Cd)	25	Agar dilution	37	24	Mueller Hinton agar (MHA)	10.1128/AAC.02685-20
Staphylococcus saprophyticus	KS346	Portugal	Meat	Cadmium (Cd)	25	Agar dilution	37	24	Mueller Hinton agar (MHA)	10.1128/AAC.02685-20
Staphylococcus saprophyticus	KS347	Portugal	Human hands	Cadmium (Cd)	25	Agar dilution	37	24	Mueller Hinton agar (MHA)	10.1128/AAC.02685-20
Staphylococcus saprophyticus	KS35	Denmark	Urine	Cadmium (Cd)	25	Agar dilution	37	24	Mueller Hinton agar (MHA)	10.1128/AAC.02685-20
Staphylococcus saprophyticus	KS350	Portugal	Human hands	Cadmium (Cd)	25	Agar dilution	37	24	Mueller Hinton agar (MHA)	10.1128/AAC.02685-20
Staphylococcus saprophyticus	KS351	Portugal	Human hands	Cadmium (Cd)	25	Agar dilution	37	24	Mueller Hinton agar (MHA)	10.1128/AAC.02685-20
Staphylococcus saprophyticus	KS353	Portugal	Meat	Cadmium (Cd)	25	Agar dilution	37	24	Mueller Hinton agar (MHA)	10.1128/AAC.02685-20
Staphylococcus saprophyticus	KS36	Denmark	Urine	Cadmium (Cd)	25	Agar dilution	37	24	Mueller Hinton agar (MHA)	10.1128/AAC.02685-20
Staphylococcus saprophyticus	KS361	Portugal	Meat	Cadmium (Cd)	25	Agar dilution	37	24	Mueller Hinton agar (MHA)	10.1128/AAC.02685-20
Staphylococcus saprophyticus	KS362	Portugal	Meat	Cadmium (Cd)	25	Agar dilution	37	24	Mueller Hinton agar (MHA)	10.1128/AAC.02685-20
Staphylococcus saprophyticus	KS363	Portugal	Meat	Cadmium (Cd)	25	Agar dilution	37	24	Mueller Hinton agar (MHA)	10.1128/AAC.02685-20
Staphylococcus saprophyticus	KS374	Portugal	Human hands	Cadmium (Cd)	25	Agar dilution	37	24	Mueller Hinton agar (MHA)	10.1128/AAC.02685-20
Staphylococcus saprophyticus	KS375	Portugal	Human hands	Cadmium (Cd)	25	Agar dilution	37	24	Mueller Hinton agar (MHA)	10.1128/AAC.02685-20
Staphylococcus saprophyticus	KS376	Portugal	Human hands	Cadmium (Cd)	25	Agar dilution	37	24	Mueller Hinton agar (MHA)	10.1128/AAC.02685-20
Staphylococcus saprophyticus	KS377	Portugal	Human hands	Cadmium (Cd)	25	Agar dilution	37	24	Mueller Hinton agar (MHA)	10.1128/AAC.02685-20
Staphylococcus saprophyticus	KS387	Portugal	Meat	Cadmium (Cd)	25	Agar dilution	37	24	Mueller Hinton agar (MHA)	10.1128/AAC.02685-20
Staphylococcus saprophyticus	KS45	Denmark	Urine	Cadmium (Cd)	25	Agar dilution	37	24	Mueller Hinton agar (MHA)	10.1128/AAC.02685-20
Staphylococcus saprophyticus	KS53	Denmark	Urine	Cadmium (Cd)	25	Agar dilution	37	24	Mueller Hinton agar (MHA)	10.1128/AAC.02685-20
Staphylococcus saprophyticus	KS79	Denmark	Urine	Cadmium (Cd)	25	Agar dilution	37	24	Mueller Hinton agar (MHA)	10.1128/AAC.02685-20
Staphylococcus saprophyticus	KS9	Denmark	Urine	Cadmium (Cd)	25	Agar dilution	37	24	Mueller Hinton agar (MHA)	10.1128/AAC.02685-20
Staphylococcus saprophyticus	KS90	Denmark	Urine	Cadmium (Cd)	25	Agar dilution	37	24	Mueller Hinton agar (MHA)	10.1128/AAC.02685-20
Staphylococcus saprophyticus	KS97	Denmark	Urine	Cadmium (Cd)	25	Agar dilution	37	24	Mueller Hinton agar (MHA)	10.1128/AAC.02685-20
Staphylococcus saprophyticus	KS102	Bulgaria	Blood	Cadmium (Cd)	50	Agar dilution	37	24	Mueller Hinton agar (MHA)	10.1128/AAC.02685-20
Staphylococcus saprophyticus	KS105	Denmark	Blood	Cadmium (Cd)	50	Agar dilution	37	24	Mueller Hinton agar (MHA)	10.1128/AAC.02685-20
Staphylococcus saprophyticus	KS113	Poland	Urine	Cadmium (Cd)	50	Agar dilution	37	24	Mueller Hinton agar (MHA)	10.1128/AAC.02685-20
Staphylococcus saprophyticus	KS114	Poland	Blood	Cadmium (Cd)	50	Agar dilution	37	24	Mueller Hinton agar (MHA)	10.1128/AAC.02685-20
Staphylococcus saprophyticus	KS116	Poland	Urine	Cadmium (Cd)	50	Agar dilution	37	24	Mueller Hinton agar (MHA)	10.1128/AAC.02685-20
Staphylococcus saprophyticus	KS119	Poland	Urine	Cadmium (Cd)	50	Agar dilution	37	24	Mueller Hinton agar (MHA)	10.1128/AAC.02685-20
Staphylococcus saprophyticus	KS128	Portugal	Urine	Cadmium (Cd)	50	Agar dilution	37	24	Mueller Hinton agar (MHA)	10.1128/AAC.02685-20
Staphylococcus saprophyticus	KS129	Portugal	Urine	Cadmium (Cd)	50	Agar dilution	37	24	Mueller Hinton agar (MHA)	10.1128/AAC.02685-20
Staphylococcus saprophyticus	KS136	Portugal	Urine	Cadmium (Cd)	50	Agar dilution	37	24	Mueller Hinton agar (MHA)	10.1128/AAC.02685-20
Staphylococcus saprophyticus	KS14	Denmark	Urine	Cadmium (Cd)	50	Agar dilution	37	24	Mueller Hinton agar (MHA)	10.1128/AAC.02685-20
Staphylococcus saprophyticus	KS143	Portugal	Urine	Cadmium (Cd)	50	Agar dilution	37	24	Mueller Hinton agar (MHA)	10.1128/AAC.02685-20
Staphylococcus saprophyticus	KS146	Portugal	Urine	Cadmium (Cd)	50	Agar dilution	37	24	Mueller Hinton agar (MHA)	10.1128/AAC.02685-20
Staphylococcus saprophyticus	KS147	Portugal	Urine	Cadmium (Cd)	50	Agar dilution	37	24	Mueller Hinton agar (MHA)	10.1128/AAC.02685-20
Staphylococcus saprophyticus	KS150	Portugal	Urine	Cadmium (Cd)	50	Agar dilution	37	24	Mueller Hinton agar (MHA)	10.1128/AAC.02685-20
Staphylococcus saprophyticus	KS163	Portugal	Urine	Cadmium (Cd)	50	Agar dilution	37	24	Mueller Hinton agar (MHA)	10.1128/AAC.02685-20
Staphylococcus saprophyticus	KS187	Portugal	Urine	Cadmium (Cd)	50	Agar dilution	37	24	Mueller Hinton agar (MHA)	10.1128/AAC.02685-20
Staphylococcus saprophyticus	KS190	Portugal	Urine	Cadmium (Cd)	50	Agar dilution	37	24	Mueller Hinton agar (MHA)	10.1128/AAC.02685-20
Staphylococcus saprophyticus	KS213	Portugal	Urine	Cadmium (Cd)	50	Agar dilution	37	24	Mueller Hinton agar (MHA)	10.1128/AAC.02685-20
Staphylococcus saprophyticus	KS24	Denmark	Urine	Cadmium (Cd)	50	Agar dilution	37	24	Mueller Hinton agar (MHA)	10.1128/AAC.02685-20
Staphylococcus saprophyticus	KS25	Denmark	Urine	Cadmium (Cd)	50	Agar dilution	37	24	Mueller Hinton agar (MHA)	10.1128/AAC.02685-20
Staphylococcus saprophyticus	KS262	Spain	Urine	Cadmium (Cd)	50	Agar dilution	37	24	Mueller Hinton agar (MHA)	10.1128/AAC.02685-20
Staphylococcus saprophyticus	KS264	Spain	Urine	Cadmium (Cd)	50	Agar dilution	37	24	Mueller Hinton agar (MHA)	10.1128/AAC.02685-20
Staphylococcus saprophyticus	KS273	Spain	Urine	Cadmium (Cd)	50	Agar dilution	37	24	Mueller Hinton agar (MHA)	10.1128/AAC.02685-20
Staphylococcus saprophyticus	KS274	Spain	Urine	Cadmium (Cd)	50	Agar dilution	37	24	Mueller Hinton agar (MHA)	10.1128/AAC.02685-20
Staphylococcus saprophyticus	KS276	Spain	Urine	Cadmium (Cd)	50	Agar dilution	37	24	Mueller Hinton agar (MHA)	10.1128/AAC.02685-20
Staphylococcus saprophyticus	KS277	Spain	Urine	Cadmium (Cd)	50	Agar dilution	37	24	Mueller Hinton agar (MHA)	10.1128/AAC.02685-20
Staphylococcus saprophyticus	KS283	Spain	Urine	Cadmium (Cd)	50	Agar dilution	37	24	Mueller Hinton agar (MHA)	10.1128/AAC.02685-20
Staphylococcus saprophyticus	KS285	Spain	Urine	Cadmium (Cd)	50	Agar dilution	37	24	Mueller Hinton agar (MHA)	10.1128/AAC.02685-20
Staphylococcus saprophyticus	KS286	Spain	Urine	Cadmium (Cd)	50	Agar dilution	37	24	Mueller Hinton agar (MHA)	10.1128/AAC.02685-20
Staphylococcus saprophyticus	KS287	Spain	Urine	Cadmium (Cd)	50	Agar dilution	37	24	Mueller Hinton agar (MHA)	10.1128/AAC.02685-20
Staphylococcus saprophyticus	KS288	Spain	Urine	Cadmium (Cd)	50	Agar dilution	37	24	Mueller Hinton agar (MHA)	10.1128/AAC.02685-20
Staphylococcus saprophyticus	KS293	Spain	Urine	Cadmium (Cd)	50	Agar dilution	37	24	Mueller Hinton agar (MHA)	10.1128/AAC.02685-20
Staphylococcus saprophyticus	KS294	Spain	Urine	Cadmium (Cd)	50	Agar dilution	37	24	Mueller Hinton agar (MHA)	10.1128/AAC.02685-20
Staphylococcus saprophyticus	KS298	Spain	Urine	Cadmium (Cd)	50	Agar dilution	37	24	Mueller Hinton agar (MHA)	10.1128/AAC.02685-20
Staphylococcus saprophyticus	KS299	Spain	Urine	Cadmium (Cd)	50	Agar dilution	37	24	Mueller Hinton agar (MHA)	10.1128/AAC.02685-20
Staphylococcus saprophyticus	KS30	Denmark	Urine	Cadmium (Cd)	50	Agar dilution	37	24	Mueller Hinton agar (MHA)	10.1128/AAC.02685-20
Staphylococcus saprophyticus	KS301	Spain	Urine	Cadmium (Cd)	50	Agar dilution	37	24	Mueller Hinton agar (MHA)	10.1128/AAC.02685-20
Staphylococcus saprophyticus	KS303	Spain	Urine	Cadmium (Cd)	50	Agar dilution	37	24	Mueller Hinton agar (MHA)	10.1128/AAC.02685-20
Staphylococcus saprophyticus	KS304	Spain	Urine	Cadmium (Cd)	50	Agar dilution	37	24	Mueller Hinton agar (MHA)	10.1128/AAC.02685-20
Staphylococcus saprophyticus	KS306	Spain	Urine	Cadmium (Cd)	50	Agar dilution	37	24	Mueller Hinton agar (MHA)	10.1128/AAC.02685-20
Staphylococcus saprophyticus	KS308	Spain	Urine	Cadmium (Cd)	50	Agar dilution	37	24	Mueller Hinton agar (MHA)	10.1128/AAC.02685-20
Staphylococcus saprophyticus	KS32	Denmark	Urine	Cadmium (Cd)	50	Agar dilution	37	24	Mueller Hinton agar (MHA)	10.1128/AAC.02685-20
Staphylococcus saprophyticus	KS321	Portugal	Food:Mixer	Cadmium (Cd)	50	Agar dilution	37	24	Mueller Hinton agar (MHA)	10.1128/AAC.02685-20
Staphylococcus saprophyticus	KS402	Portugal	Human hands	Cadmium (Cd)	50	Agar dilution	37	24	Mueller Hinton agar (MHA)	10.1128/AAC.02685-20
Staphylococcus saprophyticus	KS404	Portugal	Human hands	Cadmium (Cd)	50	Agar dilution	37	24	Mueller Hinton agar (MHA)	10.1128/AAC.02685-20
Staphylococcus saprophyticus	KS410	Portugal	Human hands	Cadmium (Cd)	50	Agar dilution	37	24	Mueller Hinton agar (MHA)	10.1128/AAC.02685-20
Staphylococcus saprophyticus	KS419	Portugal	Equipment	Cadmium (Cd)	50	Agar dilution	37	24	Mueller Hinton agar (MHA)	10.1128/AAC.02685-20
Staphylococcus saprophyticus	KS434	Portugal	Human hands	Cadmium (Cd)	50	Agar dilution	37	24	Mueller Hinton agar (MHA)	10.1128/AAC.02685-20
Staphylococcus saprophyticus	KS437	Portugal	Meat	Cadmium (Cd)	50	Agar dilution	37	24	Mueller Hinton agar (MHA)	10.1128/AAC.02685-20
Staphylococcus saprophyticus	KS438	Portugal	Meat	Cadmium (Cd)	50	Agar dilution	37	24	Mueller Hinton agar (MHA)	10.1128/AAC.02685-20
Staphylococcus saprophyticus	KS439	Portugal	Meat	Cadmium (Cd)	50	Agar dilution	37	24	Mueller Hinton agar (MHA)	10.1128/AAC.02685-20
Staphylococcus saprophyticus	KS440	Portugal	Meat	Cadmium (Cd)	50	Agar dilution	37	24	Mueller Hinton agar (MHA)	10.1128/AAC.02685-20
Staphylococcus saprophyticus	KS46	Denmark	Urine	Cadmium (Cd)	50	Agar dilution	37	24	Mueller Hinton agar (MHA)	10.1128/AAC.02685-20
Staphylococcus saprophyticus	KS59	Denmark	Urine	Cadmium (Cd)	50	Agar dilution	37	24	Mueller Hinton agar (MHA)	10.1128/AAC.02685-20
Staphylococcus saprophyticus	KS60	Denmark	Urine	Cadmium (Cd)	50	Agar dilution	37	24	Mueller Hinton agar (MHA)	10.1128/AAC.02685-20
Staphylococcus saprophyticus	KS63	Denmark	Urine	Cadmium (Cd)	50	Agar dilution	37	24	Mueller Hinton agar (MHA)	10.1128/AAC.02685-20
Staphylococcus saprophyticus	KS68	Denmark	Urine	Cadmium (Cd)	50	Agar dilution	37	24	Mueller Hinton agar (MHA)	10.1128/AAC.02685-20
Staphylococcus saprophyticus	KS70	Denmark	Urine	Cadmium (Cd)	50	Agar dilution	37	24	Mueller Hinton agar (MHA)	10.1128/AAC.02685-20
Staphylococcus saprophyticus	KS8	Denmark	Urine	Cadmium (Cd)	50	Agar dilution	37	24	Mueller Hinton agar (MHA)	10.1128/AAC.02685-20
Staphylococcus saprophyticus	KS81	Denmark	Urine	Cadmium (Cd)	50	Agar dilution	37	24	Mueller Hinton agar (MHA)	10.1128/AAC.02685-20
Staphylococcus saprophyticus	KS83	Denmark	Urine	Cadmium (Cd)	50	Agar dilution	37	24	Mueller Hinton agar (MHA)	10.1128/AAC.02685-20
Staphylococcus saprophyticus	KS98	Denmark	Urine	Cadmium (Cd)	50	Agar dilution	37	24	Mueller Hinton agar (MHA)	10.1128/AAC.02685-20
Staphylococcus saprophyticus	KS101	Bulgaria	Blood	Cadmium (Cd)	100	Agar dilution	37	24	Mueller Hinton agar (MHA)	10.1128/AAC.02685-20
Staphylococcus saprophyticus	KS107	Denmark	Blood	Cadmium (Cd)	100	Agar dilution	37	24	Mueller Hinton agar (MHA)	10.1128/AAC.02685-20
Staphylococcus saprophyticus	KS108	Brazil	Blood	Cadmium (Cd)	100	Agar dilution	37	24	Mueller Hinton agar (MHA)	10.1128/AAC.02685-20
Staphylococcus saprophyticus	KS109	Brazil	Blood	Cadmium (Cd)	100	Agar dilution	37	24	Mueller Hinton agar (MHA)	10.1128/AAC.02685-20
Staphylococcus saprophyticus	KS115	Poland	Urine	Cadmium (Cd)	100	Agar dilution	37	24	Mueller Hinton agar (MHA)	10.1128/AAC.02685-20
Staphylococcus saprophyticus	KS120	Poland	Urine	Cadmium (Cd)	100	Agar dilution	37	24	Mueller Hinton agar (MHA)	10.1128/AAC.02685-20
Staphylococcus saprophyticus	KS121	Poland	Urine	Cadmium (Cd)	100	Agar dilution	37	24	Mueller Hinton agar (MHA)	10.1128/AAC.02685-20
Staphylococcus saprophyticus	KS126	Portugal	Urine	Cadmium (Cd)	100	Agar dilution	37	24	Mueller Hinton agar (MHA)	10.1128/AAC.02685-20
Staphylococcus saprophyticus	KS127	Portugal	Urine	Cadmium (Cd)	100	Agar dilution	37	24	Mueller Hinton agar (MHA)	10.1128/AAC.02685-20
Staphylococcus saprophyticus	KS132	Portugal	Urine	Cadmium (Cd)	100	Agar dilution	37	24	Mueller Hinton agar (MHA)	10.1128/AAC.02685-20
Staphylococcus saprophyticus	KS133	Portugal	Urine	Cadmium (Cd)	100	Agar dilution	37	24	Mueller Hinton agar (MHA)	10.1128/AAC.02685-20
Staphylococcus saprophyticus	KS134	Portugal	Urine	Cadmium (Cd)	100	Agar dilution	37	24	Mueller Hinton agar (MHA)	10.1128/AAC.02685-20
Staphylococcus saprophyticus	KS139	Portugal	Urine	Cadmium (Cd)	100	Agar dilution	37	24	Mueller Hinton agar (MHA)	10.1128/AAC.02685-20
Staphylococcus saprophyticus	KS140	Portugal	Urine	Cadmium (Cd)	100	Agar dilution	37	24	Mueller Hinton agar (MHA)	10.1128/AAC.02685-20
Staphylococcus saprophyticus	KS141	Portugal	Urine	Cadmium (Cd)	100	Agar dilution	37	24	Mueller Hinton agar (MHA)	10.1128/AAC.02685-20
Staphylococcus saprophyticus	KS142	Portugal	Urine	Cadmium (Cd)	100	Agar dilution	37	24	Mueller Hinton agar (MHA)	10.1128/AAC.02685-20
Staphylococcus saprophyticus	KS144	Portugal	Urine	Cadmium (Cd)	100	Agar dilution	37	24	Mueller Hinton agar (MHA)	10.1128/AAC.02685-20
Staphylococcus saprophyticus	KS148	Portugal	Urine	Cadmium (Cd)	100	Agar dilution	37	24	Mueller Hinton agar (MHA)	10.1128/AAC.02685-20
Staphylococcus saprophyticus	KS149	Portugal	Urine	Cadmium (Cd)	100	Agar dilution	37	24	Mueller Hinton agar (MHA)	10.1128/AAC.02685-20
Staphylococcus saprophyticus	KS151	Portugal	Urine	Cadmium (Cd)	100	Agar dilution	37	24	Mueller Hinton agar (MHA)	10.1128/AAC.02685-20
Staphylococcus saprophyticus	KS152	Portugal	Urine	Cadmium (Cd)	100	Agar dilution	37	24	Mueller Hinton agar (MHA)	10.1128/AAC.02685-20
Staphylococcus saprophyticus	KS153	Portugal	Urine	Cadmium (Cd)	100	Agar dilution	37	24	Mueller Hinton agar (MHA)	10.1128/AAC.02685-20
Staphylococcus saprophyticus	KS154	Portugal	Urine	Cadmium (Cd)	100	Agar dilution	37	24	Mueller Hinton agar (MHA)	10.1128/AAC.02685-20
Staphylococcus saprophyticus	KS156	Portugal	Urine	Cadmium (Cd)	100	Agar dilution	37	24	Mueller Hinton agar (MHA)	10.1128/AAC.02685-20
Staphylococcus saprophyticus	KS16	Denmark	Urine	Cadmium (Cd)	100	Agar dilution	37	24	Mueller Hinton agar (MHA)	10.1128/AAC.02685-20
Staphylococcus saprophyticus	KS160	Portugal	Urine	Cadmium (Cd)	100	Agar dilution	37	24	Mueller Hinton agar (MHA)	10.1128/AAC.02685-20
Staphylococcus saprophyticus	KS167	Portugal	Urine	Cadmium (Cd)	100	Agar dilution	37	24	Mueller Hinton agar (MHA)	10.1128/AAC.02685-20
Staphylococcus saprophyticus	KS169	Portugal	Urine	Cadmium (Cd)	100	Agar dilution	37	24	Mueller Hinton agar (MHA)	10.1128/AAC.02685-20
Staphylococcus saprophyticus	KS17	Denmark	Urine	Cadmium (Cd)	100	Agar dilution	37	24	Mueller Hinton agar (MHA)	10.1128/AAC.02685-20
Staphylococcus saprophyticus	KS171	Portugal	Urine	Cadmium (Cd)	100	Agar dilution	37	24	Mueller Hinton agar (MHA)	10.1128/AAC.02685-20
Staphylococcus saprophyticus	KS172	Portugal	Urine	Cadmium (Cd)	100	Agar dilution	37	24	Mueller Hinton agar (MHA)	10.1128/AAC.02685-20
Staphylococcus saprophyticus	KS173	Portugal	Urine	Cadmium (Cd)	100	Agar dilution	37	24	Mueller Hinton agar (MHA)	10.1128/AAC.02685-20
Staphylococcus saprophyticus	KS177	Portugal	Urine	Cadmium (Cd)	100	Agar dilution	37	24	Mueller Hinton agar (MHA)	10.1128/AAC.02685-20
Staphylococcus saprophyticus	KS179	Portugal	Urine	Cadmium (Cd)	100	Agar dilution	37	24	Mueller Hinton agar (MHA)	10.1128/AAC.02685-20
Staphylococcus saprophyticus	KS182	Portugal	Urine	Cadmium (Cd)	100	Agar dilution	37	24	Mueller Hinton agar (MHA)	10.1128/AAC.02685-20
Staphylococcus saprophyticus	KS186	Portugal	Urine	Cadmium (Cd)	100	Agar dilution	37	24	Mueller Hinton agar (MHA)	10.1128/AAC.02685-20
Staphylococcus saprophyticus	KS188	Portugal	Urine	Cadmium (Cd)	100	Agar dilution	37	24	Mueller Hinton agar (MHA)	10.1128/AAC.02685-20
Staphylococcus saprophyticus	KS189	Portugal	Urine	Cadmium (Cd)	100	Agar dilution	37	24	Mueller Hinton agar (MHA)	10.1128/AAC.02685-20
Staphylococcus saprophyticus	KS194	Portugal	Urine	Cadmium (Cd)	100	Agar dilution	37	24	Mueller Hinton agar (MHA)	10.1128/AAC.02685-20
Staphylococcus saprophyticus	KS196	Portugal	Urine	Cadmium (Cd)	100	Agar dilution	37	24	Mueller Hinton agar (MHA)	10.1128/AAC.02685-20
Staphylococcus saprophyticus	KS198	Portugal	Urine	Cadmium (Cd)	100	Agar dilution	37	24	Mueller Hinton agar (MHA)	10.1128/AAC.02685-20
Staphylococcus saprophyticus	KS20	Denmark	Urine	Cadmium (Cd)	100	Agar dilution	37	24	Mueller Hinton agar (MHA)	10.1128/AAC.02685-20
Staphylococcus saprophyticus	KS201	Portugal	Urine	Cadmium (Cd)	100	Agar dilution	37	24	Mueller Hinton agar (MHA)	10.1128/AAC.02685-20
Staphylococcus saprophyticus	KS203	Portugal	Urine	Cadmium (Cd)	100	Agar dilution	37	24	Mueller Hinton agar (MHA)	10.1128/AAC.02685-20
Staphylococcus saprophyticus	KS217	Portugal	Urine	Cadmium (Cd)	100	Agar dilution	37	24	Mueller Hinton agar (MHA)	10.1128/AAC.02685-20
Staphylococcus saprophyticus	KS232	Portugal	Urine	Cadmium (Cd)	100	Agar dilution	37	24	Mueller Hinton agar (MHA)	10.1128/AAC.02685-20
Staphylococcus saprophyticus	KS237	Portugal	Urine	Cadmium (Cd)	100	Agar dilution	37	24	Mueller Hinton agar (MHA)	10.1128/AAC.02685-20
Staphylococcus saprophyticus	KS241	Portugal	Urine	Cadmium (Cd)	100	Agar dilution	37	24	Mueller Hinton agar (MHA)	10.1128/AAC.02685-20
Staphylococcus saprophyticus	KS242	Portugal	Urine	Cadmium (Cd)	100	Agar dilution	37	24	Mueller Hinton agar (MHA)	10.1128/AAC.02685-20
Staphylococcus saprophyticus	KS244	Portugal	Urine	Cadmium (Cd)	100	Agar dilution	37	24	Mueller Hinton agar (MHA)	10.1128/AAC.02685-20
Staphylococcus saprophyticus	KS253	Portugal	Urine	Cadmium (Cd)	100	Agar dilution	37	24	Mueller Hinton agar (MHA)	10.1128/AAC.02685-20
Staphylococcus saprophyticus	KS254	Spain	Urine	Cadmium (Cd)	100	Agar dilution	37	24	Mueller Hinton agar (MHA)	10.1128/AAC.02685-20
Staphylococcus saprophyticus	KS26	Denmark	Urine	Cadmium (Cd)	100	Agar dilution	37	24	Mueller Hinton agar (MHA)	10.1128/AAC.02685-20
Staphylococcus saprophyticus	KS267	Spain	Urine	Cadmium (Cd)	100	Agar dilution	37	24	Mueller Hinton agar (MHA)	10.1128/AAC.02685-20
Staphylococcus saprophyticus	KS268	Spain	Urine	Cadmium (Cd)	100	Agar dilution	37	24	Mueller Hinton agar (MHA)	10.1128/AAC.02685-20
Staphylococcus saprophyticus	KS269	Spain	Urine	Cadmium (Cd)	100	Agar dilution	37	24	Mueller Hinton agar (MHA)	10.1128/AAC.02685-20
Staphylococcus saprophyticus	KS272	Spain	Urine	Cadmium (Cd)	100	Agar dilution	37	24	Mueller Hinton agar (MHA)	10.1128/AAC.02685-20
Staphylococcus saprophyticus	KS28	Denmark	Urine	Cadmium (Cd)	100	Agar dilution	37	24	Mueller Hinton agar (MHA)	10.1128/AAC.02685-20
Staphylococcus saprophyticus	KS282	Spain	Urine	Cadmium (Cd)	100	Agar dilution	37	24	Mueller Hinton agar (MHA)	10.1128/AAC.02685-20
Staphylococcus saprophyticus	KS284	Spain	Urine	Cadmium (Cd)	100	Agar dilution	37	24	Mueller Hinton agar (MHA)	10.1128/AAC.02685-20
Staphylococcus saprophyticus	KS290	Spain	Urine	Cadmium (Cd)	100	Agar dilution	37	24	Mueller Hinton agar (MHA)	10.1128/AAC.02685-20
Staphylococcus saprophyticus	KS295	Spain	Urine	Cadmium (Cd)	100	Agar dilution	37	24	Mueller Hinton agar (MHA)	10.1128/AAC.02685-20
Staphylococcus saprophyticus	KS300	Spain	Urine	Cadmium (Cd)	100	Agar dilution	37	24	Mueller Hinton agar (MHA)	10.1128/AAC.02685-20
Staphylococcus saprophyticus	KS302	Spain	Urine	Cadmium (Cd)	100	Agar dilution	37	24	Mueller Hinton agar (MHA)	10.1128/AAC.02685-20
Staphylococcus saprophyticus	KS307	Spain	Urine	Cadmium (Cd)	100	Agar dilution	37	24	Mueller Hinton agar (MHA)	10.1128/AAC.02685-20
Staphylococcus saprophyticus	KS314	Portugal	Food: Knife	Cadmium (Cd)	100	Agar dilution	37	24	Mueller Hinton agar (MHA)	10.1128/AAC.02685-20
Staphylococcus saprophyticus	KS316	Portugal	Food:Pasta	Cadmium (Cd)	100	Agar dilution	37	24	Mueller Hinton agar (MHA)	10.1128/AAC.02685-20
Staphylococcus saprophyticus	KS325	Portugal	Food:Mixer	Cadmium (Cd)	100	Agar dilution	37	24	Mueller Hinton agar (MHA)	10.1128/AAC.02685-20
Staphylococcus saprophyticus	KS33	Denmark	Urine	Cadmium (Cd)	100	Agar dilution	37	24	Mueller Hinton agar (MHA)	10.1128/AAC.02685-20
Staphylococcus saprophyticus	KS331	Portugal	Equipment	Cadmium (Cd)	100	Agar dilution	37	24	Mueller Hinton agar (MHA)	10.1128/AAC.02685-20
Staphylococcus saprophyticus	KS336	Portugal	Meat	Cadmium (Cd)	100	Agar dilution	37	24	Mueller Hinton agar (MHA)	10.1128/AAC.02685-20
Staphylococcus saprophyticus	KS338	Portugal	Meat	Cadmium (Cd)	100	Agar dilution	37	24	Mueller Hinton agar (MHA)	10.1128/AAC.02685-20
Staphylococcus saprophyticus	KS341	Portugal	Meat	Cadmium (Cd)	100	Agar dilution	37	24	Mueller Hinton agar (MHA)	10.1128/AAC.02685-20
Staphylococcus saprophyticus	KS342	Portugal	Meat	Cadmium (Cd)	100	Agar dilution	37	24	Mueller Hinton agar (MHA)	10.1128/AAC.02685-20
Staphylococcus saprophyticus	KS343	Portugal	Meat	Cadmium (Cd)	100	Agar dilution	37	24	Mueller Hinton agar (MHA)	10.1128/AAC.02685-20
Staphylococcus saprophyticus	KS348	Portugal	Human hands	Cadmium (Cd)	100	Agar dilution	37	24	Mueller Hinton agar (MHA)	10.1128/AAC.02685-20
Staphylococcus saprophyticus	KS352	Portugal	Live-pig	Cadmium (Cd)	100	Agar dilution	37	24	Mueller Hinton agar (MHA)	10.1128/AAC.02685-20
Staphylococcus saprophyticus	KS354	Portugal	Meat	Cadmium (Cd)	100	Agar dilution	37	24	Mueller Hinton agar (MHA)	10.1128/AAC.02685-20
Staphylococcus saprophyticus	KS355	Portugal	Meat	Cadmium (Cd)	100	Agar dilution	37	24	Mueller Hinton agar (MHA)	10.1128/AAC.02685-20
Staphylococcus saprophyticus	KS358	Portugal	Meat	Cadmium (Cd)	100	Agar dilution	37	24	Mueller Hinton agar (MHA)	10.1128/AAC.02685-20
Staphylococcus saprophyticus	KS360	Portugal	Meat	Cadmium (Cd)	100	Agar dilution	37	24	Mueller Hinton agar (MHA)	10.1128/AAC.02685-20
Staphylococcus saprophyticus	KS373	Portugal	Human hands	Cadmium (Cd)	100	Agar dilution	37	24	Mueller Hinton agar (MHA)	10.1128/AAC.02685-20
Staphylococcus saprophyticus	KS391	Brazil	Animal	Cadmium (Cd)	100	Agar dilution	37	24	Mueller Hinton agar (MHA)	10.1128/AAC.02685-20
Staphylococcus saprophyticus	KS399	Portugal	Equipment	Cadmium (Cd)	100	Agar dilution	37	24	Mueller Hinton agar (MHA)	10.1128/AAC.02685-20
Staphylococcus saprophyticus	KS401	Portugal	Equipment	Cadmium (Cd)	100	Agar dilution	37	24	Mueller Hinton agar (MHA)	10.1128/AAC.02685-20
Staphylococcus saprophyticus	KS403	Portugal	Human hands	Cadmium (Cd)	100	Agar dilution	37	24	Mueller Hinton agar (MHA)	10.1128/AAC.02685-20
Staphylococcus saprophyticus	KS405	Portugal	Human hands	Cadmium (Cd)	100	Agar dilution	37	24	Mueller Hinton agar (MHA)	10.1128/AAC.02685-20
Staphylococcus saprophyticus	KS406	Portugal	Human hands	Cadmium (Cd)	100	Agar dilution	37	24	Mueller Hinton agar (MHA)	10.1128/AAC.02685-20
Staphylococcus saprophyticus	KS407	Portugal	Human hands	Cadmium (Cd)	100	Agar dilution	37	24	Mueller Hinton agar (MHA)	10.1128/AAC.02685-20
Staphylococcus saprophyticus	KS408	Portugal	Human hands	Cadmium (Cd)	100	Agar dilution	37	24	Mueller Hinton agar (MHA)	10.1128/AAC.02685-20
Staphylococcus saprophyticus	KS412	Portugal	Human hands	Cadmium (Cd)	100	Agar dilution	37	24	Mueller Hinton agar (MHA)	10.1128/AAC.02685-20
Staphylococcus saprophyticus	KS414	Portugal	Human hands	Cadmium (Cd)	100	Agar dilution	37	24	Mueller Hinton agar (MHA)	10.1128/AAC.02685-20
Staphylococcus saprophyticus	KS415	Portugal	Human hands	Cadmium (Cd)	100	Agar dilution	37	24	Mueller Hinton agar (MHA)	10.1128/AAC.02685-20
Staphylococcus saprophyticus	KS424	Portugal	Equipment	Cadmium (Cd)	100	Agar dilution	37	24	Mueller Hinton agar (MHA)	10.1128/AAC.02685-20
Staphylococcus saprophyticus	KS425	Portugal	Equipment	Cadmium (Cd)	100	Agar dilution	37	24	Mueller Hinton agar (MHA)	10.1128/AAC.02685-20
Staphylococcus saprophyticus	KS426	Portugal	Equipment	Cadmium (Cd)	100	Agar dilution	37	24	Mueller Hinton agar (MHA)	10.1128/AAC.02685-20
Staphylococcus saprophyticus	KS427	Portugal	Equipment	Cadmium (Cd)	100	Agar dilution	37	24	Mueller Hinton agar (MHA)	10.1128/AAC.02685-20
Staphylococcus saprophyticus	KS430	Portugal	Human hands	Cadmium (Cd)	100	Agar dilution	37	24	Mueller Hinton agar (MHA)	10.1128/AAC.02685-20
Staphylococcus saprophyticus	KS431	Portugal	Human hands	Cadmium (Cd)	100	Agar dilution	37	24	Mueller Hinton agar (MHA)	10.1128/AAC.02685-20
Staphylococcus saprophyticus	KS433	Portugal	Human hands	Cadmium (Cd)	100	Agar dilution	37	24	Mueller Hinton agar (MHA)	10.1128/AAC.02685-20
Staphylococcus saprophyticus	KS435	Portugal	Meat	Cadmium (Cd)	100	Agar dilution	37	24	Mueller Hinton agar (MHA)	10.1128/AAC.02685-20
Staphylococcus saprophyticus	KS47	Denmark	Urine	Cadmium (Cd)	100	Agar dilution	37	24	Mueller Hinton agar (MHA)	10.1128/AAC.02685-20
Staphylococcus saprophyticus	KS61	Denmark	Urine	Cadmium (Cd)	100	Agar dilution	37	24	Mueller Hinton agar (MHA)	10.1128/AAC.02685-20
Staphylococcus saprophyticus	KS64	Denmark	Urine	Cadmium (Cd)	100	Agar dilution	37	24	Mueller Hinton agar (MHA)	10.1128/AAC.02685-20
Staphylococcus saprophyticus	KS67	Denmark	Urine	Cadmium (Cd)	100	Agar dilution	37	24	Mueller Hinton agar (MHA)	10.1128/AAC.02685-20
Staphylococcus saprophyticus	KS71	Denmark	Urine	Cadmium (Cd)	100	Agar dilution	37	24	Mueller Hinton agar (MHA)	10.1128/AAC.02685-20
Staphylococcus saprophyticus	KS72	Denmark	Urine	Cadmium (Cd)	100	Agar dilution	37	24	Mueller Hinton agar (MHA)	10.1128/AAC.02685-20
Staphylococcus saprophyticus	KS75	Denmark	Urine	Cadmium (Cd)	100	Agar dilution	37	24	Mueller Hinton agar (MHA)	10.1128/AAC.02685-20
Staphylococcus saprophyticus	KS89	Denmark	Urine	Cadmium (Cd)	100	Agar dilution	37	24	Mueller Hinton agar (MHA)	10.1128/AAC.02685-20
Staphylococcus saprophyticus	KS94	Denmark	Urine	Cadmium (Cd)	100	Agar dilution	37	24	Mueller Hinton agar (MHA)	10.1128/AAC.02685-20
Staphylococcus saprophyticus	KS10	Denmark	Urine	Cadmium (Cd)	200	Agar dilution	37	24	Mueller Hinton agar (MHA)	10.1128/AAC.02685-20
Staphylococcus saprophyticus	KS103	Bulgaria	Blood	Cadmium (Cd)	200	Agar dilution	37	24	Mueller Hinton agar (MHA)	10.1128/AAC.02685-20
Staphylococcus saprophyticus	KS104	Denmark	Blood	Cadmium (Cd)	200	Agar dilution	37	24	Mueller Hinton agar (MHA)	10.1128/AAC.02685-20
Staphylococcus saprophyticus	KS106	Denmark	Blood	Cadmium (Cd)	200	Agar dilution	37	24	Mueller Hinton agar (MHA)	10.1128/AAC.02685-20
Staphylococcus saprophyticus	KS11	Denmark	Urine	Cadmium (Cd)	200	Agar dilution	37	24	Mueller Hinton agar (MHA)	10.1128/AAC.02685-20
Staphylococcus saprophyticus	KS110	Iceland	Blood	Cadmium (Cd)	200	Agar dilution	37	24	Mueller Hinton agar (MHA)	10.1128/AAC.02685-20
Staphylococcus saprophyticus	KS111	Poland	Urine	Cadmium (Cd)	200	Agar dilution	37	24	Mueller Hinton agar (MHA)	10.1128/AAC.02685-20
Staphylococcus saprophyticus	KS117	Poland	Urine	Cadmium (Cd)	200	Agar dilution	37	24	Mueller Hinton agar (MHA)	10.1128/AAC.02685-20
Staphylococcus saprophyticus	KS124	Poland	Urine	Cadmium (Cd)	200	Agar dilution	37	24	Mueller Hinton agar (MHA)	10.1128/AAC.02685-20
Staphylococcus saprophyticus	KS125	Poland	Nasal swab	Cadmium (Cd)	200	Agar dilution	37	24	Mueller Hinton agar (MHA)	10.1128/AAC.02685-20
Staphylococcus saprophyticus	KS13	Denmark	Urine	Cadmium (Cd)	200	Agar dilution	37	24	Mueller Hinton agar (MHA)	10.1128/AAC.02685-20
Staphylococcus saprophyticus	KS130	Portugal	Urine	Cadmium (Cd)	200	Agar dilution	37	24	Mueller Hinton agar (MHA)	10.1128/AAC.02685-20
Staphylococcus saprophyticus	KS131	Portugal	Urine	Cadmium (Cd)	200	Agar dilution	37	24	Mueller Hinton agar (MHA)	10.1128/AAC.02685-20
Staphylococcus saprophyticus	KS137	Portugal	Urine	Cadmium (Cd)	200	Agar dilution	37	24	Mueller Hinton agar (MHA)	10.1128/AAC.02685-20
Staphylococcus saprophyticus	KS138	Portugal	Urine	Cadmium (Cd)	200	Agar dilution	37	24	Mueller Hinton agar (MHA)	10.1128/AAC.02685-20
Staphylococcus saprophyticus	KS145	Portugal	Urine	Cadmium (Cd)	200	Agar dilution	37	24	Mueller Hinton agar (MHA)	10.1128/AAC.02685-20
Staphylococcus saprophyticus	KS15	Denmark	Urine	Cadmium (Cd)	200	Agar dilution	37	24	Mueller Hinton agar (MHA)	10.1128/AAC.02685-20
Staphylococcus saprophyticus	KS161	Portugal	Urine	Cadmium (Cd)	200	Agar dilution	37	24	Mueller Hinton agar (MHA)	10.1128/AAC.02685-20
Staphylococcus saprophyticus	KS170	Portugal	Urine	Cadmium (Cd)	200	Agar dilution	37	24	Mueller Hinton agar (MHA)	10.1128/AAC.02685-20
Staphylococcus saprophyticus	KS18	Denmark	Urine	Cadmium (Cd)	200	Agar dilution	37	24	Mueller Hinton agar (MHA)	10.1128/AAC.02685-20
Staphylococcus saprophyticus	KS183	Portugal	Urine	Cadmium (Cd)	200	Agar dilution	37	24	Mueller Hinton agar (MHA)	10.1128/AAC.02685-20
Staphylococcus saprophyticus	KS19	Denmark	Urine	Cadmium (Cd)	200	Agar dilution	37	24	Mueller Hinton agar (MHA)	10.1128/AAC.02685-20
Staphylococcus saprophyticus	KS191	Portugal	Urine	Cadmium (Cd)	200	Agar dilution	37	24	Mueller Hinton agar (MHA)	10.1128/AAC.02685-20
Staphylococcus saprophyticus	KS192	Portugal	Urine	Cadmium (Cd)	200	Agar dilution	37	24	Mueller Hinton agar (MHA)	10.1128/AAC.02685-20
Staphylococcus saprophyticus	KS193	Portugal	Urine	Cadmium (Cd)	200	Agar dilution	37	24	Mueller Hinton agar (MHA)	10.1128/AAC.02685-20
Staphylococcus saprophyticus	KS197	Portugal	Urine	Cadmium (Cd)	200	Agar dilution	37	24	Mueller Hinton agar (MHA)	10.1128/AAC.02685-20
Staphylococcus saprophyticus	KS21	Denmark	Urine	Cadmium (Cd)	200	Agar dilution	37	24	Mueller Hinton agar (MHA)	10.1128/AAC.02685-20
Staphylococcus saprophyticus	KS218	Portugal	Urine	Cadmium (Cd)	200	Agar dilution	37	24	Mueller Hinton agar (MHA)	10.1128/AAC.02685-20
Staphylococcus saprophyticus	KS219	Portugal	Urine	Cadmium (Cd)	200	Agar dilution	37	24	Mueller Hinton agar (MHA)	10.1128/AAC.02685-20
Staphylococcus saprophyticus	KS22	Denmark	Urine	Cadmium (Cd)	200	Agar dilution	37	24	Mueller Hinton agar (MHA)	10.1128/AAC.02685-20
Staphylococcus saprophyticus	KS23	Denmark	Urine	Cadmium (Cd)	200	Agar dilution	37	24	Mueller Hinton agar (MHA)	10.1128/AAC.02685-20
Staphylococcus saprophyticus	KS243	Portugal	Urine	Cadmium (Cd)	200	Agar dilution	37	24	Mueller Hinton agar (MHA)	10.1128/AAC.02685-20
Staphylococcus saprophyticus	KS255	Spain	Urine	Cadmium (Cd)	200	Agar dilution	37	24	Mueller Hinton agar (MHA)	10.1128/AAC.02685-20
Staphylococcus saprophyticus	KS256	Spain	Urine	Cadmium (Cd)	200	Agar dilution	37	24	Mueller Hinton agar (MHA)	10.1128/AAC.02685-20
Staphylococcus saprophyticus	KS257	Spain	Urine	Cadmium (Cd)	200	Agar dilution	37	24	Mueller Hinton agar (MHA)	10.1128/AAC.02685-20
Staphylococcus saprophyticus	KS259	Spain	Urine	Cadmium (Cd)	200	Agar dilution	37	24	Mueller Hinton agar (MHA)	10.1128/AAC.02685-20
Staphylococcus saprophyticus	KS260	Spain	Urine	Cadmium (Cd)	200	Agar dilution	37	24	Mueller Hinton agar (MHA)	10.1128/AAC.02685-20
Staphylococcus saprophyticus	KS261	Spain	Urine	Cadmium (Cd)	200	Agar dilution	37	24	Mueller Hinton agar (MHA)	10.1128/AAC.02685-20
Staphylococcus saprophyticus	KS265	Spain	Urine	Cadmium (Cd)	200	Agar dilution	37	24	Mueller Hinton agar (MHA)	10.1128/AAC.02685-20
Staphylococcus saprophyticus	KS27	Denmark	Urine	Cadmium (Cd)	200	Agar dilution	37	24	Mueller Hinton agar (MHA)	10.1128/AAC.02685-20
Staphylococcus saprophyticus	KS271	Spain	Urine	Cadmium (Cd)	200	Agar dilution	37	24	Mueller Hinton agar (MHA)	10.1128/AAC.02685-20
Staphylococcus saprophyticus	KS275	Spain	Urine	Cadmium (Cd)	200	Agar dilution	37	24	Mueller Hinton agar (MHA)	10.1128/AAC.02685-20
Staphylococcus saprophyticus	KS278	Spain	Urine	Cadmium (Cd)	200	Agar dilution	37	24	Mueller Hinton agar (MHA)	10.1128/AAC.02685-20
Staphylococcus saprophyticus	KS289	Spain	Urine	Cadmium (Cd)	200	Agar dilution	37	24	Mueller Hinton agar (MHA)	10.1128/AAC.02685-20
Staphylococcus saprophyticus	KS29	Denmark	Urine	Cadmium (Cd)	200	Agar dilution	37	24	Mueller Hinton agar (MHA)	10.1128/AAC.02685-20
Staphylococcus saprophyticus	KS292	Spain	Urine	Cadmium (Cd)	200	Agar dilution	37	24	Mueller Hinton agar (MHA)	10.1128/AAC.02685-20
Staphylococcus saprophyticus	KS305	Spain	Urine	Cadmium (Cd)	200	Agar dilution	37	24	Mueller Hinton agar (MHA)	10.1128/AAC.02685-20
Staphylococcus saprophyticus	KS310	Portugal	Food:Table	Cadmium (Cd)	200	Agar dilution	37	24	Mueller Hinton agar (MHA)	10.1128/AAC.02685-20
Staphylococcus saprophyticus	KS317	Portugal	Food:Mixer	Cadmium (Cd)	200	Agar dilution	37	24	Mueller Hinton agar (MHA)	10.1128/AAC.02685-20
Staphylococcus saprophyticus	KS34	Denmark	Urine	Cadmium (Cd)	200	Agar dilution	37	24	Mueller Hinton agar (MHA)	10.1128/AAC.02685-20
Staphylococcus saprophyticus	KS37	Denmark	Urine	Cadmium (Cd)	200	Agar dilution	37	24	Mueller Hinton agar (MHA)	10.1128/AAC.02685-20
Staphylococcus saprophyticus	KS38	Denmark	Urine	Cadmium (Cd)	200	Agar dilution	37	24	Mueller Hinton agar (MHA)	10.1128/AAC.02685-20
Staphylococcus saprophyticus	KS39	Denmark	Urine	Cadmium (Cd)	200	Agar dilution	37	24	Mueller Hinton agar (MHA)	10.1128/AAC.02685-20
Staphylococcus saprophyticus	KS392	Brazil	Animal	Cadmium (Cd)	200	Agar dilution	37	24	Mueller Hinton agar (MHA)	10.1128/AAC.02685-20
Staphylococcus saprophyticus	KS40	Denmark	Urine	Cadmium (Cd)	200	Agar dilution	37	24	Mueller Hinton agar (MHA)	10.1128/AAC.02685-20
Staphylococcus saprophyticus	KS42	Denmark	Urine	Cadmium (Cd)	200	Agar dilution	37	24	Mueller Hinton agar (MHA)	10.1128/AAC.02685-20
Staphylococcus saprophyticus	KS43	Denmark	Urine	Cadmium (Cd)	200	Agar dilution	37	24	Mueller Hinton agar (MHA)	10.1128/AAC.02685-20
Staphylococcus saprophyticus	KS44	Denmark	Urine	Cadmium (Cd)	200	Agar dilution	37	24	Mueller Hinton agar (MHA)	10.1128/AAC.02685-20
Staphylococcus saprophyticus	KS49	Denmark	Urine	Cadmium (Cd)	200	Agar dilution	37	24	Mueller Hinton agar (MHA)	10.1128/AAC.02685-20
Staphylococcus saprophyticus	KS50	Denmark	Urine	Cadmium (Cd)	200	Agar dilution	37	24	Mueller Hinton agar (MHA)	10.1128/AAC.02685-20
Staphylococcus saprophyticus	KS51	Denmark	Urine	Cadmium (Cd)	200	Agar dilution	37	24	Mueller Hinton agar (MHA)	10.1128/AAC.02685-20
Staphylococcus saprophyticus	KS52	Denmark	Urine	Cadmium (Cd)	200	Agar dilution	37	24	Mueller Hinton agar (MHA)	10.1128/AAC.02685-20
Staphylococcus saprophyticus	KS54	Denmark	Urine	Cadmium (Cd)	200	Agar dilution	37	24	Mueller Hinton agar (MHA)	10.1128/AAC.02685-20
Staphylococcus saprophyticus	KS55	Denmark	Urine	Cadmium (Cd)	200	Agar dilution	37	24	Mueller Hinton agar (MHA)	10.1128/AAC.02685-20
Staphylococcus saprophyticus	KS56	Denmark	Urine	Cadmium (Cd)	200	Agar dilution	37	24	Mueller Hinton agar (MHA)	10.1128/AAC.02685-20
Staphylococcus saprophyticus	KS57	Denmark	Urine	Cadmium (Cd)	200	Agar dilution	37	24	Mueller Hinton agar (MHA)	10.1128/AAC.02685-20
Staphylococcus saprophyticus	KS58	Denmark	Urine	Cadmium (Cd)	200	Agar dilution	37	24	Mueller Hinton agar (MHA)	10.1128/AAC.02685-20
Staphylococcus saprophyticus	KS62	Denmark	Urine	Cadmium (Cd)	200	Agar dilution	37	24	Mueller Hinton agar (MHA)	10.1128/AAC.02685-20
Staphylococcus saprophyticus	KS65	Denmark	Urine	Cadmium (Cd)	200	Agar dilution	37	24	Mueller Hinton agar (MHA)	10.1128/AAC.02685-20
Staphylococcus saprophyticus	KS66	Denmark	Urine	Cadmium (Cd)	200	Agar dilution	37	24	Mueller Hinton agar (MHA)	10.1128/AAC.02685-20
Staphylococcus saprophyticus	KS73	Denmark	Urine	Cadmium (Cd)	200	Agar dilution	37	24	Mueller Hinton agar (MHA)	10.1128/AAC.02685-20
Staphylococcus saprophyticus	KS74	Denmark	Urine	Cadmium (Cd)	200	Agar dilution	37	24	Mueller Hinton agar (MHA)	10.1128/AAC.02685-20
Staphylococcus saprophyticus	KS76	Denmark	Urine	Cadmium (Cd)	200	Agar dilution	37	24	Mueller Hinton agar (MHA)	10.1128/AAC.02685-20
Staphylococcus saprophyticus	KS77	Denmark	Urine	Cadmium (Cd)	200	Agar dilution	37	24	Mueller Hinton agar (MHA)	10.1128/AAC.02685-20
Staphylococcus saprophyticus	KS80	Denmark	Urine	Cadmium (Cd)	200	Agar dilution	37	24	Mueller Hinton agar (MHA)	10.1128/AAC.02685-20
Staphylococcus saprophyticus	KS82	Denmark	Urine	Cadmium (Cd)	200	Agar dilution	37	24	Mueller Hinton agar (MHA)	10.1128/AAC.02685-20
Staphylococcus saprophyticus	KS84	Denmark	Urine	Cadmium (Cd)	200	Agar dilution	37	24	Mueller Hinton agar (MHA)	10.1128/AAC.02685-20
Staphylococcus saprophyticus	KS85	Denmark	Urine	Cadmium (Cd)	200	Agar dilution	37	24	Mueller Hinton agar (MHA)	10.1128/AAC.02685-20
Staphylococcus saprophyticus	KS86	Denmark	Urine	Cadmium (Cd)	200	Agar dilution	37	24	Mueller Hinton agar (MHA)	10.1128/AAC.02685-20
Staphylococcus saprophyticus	KS87	Denmark	Urine	Cadmium (Cd)	200	Agar dilution	37	24	Mueller Hinton agar (MHA)	10.1128/AAC.02685-20
Staphylococcus saprophyticus	KS91	Denmark	Urine	Cadmium (Cd)	200	Agar dilution	37	24	Mueller Hinton agar (MHA)	10.1128/AAC.02685-20
Staphylococcus saprophyticus	KS92	Denmark	Urine	Cadmium (Cd)	200	Agar dilution	37	24	Mueller Hinton agar (MHA)	10.1128/AAC.02685-20
Staphylococcus saprophyticus	KS95	Denmark	Urine	Cadmium (Cd)	200	Agar dilution	37	24	Mueller Hinton agar (MHA)	10.1128/AAC.02685-20
Staphylococcus saprophyticus	KS96	Denmark	Urine	Cadmium (Cd)	200	Agar dilution	37	24	Mueller Hinton agar (MHA)	10.1128/AAC.02685-20
Staphylococcus saprophyticus	KS99	Denmark	Urine	Cadmium (Cd)	200	Agar dilution	37	24	Mueller Hinton agar (MHA)	10.1128/AAC.02685-20
Vibrio anguillarum	Va3	South Korea	Fish sample (Mugil cephalus) Kidney	Cadmium (Cd)	400	Broth microdilution	NS	NS	Unknown	10.1007/s42770-023-00911-9	CdCl2, M7-AT CLSI standard
Vibrio anguillarum	Va4	South Korea	Fish sample (Mugil cephalus) Spleen	Cadmium (Cd)	400	Broth microdilution	NS	NS	Unknown	10.1007/s42770-023-00911-9	CdCl2, M7-AT CLSI standard
Vibrio anguillarum	Va5	South Korea	Fish sample (Mugil cephalus) Spleen	Cadmium (Cd)	400	Broth microdilution	NS	NS	Unknown	10.1007/s42770-023-00911-9	CdCl2, M7-AT CLSI standard
Vibrio anguillarum	Va7	South Korea	Fish sample (Mugil cephalus) Spleen	Cadmium (Cd)	400	Broth microdilution	NS	NS	Unknown	10.1007/s42770-023-00911-9	CdCl2, M7-AT CLSI standard
Vibrio anguillarum	Va8	South Korea	Fish sample (Mugil cephalus) Kidney	Cadmium (Cd)	400	Broth microdilution	NS	NS	Unknown	10.1007/s42770-023-00911-9	CdCl2, M7-AT CLSI standard
Vibrio anguillarum	Va9	South Korea	Fish sample (Mugil cephalus) Spleen	Cadmium (Cd)	400	Broth microdilution	NS	NS	Unknown	10.1007/s42770-023-00911-9	CdCl2, M7-AT CLSI standard
Vibrio anguillarum	Va10	South Korea	Fish sample (Mugil cephalus) Kidney	Cadmium (Cd)	400	Broth microdilution	NS	NS	Unknown	10.1007/s42770-023-00911-9	CdCl2, M7-AT CLSI standard
Vibrio anguillarum	Va17	South Korea	Fish sample (Mugil cephalus) Spleen	Cadmium (Cd)	400	Broth microdilution	NS	NS	Unknown	10.1007/s42770-023-00911-9	CdCl2, M7-AT CLSI standard
Vibrio anguillarum	Va18	South Korea	Fish sample (Mugil cephalus) Kidney	Cadmium (Cd)	400	Broth microdilution	NS	NS	Unknown	10.1007/s42770-023-00911-9	CdCl2, M7-AT CLSI standard
Vibrio anguillarum	Va19	South Korea	Fish sample (Mugil cephalus) Spleen	Cadmium (Cd)	400	Broth microdilution	NS	NS	Unknown	10.1007/s42770-023-00911-9	CdCl2, M7-AT CLSI standard
Vibrio anguillarum	Va20	South Korea	Fish sample (Mugil cephalus) Kidney	Cadmium (Cd)	400	Broth microdilution	NS	NS	Unknown	10.1007/s42770-023-00911-9	CdCl2, M7-AT CLSI standard
Vibrio anguillarum	Va21	South Korea	Fish sample (Mugil cephalus) Spleen	Cadmium (Cd)	400	Broth microdilution	NS	NS	Unknown	10.1007/s42770-023-00911-9	CdCl2, M7-AT CLSI standard
Vibrio anguillarum	Va1	South Korea	Fish sample (Mugil cephalus) Spleen	Cadmium (Cd)	800	Broth microdilution	NS	NS	Unknown	10.1007/s42770-023-00911-9	CdCl2, M7-AT CLSI standard
Vibrio anguillarum	Va2	South Korea	Fish sample (Mugil cephalus) Kidney	Cadmium (Cd)	800	Broth microdilution	NS	NS	Unknown	10.1007/s42770-023-00911-9	CdCl2, M7-AT CLSI standard
Vibrio anguillarum	Va6	South Korea	Fish sample (Mugil cephalus) Kidney	Cadmium (Cd)	800	Broth microdilution	NS	NS	Unknown	10.1007/s42770-023-00911-9	CdCl2, M7-AT CLSI standard
Vibrio anguillarum	Va11	South Korea	Fish sample (Mugil cephalus) Spleen	Cadmium (Cd)	800	Broth microdilution	NS	NS	Unknown	10.1007/s42770-023-00911-9	CdCl2, M7-AT CLSI standard
Vibrio anguillarum	Va12	South Korea	Fish sample (Mugil cephalus) Kidney	Cadmium (Cd)	800	Broth microdilution	NS	NS	Unknown	10.1007/s42770-023-00911-9	CdCl2, M7-AT CLSI standard
Vibrio anguillarum	Va13	South Korea	Fish sample (Mugil cephalus) Spleen	Cadmium (Cd)	800	Broth microdilution	NS	NS	Unknown	10.1007/s42770-023-00911-9	CdCl2, M7-AT CLSI standard
Vibrio anguillarum	Va14	South Korea	Fish sample (Mugil cephalus) Kidney	Cadmium (Cd)	800	Broth microdilution	NS	NS	Unknown	10.1007/s42770-023-00911-9	CdCl2, M7-AT CLSI standard
Vibrio anguillarum	Va15	South Korea	Fish sample (Mugil cephalus) Spleen	Cadmium (Cd)	800	Broth microdilution	NS	NS	Unknown	10.1007/s42770-023-00911-9	CdCl2, M7-AT CLSI standard
Vibrio anguillarum	Va16	South Korea	Fish sample (Mugil cephalus) Kidney	Cadmium (Cd)	800	Broth microdilution	NS	NS	Unknown	10.1007/s42770-023-00911-9	CdCl2, M7-AT CLSI standard
Vibrio anguillarum	Va22	South Korea	Fish sample (Mugil cephalus) Kidney	Cadmium (Cd)	800	Broth microdilution	NS	NS	Unknown	10.1007/s42770-023-00911-9	CdCl2, M7-AT CLSI standard

## Sheet: Calcium_(Ca)_file
Species	strain	Geographical region	Source	Biocide	MIC (µg/mL)	method	Temperature (°C)	Incubation time (h)	media	doi	Comment
Bacteroides fragilis	ATCC 25285			Calcium (Ca)	3125	Broth macrodilution	37	48	Brucella broth	10.1590/s0103-64402002000200008	Ca(OH)2
Bacteroides fragilis	ATCC 25285			Calcium (Ca)	3125	Broth macrodilution	37	48	RCM broth	10.1590/s0103-64402002000200008	Ca(OH)2
Clostridium perfringens	ATCC 13124			Calcium (Ca)	1562.5	Broth macrodilution	37	48	Brucella broth	10.1590/s0103-64402002000200008	Ca(OH)2
Clostridium perfringens	ATCC 13124			Calcium (Ca)	6250	Broth macrodilution	37	48	RCM broth	10.1590/s0103-64402002000200008	Ca(OH)2
Fusobacterium nucleatum	ATCC 25586			Calcium (Ca)	781.25	Broth macrodilution	37	48	Brucella broth	10.1590/s0103-64402002000200008	Ca(OH)2
Fusobacterium nucleatum	ATCC 25586			Calcium (Ca)	781.25	Broth macrodilution	37	48	RCM broth	10.1590/s0103-64402002000200008	Ca(OH)2
Prevotella nigrescens	ATCC 33563			Calcium (Ca)	781.25	Broth macrodilution	37	48	Brucella broth	10.1590/s0103-64402002000200008	Ca(OH)2
Prevotella nigrescens	ATCC 33563			Calcium (Ca)	781.25	Broth macrodilution	37	48	RCM broth	10.1590/s0103-64402002000200008	Ca(OH)2

## Sheet: Chrome_(Cr)_file
Species	strain	Geographical region	Source	Biocide	MIC (µg/mL)	method	Temperature (°C)	Incubation time (h)	media	doi	Comment
Enterobacter huaxiensis	KHED8	India	River	Chrome (Cr)	256	Spot plate method	37	24	Luria-Bertani agar (LBA)	10.1002/jobm.202100241
Serratia marcescens	KH5M1	India	River	Chrome (Cr)	256	Spot plate method	37	24	Luria-Bertani agar (LBA)	10.1002/jobm.202100241
Serratia marcescens	KHCL12	India	River	Chrome (Cr)	256	Spot plate method	37	24	Luria-Bertani agar (LBA)	10.1002/jobm.202100241	Serratia marcescens subsp.sakuensis
Staphylococcus arlettae	NIOER324			Chrome (Cr)	850	Broth microdilution	28	24-48	Nutrient Broth (NB)	10.1007/s10646-019-02038-w	Cr3+
Staphylococcus arlettae	NIOER324			Chrome (Cr)	300	Broth microdilution	28	24-48	Nutrient Broth (NB)	10.1007/s10646-019-02038-w	Cr6+
Staphylococcus saprophyticus	NIOER176			Chrome (Cr)	900	Broth microdilution	28	24-48	Nutrient Broth (NB)	10.1007/s10646-019-02038-w	Cr3+
Staphylococcus saprophyticus	NIOER176			Chrome (Cr)	300	Broth microdilution	28	24-48	Nutrient Broth (NB)	10.1007/s10646-019-02038-w	Cr6+
Escherichia coli	ATCC 25922			Chrome (Cr)	77	Agar dilution	37	48	Nutrient agar (NA)	10.1007/s10661-018-7061-0
Bacillus simplex	115	Tunisia	rizosphere of Hedysarum coronarium L	Chrome (Cr)	97.6	Broth dilution	30	24	Tryptic soy broth (TSB)	10.1007/s11274-021-03009-2	CrCl?·6H?O
Escherichia coli	ATCC 25922			Chrome (Cr)	519	Broth microdilution	28	120	Unknown	10.1016/j.marpolbul.2022.113652	CrCl3 6H2O, Serratia marcescens subsp.sakuensis

## Sheet: Cobalt_(Co)_file
Species	strain	Geographical region	Source	Biocide	MIC (µg/mL)	method	Temperature (°C)	Incubation time (h)	media	doi	Comment
Escherichia coli	ATCC 25922			Cobalt (Co)	567	Broth microdilution	28	120	Unknown	10.1016/j.marpolbul.2022.113652	Co(NO3)2 ? 6H2O
Rhizobium daejeonense	L61	South Korea	bioreactor for the treatment of nickel-complexed cyanide	Cobalt (Co)	0.1	Agar dilution	NS	NS	YMA Agar	10.1016/j.syapm.2022.126322	CoCl2
Salmonella enterica	Sal-576	Australia	Goat feces	Cobalt (Co)	4	Agar dilution	37	24	Isosensitest agar	10.3389/fmicb.2019.01620	Salmonella infantis
Salmonella enterica	Sal-1023	Australia	Cattle feces	Cobalt (Co)	4	Agar dilution	37	24	Isosensitest agar	10.3389/fmicb.2019.01620	Salmonella infantis
Salmonella enterica	Sal-1457	Australia	Chicken carcass	Cobalt (Co)	4	Agar dilution	37	24	Isosensitest agar	10.3389/fmicb.2019.01620	Salmonella infantis
Salmonella enterica	Sal-1234	Australia	Chicken carcass	Cobalt (Co)	4	Agar dilution	37	24	Isosensitest agar	10.3389/fmicb.2019.01620	Salmonella singapore
Salmonella enterica	Sal-2350	Australia	Chicken carcass	Cobalt (Co)	4	Agar dilution	37	24	Isosensitest agar	10.3389/fmicb.2019.01620	Salmonella singapore
Salmonella enterica	Sal-12	Australia	Goat feces	Cobalt (Co)	4	Agar dilution	37	24	Isosensitest agar	10.3389/fmicb.2019.01620	Salmonella typhinurium, CoCl2
Salmonella enterica	Sal-43	Australia	Goat feces	Cobalt (Co)	4	Agar dilution	37	24	Isosensitest agar	10.3389/fmicb.2019.01620	Salmonella typhinurium, CoCl2
Salmonella enterica	Sal-240	Australia	Goat feces	Cobalt (Co)	4	Agar dilution	37	24	Isosensitest agar	10.3389/fmicb.2019.01620	Salmonella typhinurium, CoCl2
Salmonella enterica	Sal-1000	Australia	Cattle feces	Cobalt (Co)	4	Agar dilution	37	24	Isosensitest agar	10.3389/fmicb.2019.01620	Salmonella typhinurium, CoCl2
Salmonella enterica	Sal-1003	Australia	Cattle feces	Cobalt (Co)	4	Agar dilution	37	24	Isosensitest agar	10.3389/fmicb.2019.01620	Salmonella typhinurium, CoCl2
Salmonella enterica	Sal-1013	Australia	Cattle feces	Cobalt (Co)	4	Agar dilution	37	24	Isosensitest agar	10.3389/fmicb.2019.01620	Salmonella typhinurium, CoCl2
Salmonella enterica	Sal-1576	Australia	Chicken carcass	Cobalt (Co)	4	Agar dilution	37	24	Isosensitest agar	10.3389/fmicb.2019.01620	Salmonella typhinurium, CoCl2
Salmonella enterica	Sal-1657	Australia	Dairy factory	Cobalt (Co)	4	Agar dilution	37	24	Isosensitest agar	10.3389/fmicb.2019.01620	Salmonella typhinurium, CoCl2
Salmonella enterica	Sal-1705	Australia	Sheep fleece	Cobalt (Co)	4	Agar dilution	37	24	Isosensitest agar	10.3389/fmicb.2019.01620	Salmonella typhinurium, CoCl2
Salmonella enterica	Sal-2103	Australia	Chicken carcass	Cobalt (Co)	4	Agar dilution	37	24	Isosensitest agar	10.3389/fmicb.2019.01620	Salmonella typhinurium, CoCl2
Salmonella enterica	Sal-2323	Australia	Chicken carcass	Cobalt (Co)	4	Agar dilution	37	24	Isosensitest agar	10.3389/fmicb.2019.01620	Salmonella typhinurium, CoCl2
Salmonella enterica	Sal-2327	Australia	Chicken carcass	Cobalt (Co)	4	Agar dilution	37	24	Isosensitest agar	10.3389/fmicb.2019.01620	Salmonella typhinurium, CoCl2
Salmonella enterica	Sal-2355	Australia	Chicken carcass	Cobalt (Co)	4	Agar dilution	37	24	Isosensitest agar	10.3389/fmicb.2019.01620	Salmonella typhinurium, CoCl2
Salmonella enterica	Sal-2413	Australia	Cattle feces	Cobalt (Co)	4	Agar dilution	37	24	Isosensitest agar	10.3389/fmicb.2019.01620	Salmonella typhinurium, CoCl2
Cupriavidus metallidurans	CH34			Cobalt (Co)	294.5	Broth dilution	30	48	MM284	10.3390/microorganisms9020309	5 mM cobalt chloride hexahydrate

## Sheet: Copper_(Cu)_file
Species	strain	Geographical region	Source	Biocide	MIC (µg/mL)	method	Temperature (°C)	Incubation time (h)	media	doi	Comment
Cytobacillus pseudoceanisediminis	BNO1	Russia	Underground spring	Copper (Cu)	317.75	Agar dilution	37	24	Luria-Bertani agar (LBA)	10.1007/s00284-022-03141-8	Cu2+ 5 mM
Staphylococcus arlettae	NIOER324			Copper (Cu)	140	Broth microdilution	28	24-48	Nutrient Broth (NB)	10.1007/s10646-019-02038-w	copper sulphate
Staphylococcus saprophyticus	NIOER176			Copper (Cu)	120	Broth microdilution	28	24-48	Nutrient Broth (NB)	10.1007/s10646-019-02038-w	copper sulphate
Escherichia coli	ATCC 25922			Copper (Cu)	39	Agar dilution	37	48	Nutrient agar (NA)	10.1007/s10661-018-7061-0
Bacillus simplex	115	Tunisia	rizosphere of Hedysarum coronarium L	Copper (Cu)	199.1	Broth dilution	30	24	Tryptic soy broth (TSB)	10.1007/s11274-021-03009-2	CuSO4
Escherichia coli	K12	South Korea	Fish sample (Mugil cephalus)	Copper (Cu)	800	Broth microdilution	NS	NS	Unknown	10.1007/s42770-023-00911-9	CuCl2
Vibrio anguillarum	Va16	South Korea	Fish sample (Mugil cephalus) Kidney	Copper (Cu)	10	Broth microdilution	NS	NS	Unknown	10.1007/s42770-023-00911-9	CuCl2
Vibrio anguillarum	Va8	South Korea	Fish sample (Mugil cephalus) Kidney	Copper (Cu)	25	Broth microdilution	NS	NS	Unknown	10.1007/s42770-023-00911-9	CuCl2
Vibrio anguillarum	Va1	South Korea	Fish sample (Mugil cephalus) Spleen	Copper (Cu)	50	Broth microdilution	NS	NS	Unknown	10.1007/s42770-023-00911-9	CuCl2
Vibrio anguillarum	Va3	South Korea	Fish sample (Mugil cephalus) Kidney	Copper (Cu)	100	Broth microdilution	NS	NS	Unknown	10.1007/s42770-023-00911-9	CuCl2
Vibrio anguillarum	Va7	South Korea	Fish sample (Mugil cephalus) Spleen	Copper (Cu)	100	Broth microdilution	NS	NS	Unknown	10.1007/s42770-023-00911-9	CuCl2
Vibrio anguillarum	Va9	South Korea	Fish sample (Mugil cephalus) Spleen	Copper (Cu)	100	Broth microdilution	NS	NS	Unknown	10.1007/s42770-023-00911-9	CuCl2
Vibrio anguillarum	Va10	South Korea	Fish sample (Mugil cephalus) Kidney	Copper (Cu)	100	Broth microdilution	NS	NS	Unknown	10.1007/s42770-023-00911-9	CuCl2
Vibrio anguillarum	Va11	South Korea	Fish sample (Mugil cephalus) Spleen	Copper (Cu)	100	Broth microdilution	NS	NS	Unknown	10.1007/s42770-023-00911-9	CuCl2
Vibrio anguillarum	Va12	South Korea	Fish sample (Mugil cephalus) Kidney	Copper (Cu)	100	Broth microdilution	NS	NS	Unknown	10.1007/s42770-023-00911-9	CuCl2
Vibrio anguillarum	Va13	South Korea	Fish sample (Mugil cephalus) Spleen	Copper (Cu)	100	Broth microdilution	NS	NS	Unknown	10.1007/s42770-023-00911-9	CuCl2
Vibrio anguillarum	Va14	South Korea	Fish sample (Mugil cephalus) Kidney	Copper (Cu)	100	Broth microdilution	NS	NS	Unknown	10.1007/s42770-023-00911-9	CuCl2
Vibrio anguillarum	Va15	South Korea	Fish sample (Mugil cephalus) Spleen	Copper (Cu)	100	Broth microdilution	NS	NS	Unknown	10.1007/s42770-023-00911-9	CuCl2
Vibrio anguillarum	Va17	South Korea	Fish sample (Mugil cephalus) Spleen	Copper (Cu)	100	Broth microdilution	NS	NS	Unknown	10.1007/s42770-023-00911-9	CuCl2
Vibrio anguillarum	Va18	South Korea	Fish sample (Mugil cephalus) Kidney	Copper (Cu)	100	Broth microdilution	NS	NS	Unknown	10.1007/s42770-023-00911-9	CuCl2
Vibrio anguillarum	Va19	South Korea	Fish sample (Mugil cephalus) Spleen	Copper (Cu)	100	Broth microdilution	NS	NS	Unknown	10.1007/s42770-023-00911-9	CuCl2
Vibrio anguillarum	Va20	South Korea	Fish sample (Mugil cephalus) Kidney	Copper (Cu)	100	Broth microdilution	NS	NS	Unknown	10.1007/s42770-023-00911-9	CuCl2
Vibrio anguillarum	Va21	South Korea	Fish sample (Mugil cephalus) Spleen	Copper (Cu)	100	Broth microdilution	NS	NS	Unknown	10.1007/s42770-023-00911-9	CuCl2
Vibrio anguillarum	Va22	South Korea	Fish sample (Mugil cephalus) Kidney	Copper (Cu)	100	Broth microdilution	NS	NS	Unknown	10.1007/s42770-023-00911-9	CuCl2
Vibrio anguillarum	Va2	South Korea	Fish sample (Mugil cephalus) Kidney	Copper (Cu)	200	Broth microdilution	NS	NS	Unknown	10.1007/s42770-023-00911-9	CuCl2
Vibrio anguillarum	Va4	South Korea	Fish sample (Mugil cephalus) Spleen	Copper (Cu)	200	Broth microdilution	NS	NS	Unknown	10.1007/s42770-023-00911-9	CuCl2
Vibrio anguillarum	Va5	South Korea	Fish sample (Mugil cephalus) Spleen	Copper (Cu)	200	Broth microdilution	NS	NS	Unknown	10.1007/s42770-023-00911-9	CuCl2
Vibrio anguillarum	Va6	South Korea	Fish sample (Mugil cephalus) Kidney	Copper (Cu)	200	Broth microdilution	NS	NS	Unknown	10.1007/s42770-023-00911-9	CuCl2
Escherichia coli			Human isolate	Copper (Cu)	512	Broth microdilution	35	16-20	Mueller Hinton broth (MHB)	10.1016/j.diagmicrobio.2017.01.023	CuSO4
Escherichia coli			Avian isolate	Copper (Cu)	512	Broth microdilution	35	16-20	Mueller Hinton broth (MHB)	10.1016/j.diagmicrobio.2017.01.023	CuSO4
Escherichia coli			Human isolate	Copper (Cu)	1024	Broth microdilution	35	16-20	Mueller Hinton broth (MHB)	10.1016/j.diagmicrobio.2017.01.023	CuSO4
Escherichia coli			Human isolate	Copper (Cu)	1024	Broth microdilution	35	16-20	Mueller Hinton broth (MHB)	10.1016/j.diagmicrobio.2017.01.023	CuSO4
Escherichia coli			Human isolate	Copper (Cu)	1024	Broth microdilution	35	16-20	Mueller Hinton broth (MHB)	10.1016/j.diagmicrobio.2017.01.023	CuSO4
Escherichia coli			Human isolate	Copper (Cu)	1024	Broth microdilution	35	16-20	Mueller Hinton broth (MHB)	10.1016/j.diagmicrobio.2017.01.023	CuSO4
Escherichia coli			Human isolate	Copper (Cu)	1024	Broth microdilution	35	16-20	Mueller Hinton broth (MHB)	10.1016/j.diagmicrobio.2017.01.023	CuSO4
Escherichia coli			Human isolate	Copper (Cu)	1024	Broth microdilution	35	16-20	Mueller Hinton broth (MHB)	10.1016/j.diagmicrobio.2017.01.023	CuSO4
Escherichia coli			Human isolate	Copper (Cu)	1024	Broth microdilution	35	16-20	Mueller Hinton broth (MHB)	10.1016/j.diagmicrobio.2017.01.023	CuSO4
Escherichia coli			Human isolate	Copper (Cu)	1024	Broth microdilution	35	16-20	Mueller Hinton broth (MHB)	10.1016/j.diagmicrobio.2017.01.023	CuSO4
Escherichia coli			Human isolate	Copper (Cu)	1024	Broth microdilution	35	16-20	Mueller Hinton broth (MHB)	10.1016/j.diagmicrobio.2017.01.023	CuSO4
Escherichia coli			Human isolate	Copper (Cu)	1024	Broth microdilution	35	16-20	Mueller Hinton broth (MHB)	10.1016/j.diagmicrobio.2017.01.023	CuSO4
Escherichia coli			Human isolate	Copper (Cu)	1024	Broth microdilution	35	16-20	Mueller Hinton broth (MHB)	10.1016/j.diagmicrobio.2017.01.023	CuSO4
Escherichia coli			Human isolate	Copper (Cu)	1024	Broth microdilution	35	16-20	Mueller Hinton broth (MHB)	10.1016/j.diagmicrobio.2017.01.023	CuSO4
Escherichia coli			Human isolate	Copper (Cu)	1024	Broth microdilution	35	16-20	Mueller Hinton broth (MHB)	10.1016/j.diagmicrobio.2017.01.023	CuSO4
Escherichia coli			Human isolate	Copper (Cu)	1024	Broth microdilution	35	16-20	Mueller Hinton broth (MHB)	10.1016/j.diagmicrobio.2017.01.023	CuSO4
Escherichia coli			Human isolate	Copper (Cu)	1024	Broth microdilution	35	16-20	Mueller Hinton broth (MHB)	10.1016/j.diagmicrobio.2017.01.023	CuSO4
Escherichia coli			Human isolate	Copper (Cu)	1024	Broth microdilution	35	16-20	Mueller Hinton broth (MHB)	10.1016/j.diagmicrobio.2017.01.023	CuSO4
Escherichia coli			Human isolate	Copper (Cu)	1024	Broth microdilution	35	16-20	Mueller Hinton broth (MHB)	10.1016/j.diagmicrobio.2017.01.023	CuSO4
Escherichia coli			Human isolate	Copper (Cu)	1024	Broth microdilution	35	16-20	Mueller Hinton broth (MHB)	10.1016/j.diagmicrobio.2017.01.023	CuSO4
Escherichia coli			Human isolate	Copper (Cu)	1024	Broth microdilution	35	16-20	Mueller Hinton broth (MHB)	10.1016/j.diagmicrobio.2017.01.023	CuSO4
Escherichia coli			Human isolate	Copper (Cu)	1024	Broth microdilution	35	16-20	Mueller Hinton broth (MHB)	10.1016/j.diagmicrobio.2017.01.023	CuSO4
Escherichia coli			Human isolate	Copper (Cu)	1024	Broth microdilution	35	16-20	Mueller Hinton broth (MHB)	10.1016/j.diagmicrobio.2017.01.023	CuSO4
Escherichia coli			Human isolate	Copper (Cu)	1024	Broth microdilution	35	16-20	Mueller Hinton broth (MHB)	10.1016/j.diagmicrobio.2017.01.023	CuSO4
Escherichia coli			Human isolate	Copper (Cu)	1024	Broth microdilution	35	16-20	Mueller Hinton broth (MHB)	10.1016/j.diagmicrobio.2017.01.023	CuSO4
Escherichia coli			Human isolate	Copper (Cu)	1024	Broth microdilution	35	16-20	Mueller Hinton broth (MHB)	10.1016/j.diagmicrobio.2017.01.023	CuSO4
Escherichia coli			Human isolate	Copper (Cu)	1024	Broth microdilution	35	16-20	Mueller Hinton broth (MHB)	10.1016/j.diagmicrobio.2017.01.023	CuSO4
Escherichia coli			Human isolate	Copper (Cu)	1024	Broth microdilution	35	16-20	Mueller Hinton broth (MHB)	10.1016/j.diagmicrobio.2017.01.023	CuSO4
Escherichia coli			Human isolate	Copper (Cu)	1024	Broth microdilution	35	16-20	Mueller Hinton broth (MHB)	10.1016/j.diagmicrobio.2017.01.023	CuSO4
Escherichia coli			Human isolate	Copper (Cu)	1024	Broth microdilution	35	16-20	Mueller Hinton broth (MHB)	10.1016/j.diagmicrobio.2017.01.023	CuSO4
Escherichia coli			Human isolate	Copper (Cu)	1024	Broth microdilution	35	16-20	Mueller Hinton broth (MHB)	10.1016/j.diagmicrobio.2017.01.023	CuSO4
Escherichia coli			Human isolate	Copper (Cu)	1024	Broth microdilution	35	16-20	Mueller Hinton broth (MHB)	10.1016/j.diagmicrobio.2017.01.023	CuSO4
Escherichia coli			Human isolate	Copper (Cu)	1024	Broth microdilution	35	16-20	Mueller Hinton broth (MHB)	10.1016/j.diagmicrobio.2017.01.023	CuSO4
Escherichia coli			Human isolate	Copper (Cu)	1024	Broth microdilution	35	16-20	Mueller Hinton broth (MHB)	10.1016/j.diagmicrobio.2017.01.023	CuSO4
Escherichia coli			Human isolate	Copper (Cu)	1024	Broth microdilution	35	16-20	Mueller Hinton broth (MHB)	10.1016/j.diagmicrobio.2017.01.023	CuSO4
Escherichia coli			Human isolate	Copper (Cu)	1024	Broth microdilution	35	16-20	Mueller Hinton broth (MHB)	10.1016/j.diagmicrobio.2017.01.023	CuSO4
Escherichia coli			Human isolate	Copper (Cu)	1024	Broth microdilution	35	16-20	Mueller Hinton broth (MHB)	10.1016/j.diagmicrobio.2017.01.023	CuSO4
Escherichia coli			Human isolate	Copper (Cu)	1024	Broth microdilution	35	16-20	Mueller Hinton broth (MHB)	10.1016/j.diagmicrobio.2017.01.023	CuSO4
Escherichia coli			Human isolate	Copper (Cu)	1024	Broth microdilution	35	16-20	Mueller Hinton broth (MHB)	10.1016/j.diagmicrobio.2017.01.023	CuSO4
Escherichia coli			Human isolate	Copper (Cu)	1024	Broth microdilution	35	16-20	Mueller Hinton broth (MHB)	10.1016/j.diagmicrobio.2017.01.023	CuSO4
Escherichia coli			Human isolate	Copper (Cu)	1024	Broth microdilution	35	16-20	Mueller Hinton broth (MHB)	10.1016/j.diagmicrobio.2017.01.023	CuSO4
Escherichia coli			Human isolate	Copper (Cu)	1024	Broth microdilution	35	16-20	Mueller Hinton broth (MHB)	10.1016/j.diagmicrobio.2017.01.023	CuSO4
Escherichia coli			Human isolate	Copper (Cu)	1024	Broth microdilution	35	16-20	Mueller Hinton broth (MHB)	10.1016/j.diagmicrobio.2017.01.023	CuSO4
Escherichia coli			Human isolate	Copper (Cu)	1024	Broth microdilution	35	16-20	Mueller Hinton broth (MHB)	10.1016/j.diagmicrobio.2017.01.023	CuSO4
Escherichia coli			Human isolate	Copper (Cu)	1024	Broth microdilution	35	16-20	Mueller Hinton broth (MHB)	10.1016/j.diagmicrobio.2017.01.023	CuSO4
Escherichia coli			Human isolate	Copper (Cu)	1024	Broth microdilution	35	16-20	Mueller Hinton broth (MHB)	10.1016/j.diagmicrobio.2017.01.023	CuSO4
Escherichia coli			Human isolate	Copper (Cu)	1024	Broth microdilution	35	16-20	Mueller Hinton broth (MHB)	10.1016/j.diagmicrobio.2017.01.023	CuSO4
Escherichia coli			Human isolate	Copper (Cu)	1024	Broth microdilution	35	16-20	Mueller Hinton broth (MHB)	10.1016/j.diagmicrobio.2017.01.023	CuSO4
Escherichia coli			Human isolate	Copper (Cu)	1024	Broth microdilution	35	16-20	Mueller Hinton broth (MHB)	10.1016/j.diagmicrobio.2017.01.023	CuSO4
Escherichia coli			Human isolate	Copper (Cu)	1024	Broth microdilution	35	16-20	Mueller Hinton broth (MHB)	10.1016/j.diagmicrobio.2017.01.023	CuSO4
Escherichia coli			Human isolate	Copper (Cu)	1024	Broth microdilution	35	16-20	Mueller Hinton broth (MHB)	10.1016/j.diagmicrobio.2017.01.023	CuSO4
Escherichia coli			Human isolate	Copper (Cu)	1024	Broth microdilution	35	16-20	Mueller Hinton broth (MHB)	10.1016/j.diagmicrobio.2017.01.023	CuSO4
Escherichia coli			Human isolate	Copper (Cu)	1024	Broth microdilution	35	16-20	Mueller Hinton broth (MHB)	10.1016/j.diagmicrobio.2017.01.023	CuSO4
Escherichia coli			Human isolate	Copper (Cu)	1024	Broth microdilution	35	16-20	Mueller Hinton broth (MHB)	10.1016/j.diagmicrobio.2017.01.023	CuSO4
Escherichia coli			Human isolate	Copper (Cu)	1024	Broth microdilution	35	16-20	Mueller Hinton broth (MHB)	10.1016/j.diagmicrobio.2017.01.023	CuSO4
Escherichia coli			Human isolate	Copper (Cu)	1024	Broth microdilution	35	16-20	Mueller Hinton broth (MHB)	10.1016/j.diagmicrobio.2017.01.023	CuSO4
Escherichia coli			Human isolate	Copper (Cu)	1024	Broth microdilution	35	16-20	Mueller Hinton broth (MHB)	10.1016/j.diagmicrobio.2017.01.023	CuSO4
Escherichia coli			Human isolate	Copper (Cu)	1024	Broth microdilution	35	16-20	Mueller Hinton broth (MHB)	10.1016/j.diagmicrobio.2017.01.023	CuSO4
Escherichia coli			Human isolate	Copper (Cu)	1024	Broth microdilution	35	16-20	Mueller Hinton broth (MHB)	10.1016/j.diagmicrobio.2017.01.023	CuSO4
Escherichia coli			Human isolate	Copper (Cu)	1024	Broth microdilution	35	16-20	Mueller Hinton broth (MHB)	10.1016/j.diagmicrobio.2017.01.023	CuSO4
Escherichia coli			Human isolate	Copper (Cu)	1024	Broth microdilution	35	16-20	Mueller Hinton broth (MHB)	10.1016/j.diagmicrobio.2017.01.023	CuSO4
Escherichia coli			Human isolate	Copper (Cu)	1024	Broth microdilution	35	16-20	Mueller Hinton broth (MHB)	10.1016/j.diagmicrobio.2017.01.023	CuSO4
Escherichia coli			Human isolate	Copper (Cu)	1024	Broth microdilution	35	16-20	Mueller Hinton broth (MHB)	10.1016/j.diagmicrobio.2017.01.023	CuSO4
Escherichia coli			Human isolate	Copper (Cu)	1024	Broth microdilution	35	16-20	Mueller Hinton broth (MHB)	10.1016/j.diagmicrobio.2017.01.023	CuSO4
Escherichia coli			Human isolate	Copper (Cu)	1024	Broth microdilution	35	16-20	Mueller Hinton broth (MHB)	10.1016/j.diagmicrobio.2017.01.023	CuSO4
Escherichia coli			Human isolate	Copper (Cu)	1024	Broth microdilution	35	16-20	Mueller Hinton broth (MHB)	10.1016/j.diagmicrobio.2017.01.023	CuSO4
Escherichia coli			Human isolate	Copper (Cu)	1024	Broth microdilution	35	16-20	Mueller Hinton broth (MHB)	10.1016/j.diagmicrobio.2017.01.023	CuSO4
Escherichia coli			Human isolate	Copper (Cu)	1024	Broth microdilution	35	16-20	Mueller Hinton broth (MHB)	10.1016/j.diagmicrobio.2017.01.023	CuSO4
Escherichia coli			Human isolate	Copper (Cu)	1024	Broth microdilution	35	16-20	Mueller Hinton broth (MHB)	10.1016/j.diagmicrobio.2017.01.023	CuSO4
Escherichia coli			Human isolate	Copper (Cu)	1024	Broth microdilution	35	16-20	Mueller Hinton broth (MHB)	10.1016/j.diagmicrobio.2017.01.023	CuSO4
Escherichia coli			Human isolate	Copper (Cu)	1024	Broth microdilution	35	16-20	Mueller Hinton broth (MHB)	10.1016/j.diagmicrobio.2017.01.023	CuSO4
Escherichia coli			Human isolate	Copper (Cu)	1024	Broth microdilution	35	16-20	Mueller Hinton broth (MHB)	10.1016/j.diagmicrobio.2017.01.023	CuSO4
Escherichia coli			Human isolate	Copper (Cu)	1024	Broth microdilution	35	16-20	Mueller Hinton broth (MHB)	10.1016/j.diagmicrobio.2017.01.023	CuSO4
Escherichia coli			Human isolate	Copper (Cu)	1024	Broth microdilution	35	16-20	Mueller Hinton broth (MHB)	10.1016/j.diagmicrobio.2017.01.023	CuSO4
Escherichia coli			Human isolate	Copper (Cu)	1024	Broth microdilution	35	16-20	Mueller Hinton broth (MHB)	10.1016/j.diagmicrobio.2017.01.023	CuSO4
Escherichia coli			Human isolate	Copper (Cu)	1024	Broth microdilution	35	16-20	Mueller Hinton broth (MHB)	10.1016/j.diagmicrobio.2017.01.023	CuSO4
Escherichia coli			Human isolate	Copper (Cu)	1024	Broth microdilution	35	16-20	Mueller Hinton broth (MHB)	10.1016/j.diagmicrobio.2017.01.023	CuSO4
Escherichia coli			Human isolate	Copper (Cu)	1024	Broth microdilution	35	16-20	Mueller Hinton broth (MHB)	10.1016/j.diagmicrobio.2017.01.023	CuSO4
Escherichia coli			Human isolate	Copper (Cu)	1024	Broth microdilution	35	16-20	Mueller Hinton broth (MHB)	10.1016/j.diagmicrobio.2017.01.023	CuSO4
Escherichia coli			Human isolate	Copper (Cu)	1024	Broth microdilution	35	16-20	Mueller Hinton broth (MHB)	10.1016/j.diagmicrobio.2017.01.023	CuSO4
Escherichia coli			Human isolate	Copper (Cu)	1024	Broth microdilution	35	16-20	Mueller Hinton broth (MHB)	10.1016/j.diagmicrobio.2017.01.023	CuSO4
Escherichia coli			Human isolate	Copper (Cu)	1024	Broth microdilution	35	16-20	Mueller Hinton broth (MHB)	10.1016/j.diagmicrobio.2017.01.023	CuSO4
Escherichia coli			Human isolate	Copper (Cu)	1024	Broth microdilution	35	16-20	Mueller Hinton broth (MHB)	10.1016/j.diagmicrobio.2017.01.023	CuSO4
Escherichia coli			Human isolate	Copper (Cu)	1024	Broth microdilution	35	16-20	Mueller Hinton broth (MHB)	10.1016/j.diagmicrobio.2017.01.023	CuSO4
Escherichia coli			Human isolate	Copper (Cu)	1024	Broth microdilution	35	16-20	Mueller Hinton broth (MHB)	10.1016/j.diagmicrobio.2017.01.023	CuSO4
Escherichia coli			Human isolate	Copper (Cu)	1024	Broth microdilution	35	16-20	Mueller Hinton broth (MHB)	10.1016/j.diagmicrobio.2017.01.023	CuSO4
Escherichia coli			Human isolate	Copper (Cu)	1024	Broth microdilution	35	16-20	Mueller Hinton broth (MHB)	10.1016/j.diagmicrobio.2017.01.023	CuSO4
Escherichia coli			Human isolate	Copper (Cu)	1024	Broth microdilution	35	16-20	Mueller Hinton broth (MHB)	10.1016/j.diagmicrobio.2017.01.023	CuSO4
Escherichia coli			Human isolate	Copper (Cu)	1024	Broth microdilution	35	16-20	Mueller Hinton broth (MHB)	10.1016/j.diagmicrobio.2017.01.023	CuSO4
Escherichia coli			Human isolate	Copper (Cu)	1024	Broth microdilution	35	16-20	Mueller Hinton broth (MHB)	10.1016/j.diagmicrobio.2017.01.023	CuSO4
Escherichia coli			Human isolate	Copper (Cu)	1024	Broth microdilution	35	16-20	Mueller Hinton broth (MHB)	10.1016/j.diagmicrobio.2017.01.023	CuSO4
Escherichia coli			Human isolate	Copper (Cu)	1024	Broth microdilution	35	16-20	Mueller Hinton broth (MHB)	10.1016/j.diagmicrobio.2017.01.023	CuSO4
Escherichia coli			Human isolate	Copper (Cu)	1024	Broth microdilution	35	16-20	Mueller Hinton broth (MHB)	10.1016/j.diagmicrobio.2017.01.023	CuSO4
Escherichia coli			Human isolate	Copper (Cu)	1024	Broth microdilution	35	16-20	Mueller Hinton broth (MHB)	10.1016/j.diagmicrobio.2017.01.023	CuSO4
Escherichia coli			Human isolate	Copper (Cu)	1024	Broth microdilution	35	16-20	Mueller Hinton broth (MHB)	10.1016/j.diagmicrobio.2017.01.023	CuSO4
Escherichia coli			Human isolate	Copper (Cu)	1024	Broth microdilution	35	16-20	Mueller Hinton broth (MHB)	10.1016/j.diagmicrobio.2017.01.023	CuSO4
Escherichia coli			Human isolate	Copper (Cu)	1024	Broth microdilution	35	16-20	Mueller Hinton broth (MHB)	10.1016/j.diagmicrobio.2017.01.023	CuSO4
Escherichia coli			Human isolate	Copper (Cu)	1024	Broth microdilution	35	16-20	Mueller Hinton broth (MHB)	10.1016/j.diagmicrobio.2017.01.023	CuSO4
Escherichia coli			Human isolate	Copper (Cu)	1024	Broth microdilution	35	16-20	Mueller Hinton broth (MHB)	10.1016/j.diagmicrobio.2017.01.023	CuSO4
Escherichia coli			Human isolate	Copper (Cu)	1024	Broth microdilution	35	16-20	Mueller Hinton broth (MHB)	10.1016/j.diagmicrobio.2017.01.023	CuSO4
Escherichia coli			Human isolate	Copper (Cu)	1024	Broth microdilution	35	16-20	Mueller Hinton broth (MHB)	10.1016/j.diagmicrobio.2017.01.023	CuSO4
Escherichia coli			Human isolate	Copper (Cu)	1024	Broth microdilution	35	16-20	Mueller Hinton broth (MHB)	10.1016/j.diagmicrobio.2017.01.023	CuSO4
Escherichia coli			Human isolate	Copper (Cu)	1024	Broth microdilution	35	16-20	Mueller Hinton broth (MHB)	10.1016/j.diagmicrobio.2017.01.023	CuSO4
Escherichia coli			Human isolate	Copper (Cu)	1024	Broth microdilution	35	16-20	Mueller Hinton broth (MHB)	10.1016/j.diagmicrobio.2017.01.023	CuSO4
Escherichia coli			Human isolate	Copper (Cu)	1024	Broth microdilution	35	16-20	Mueller Hinton broth (MHB)	10.1016/j.diagmicrobio.2017.01.023	CuSO4
Escherichia coli			Human isolate	Copper (Cu)	1024	Broth microdilution	35	16-20	Mueller Hinton broth (MHB)	10.1016/j.diagmicrobio.2017.01.023	CuSO4
Escherichia coli			Human isolate	Copper (Cu)	1024	Broth microdilution	35	16-20	Mueller Hinton broth (MHB)	10.1016/j.diagmicrobio.2017.01.023	CuSO4
Escherichia coli			Human isolate	Copper (Cu)	1024	Broth microdilution	35	16-20	Mueller Hinton broth (MHB)	10.1016/j.diagmicrobio.2017.01.023	CuSO4
Escherichia coli			Human isolate	Copper (Cu)	1024	Broth microdilution	35	16-20	Mueller Hinton broth (MHB)	10.1016/j.diagmicrobio.2017.01.023	CuSO4
Escherichia coli			Human isolate	Copper (Cu)	1024	Broth microdilution	35	16-20	Mueller Hinton broth (MHB)	10.1016/j.diagmicrobio.2017.01.023	CuSO4
Escherichia coli			Human isolate	Copper (Cu)	1024	Broth microdilution	35	16-20	Mueller Hinton broth (MHB)	10.1016/j.diagmicrobio.2017.01.023	CuSO4
Escherichia coli			Human isolate	Copper (Cu)	1024	Broth microdilution	35	16-20	Mueller Hinton broth (MHB)	10.1016/j.diagmicrobio.2017.01.023	CuSO4
Escherichia coli			Human isolate	Copper (Cu)	1024	Broth microdilution	35	16-20	Mueller Hinton broth (MHB)	10.1016/j.diagmicrobio.2017.01.023	CuSO4
Escherichia coli			Human isolate	Copper (Cu)	1024	Broth microdilution	35	16-20	Mueller Hinton broth (MHB)	10.1016/j.diagmicrobio.2017.01.023	CuSO4
Escherichia coli			Human isolate	Copper (Cu)	1024	Broth microdilution	35	16-20	Mueller Hinton broth (MHB)	10.1016/j.diagmicrobio.2017.01.023	CuSO4
Escherichia coli			Human isolate	Copper (Cu)	1024	Broth microdilution	35	16-20	Mueller Hinton broth (MHB)	10.1016/j.diagmicrobio.2017.01.023	CuSO4
Escherichia coli			Human isolate	Copper (Cu)	1024	Broth microdilution	35	16-20	Mueller Hinton broth (MHB)	10.1016/j.diagmicrobio.2017.01.023	CuSO4
Escherichia coli			Human isolate	Copper (Cu)	1024	Broth microdilution	35	16-20	Mueller Hinton broth (MHB)	10.1016/j.diagmicrobio.2017.01.023	CuSO4
Escherichia coli			Human isolate	Copper (Cu)	1024	Broth microdilution	35	16-20	Mueller Hinton broth (MHB)	10.1016/j.diagmicrobio.2017.01.023	CuSO4
Escherichia coli			Human isolate	Copper (Cu)	1024	Broth microdilution	35	16-20	Mueller Hinton broth (MHB)	10.1016/j.diagmicrobio.2017.01.023	CuSO4
Escherichia coli			Human isolate	Copper (Cu)	1024	Broth microdilution	35	16-20	Mueller Hinton broth (MHB)	10.1016/j.diagmicrobio.2017.01.023	CuSO4
Escherichia coli			Human isolate	Copper (Cu)	1024	Broth microdilution	35	16-20	Mueller Hinton broth (MHB)	10.1016/j.diagmicrobio.2017.01.023	CuSO4
Escherichia coli			Human isolate	Copper (Cu)	1024	Broth microdilution	35	16-20	Mueller Hinton broth (MHB)	10.1016/j.diagmicrobio.2017.01.023	CuSO4
Escherichia coli			Human isolate	Copper (Cu)	1024	Broth microdilution	35	16-20	Mueller Hinton broth (MHB)	10.1016/j.diagmicrobio.2017.01.023	CuSO4
Escherichia coli			Human isolate	Copper (Cu)	1024	Broth microdilution	35	16-20	Mueller Hinton broth (MHB)	10.1016/j.diagmicrobio.2017.01.023	CuSO4
Escherichia coli			Human isolate	Copper (Cu)	1024	Broth microdilution	35	16-20	Mueller Hinton broth (MHB)	10.1016/j.diagmicrobio.2017.01.023	CuSO4
Escherichia coli			Human isolate	Copper (Cu)	1024	Broth microdilution	35	16-20	Mueller Hinton broth (MHB)	10.1016/j.diagmicrobio.2017.01.023	CuSO4
Escherichia coli			Human isolate	Copper (Cu)	1024	Broth microdilution	35	16-20	Mueller Hinton broth (MHB)	10.1016/j.diagmicrobio.2017.01.023	CuSO4
Escherichia coli			Human isolate	Copper (Cu)	1024	Broth microdilution	35	16-20	Mueller Hinton broth (MHB)	10.1016/j.diagmicrobio.2017.01.023	CuSO4
Escherichia coli			Human isolate	Copper (Cu)	1024	Broth microdilution	35	16-20	Mueller Hinton broth (MHB)	10.1016/j.diagmicrobio.2017.01.023	CuSO4
Escherichia coli			Human isolate	Copper (Cu)	1024	Broth microdilution	35	16-20	Mueller Hinton broth (MHB)	10.1016/j.diagmicrobio.2017.01.023	CuSO4
Escherichia coli			Human isolate	Copper (Cu)	1024	Broth microdilution	35	16-20	Mueller Hinton broth (MHB)	10.1016/j.diagmicrobio.2017.01.023	CuSO4
Escherichia coli			Human isolate	Copper (Cu)	1024	Broth microdilution	35	16-20	Mueller Hinton broth (MHB)	10.1016/j.diagmicrobio.2017.01.023	CuSO4
Escherichia coli			Human isolate	Copper (Cu)	1024	Broth microdilution	35	16-20	Mueller Hinton broth (MHB)	10.1016/j.diagmicrobio.2017.01.023	CuSO4
Escherichia coli			Human isolate	Copper (Cu)	1024	Broth microdilution	35	16-20	Mueller Hinton broth (MHB)	10.1016/j.diagmicrobio.2017.01.023	CuSO4
Escherichia coli			Human isolate	Copper (Cu)	1024	Broth microdilution	35	16-20	Mueller Hinton broth (MHB)	10.1016/j.diagmicrobio.2017.01.023	CuSO4
Escherichia coli			Human isolate	Copper (Cu)	1024	Broth microdilution	35	16-20	Mueller Hinton broth (MHB)	10.1016/j.diagmicrobio.2017.01.023	CuSO4
Escherichia coli			Avian isolate	Copper (Cu)	1024	Broth microdilution	35	16-20	Mueller Hinton broth (MHB)	10.1016/j.diagmicrobio.2017.01.023	CuSO4
Escherichia coli			Avian isolate	Copper (Cu)	1024	Broth microdilution	35	16-20	Mueller Hinton broth (MHB)	10.1016/j.diagmicrobio.2017.01.023	CuSO4
Escherichia coli			Avian isolate	Copper (Cu)	1024	Broth microdilution	35	16-20	Mueller Hinton broth (MHB)	10.1016/j.diagmicrobio.2017.01.023	CuSO4
Escherichia coli			Avian isolate	Copper (Cu)	1024	Broth microdilution	35	16-20	Mueller Hinton broth (MHB)	10.1016/j.diagmicrobio.2017.01.023	CuSO4
Escherichia coli			Avian isolate	Copper (Cu)	1024	Broth microdilution	35	16-20	Mueller Hinton broth (MHB)	10.1016/j.diagmicrobio.2017.01.023	CuSO4
Escherichia coli			Avian isolate	Copper (Cu)	1024	Broth microdilution	35	16-20	Mueller Hinton broth (MHB)	10.1016/j.diagmicrobio.2017.01.023	CuSO4
Escherichia coli			Avian isolate	Copper (Cu)	1024	Broth microdilution	35	16-20	Mueller Hinton broth (MHB)	10.1016/j.diagmicrobio.2017.01.023	CuSO4
Escherichia coli			Avian isolate	Copper (Cu)	1024	Broth microdilution	35	16-20	Mueller Hinton broth (MHB)	10.1016/j.diagmicrobio.2017.01.023	CuSO4
Escherichia coli			Avian isolate	Copper (Cu)	1024	Broth microdilution	35	16-20	Mueller Hinton broth (MHB)	10.1016/j.diagmicrobio.2017.01.023	CuSO4
Escherichia coli			Avian isolate	Copper (Cu)	1024	Broth microdilution	35	16-20	Mueller Hinton broth (MHB)	10.1016/j.diagmicrobio.2017.01.023	CuSO4
Escherichia coli			Avian isolate	Copper (Cu)	1024	Broth microdilution	35	16-20	Mueller Hinton broth (MHB)	10.1016/j.diagmicrobio.2017.01.023	CuSO4
Escherichia coli			Avian isolate	Copper (Cu)	1024	Broth microdilution	35	16-20	Mueller Hinton broth (MHB)	10.1016/j.diagmicrobio.2017.01.023	CuSO4
Escherichia coli			Avian isolate	Copper (Cu)	1024	Broth microdilution	35	16-20	Mueller Hinton broth (MHB)	10.1016/j.diagmicrobio.2017.01.023	CuSO4
Escherichia coli			Avian isolate	Copper (Cu)	1024	Broth microdilution	35	16-20	Mueller Hinton broth (MHB)	10.1016/j.diagmicrobio.2017.01.023	CuSO4
Escherichia coli			Avian isolate	Copper (Cu)	1024	Broth microdilution	35	16-20	Mueller Hinton broth (MHB)	10.1016/j.diagmicrobio.2017.01.023	CuSO4
Escherichia coli			Avian isolate	Copper (Cu)	1024	Broth microdilution	35	16-20	Mueller Hinton broth (MHB)	10.1016/j.diagmicrobio.2017.01.023	CuSO4
Escherichia coli			Avian isolate	Copper (Cu)	1024	Broth microdilution	35	16-20	Mueller Hinton broth (MHB)	10.1016/j.diagmicrobio.2017.01.023	CuSO4
Escherichia coli			Avian isolate	Copper (Cu)	1024	Broth microdilution	35	16-20	Mueller Hinton broth (MHB)	10.1016/j.diagmicrobio.2017.01.023	CuSO4
Escherichia coli			Avian isolate	Copper (Cu)	1024	Broth microdilution	35	16-20	Mueller Hinton broth (MHB)	10.1016/j.diagmicrobio.2017.01.023	CuSO4
Escherichia coli			Avian isolate	Copper (Cu)	1024	Broth microdilution	35	16-20	Mueller Hinton broth (MHB)	10.1016/j.diagmicrobio.2017.01.023	CuSO4
Escherichia coli			Avian isolate	Copper (Cu)	1024	Broth microdilution	35	16-20	Mueller Hinton broth (MHB)	10.1016/j.diagmicrobio.2017.01.023	CuSO4
Escherichia coli			Avian isolate	Copper (Cu)	1024	Broth microdilution	35	16-20	Mueller Hinton broth (MHB)	10.1016/j.diagmicrobio.2017.01.023	CuSO4
Escherichia coli			Avian isolate	Copper (Cu)	1024	Broth microdilution	35	16-20	Mueller Hinton broth (MHB)	10.1016/j.diagmicrobio.2017.01.023	CuSO4
Escherichia coli			Avian isolate	Copper (Cu)	1024	Broth microdilution	35	16-20	Mueller Hinton broth (MHB)	10.1016/j.diagmicrobio.2017.01.023	CuSO4
Escherichia coli			Avian isolate	Copper (Cu)	1024	Broth microdilution	35	16-20	Mueller Hinton broth (MHB)	10.1016/j.diagmicrobio.2017.01.023	CuSO4
Escherichia coli			Avian isolate	Copper (Cu)	1024	Broth microdilution	35	16-20	Mueller Hinton broth (MHB)	10.1016/j.diagmicrobio.2017.01.023	CuSO4
Escherichia coli			Avian isolate	Copper (Cu)	1024	Broth microdilution	35	16-20	Mueller Hinton broth (MHB)	10.1016/j.diagmicrobio.2017.01.023	CuSO4
Escherichia coli			Avian isolate	Copper (Cu)	1024	Broth microdilution	35	16-20	Mueller Hinton broth (MHB)	10.1016/j.diagmicrobio.2017.01.023	CuSO4
Escherichia coli			Avian isolate	Copper (Cu)	1024	Broth microdilution	35	16-20	Mueller Hinton broth (MHB)	10.1016/j.diagmicrobio.2017.01.023	CuSO4
Escherichia coli			Human isolate	Copper (Cu)	2048	Broth microdilution	35	16-20	Mueller Hinton broth (MHB)	10.1016/j.diagmicrobio.2017.01.023	CuSO4
Escherichia coli			Human isolate	Copper (Cu)	2048	Broth microdilution	35	16-20	Mueller Hinton broth (MHB)	10.1016/j.diagmicrobio.2017.01.023	CuSO4
Escherichia coli			Human isolate	Copper (Cu)	2048	Broth microdilution	35	16-20	Mueller Hinton broth (MHB)	10.1016/j.diagmicrobio.2017.01.023	CuSO4
Escherichia coli			Human isolate	Copper (Cu)	2048	Broth microdilution	35	16-20	Mueller Hinton broth (MHB)	10.1016/j.diagmicrobio.2017.01.023	CuSO4
Escherichia coli			Avian isolate	Copper (Cu)	2048	Broth microdilution	35	16-20	Mueller Hinton broth (MHB)	10.1016/j.diagmicrobio.2017.01.023	CuSO4
Escherichia coli			Avian isolate	Copper (Cu)	2048	Broth microdilution	35	16-20	Mueller Hinton broth (MHB)	10.1016/j.diagmicrobio.2017.01.023	CuSO4
Escherichia coli			Avian isolate	Copper (Cu)	2048	Broth microdilution	35	16-20	Mueller Hinton broth (MHB)	10.1016/j.diagmicrobio.2017.01.023	CuSO4
Escherichia coli			Avian isolate	Copper (Cu)	4096	Broth microdilution	35	16-20	Mueller Hinton broth (MHB)	10.1016/j.diagmicrobio.2017.01.023	CuSO4
Acinetobacter baylyi	ATCC 33305			Copper (Cu)	50	Broth microdilution	37	24	CSE	10.1016/j.jhazmat.2022.129280	Unencapsulated mutant derived from ATCC 33304, CuSO4?5?H2O
Bacillus subtilis	NCIB3610			Copper (Cu)	2	Broth microdilution	37	24	CSE	10.1016/j.jhazmat.2022.129280	CuSO4?5?H2O
Escherichia coli	K12 MG1655			Copper (Cu)	2.5	Broth microdilution	37	24	MG9	10.1016/j.jhazmat.2022.129280	CuSO4?5?H2O
Bacillus subtilis	ATCC 6633			Copper (Cu)	8000	Broth macrodilution	37	24	Mueller Hinton broth (MHB)	10.1016/j.jphotobiol.2019.111556	CuSO4
Escherichia coli	ATCC 25922			Copper (Cu)	16000	Broth macrodilution	37	24	Mueller Hinton broth (MHB)	10.1016/j.jphotobiol.2019.111556	CuSO4
Pseudomonas aeruginosa	ATCC 27853			Copper (Cu)	16000	Broth macrodilution	37	24	Mueller Hinton broth (MHB)	10.1016/j.jphotobiol.2019.111556	CuSO4
Salmonella enterica	ATCC 14028			Copper (Cu)	16000	Broth macrodilution	37	24	Mueller Hinton broth (MHB)	10.1016/j.jphotobiol.2019.111556	CuSO4, Salmonella typhimurium
Salmonella enterica	ATCC 14028			Copper (Cu)	8000	Broth macrodilution	37	24	Mueller Hinton broth (MHB)	10.1016/j.jphotobiol.2019.111556	Salmonella typhimurium
Staphylococcus aureus	ATCC 25923			Copper (Cu)	16000	Broth macrodilution	37	24	Mueller Hinton broth (MHB)	10.1016/j.jphotobiol.2019.111556	CuSO4
Streptococcus pneumoniae	ATCC 49619			Copper (Cu)	8000	Broth macrodilution	37	24	Mueller Hinton broth (MHB)	10.1016/j.jphotobiol.2019.111556	CuSO4
Escherichia coli	ATCC 25922			Copper (Cu)	486	Broth microdilution	28	120	Unknown	10.1016/j.marpolbul.2022.113652	CuSO4 ? 5H2O
Rhizobium cremeum	W15	China	Sewage	Copper (Cu)	0.05	Agar dilution	NS	NS	YMA Agar	10.1016/j.syapm.2022.126322	CuSO4·5H2O
Rhizobium cremeum	W16	China	Sewage	Copper (Cu)	0.05	Agar dilution	NS	NS	YMA Agar	10.1016/j.syapm.2022.126322	CuSO4·5H2O
Rhizobium daejeonense	L61	South Korea	bioreactor for the treatment of nickel-complexed cyanide	Copper (Cu)	0.05	Agar dilution	NS	NS	YMA Agar	10.1016/j.syapm.2022.126322	CuSO4·5H2O
Legionella longbeachae		Clinical isolate		Copper (Cu)	15.6	Broth microdilution	NS	24-72	BYE broth	10.1093/lambio/ovad074	Metal ions added as sulfates
Legionella longbeachae		Clinical isolate		Copper (Cu)	15.6	Broth microdilution	NS	24-72	BYE broth	10.1093/lambio/ovad074	Metal ions added as sulfates
Legionella longbeachae		Clinical isolate		Copper (Cu)	31.25	Broth microdilution	NS	24-72	BYE broth	10.1093/lambio/ovad074	Metal ions added as sulfates
Legionella longbeachae		Clinical isolate		Copper (Cu)	31.25	Broth microdilution	NS	24-72	BYE broth	10.1093/lambio/ovad074	Metal ions added as sulfates
Legionella longbeachae		Clinical isolate		Copper (Cu)	31.25	Broth microdilution	NS	24-72	BYE broth	10.1093/lambio/ovad074	Metal ions added as sulfates
Legionella longbeachae		Clinical isolate		Copper (Cu)	31.25	Broth microdilution	NS	24-72	BYE broth	10.1093/lambio/ovad074	Metal ions added as sulfates
Legionella longbeachae		Clinical isolate		Copper (Cu)	31.25	Broth microdilution	NS	24-72	BYE broth	10.1093/lambio/ovad074	Metal ions added as sulfates
Legionella longbeachae		Clinical isolate		Copper (Cu)	31.25	Broth microdilution	NS	24-72	BYE broth	10.1093/lambio/ovad074	Metal ions added as sulfates
Legionella micdadei		Clinical isolate		Copper (Cu)	7.81	Broth microdilution	NS	24-72	BYE broth	10.1093/lambio/ovad074	Metal ions added as sulfates
Legionella micdadei		Clinical isolate		Copper (Cu)	7.81	Broth microdilution	NS	24-72	BYE broth	10.1093/lambio/ovad074	Metal ions added as sulfates
Legionella micdadei		Clinical isolate		Copper (Cu)	15.6	Broth microdilution	NS	24-72	BYE broth	10.1093/lambio/ovad074	Metal ions added as sulfates
Legionella micdadei		Clinical isolate		Copper (Cu)	31.25	Broth microdilution	NS	24-72	BYE broth	10.1093/lambio/ovad074	Metal ions added as sulfates
Legionella pneumophila		Clinical isolate		Copper (Cu)	31.25	Broth microdilution	NS	24-72	BYE broth	10.1093/lambio/ovad074	Metal ions added as sulfates
Legionella pneumophila		Clinical isolate		Copper (Cu)	31.25	Broth microdilution	NS	24-72	BYE broth	10.1093/lambio/ovad074	Metal ions added as sulfates
Legionella sainthelensi		Clinical isolate		Copper (Cu)	0.97	Broth microdilution	NS	24-72	BYE broth	10.1093/lambio/ovad074	Metal ions added as sulfates
Staphylococcus saprophyticus	KS380	Portugal	Equipment	Copper (Cu)	400	Agar dilution	37	24	Mueller Hinton agar (MHA)	10.1128/AAC.02685-20	CuSO4
Staphylococcus saprophyticus	KS340	Portugal	Meat	Copper (Cu)	800	Agar dilution	37	24	Mueller Hinton agar (MHA)	10.1128/AAC.02685-20	CuSO4
Staphylococcus saprophyticus	KS353	Portugal	Meat	Copper (Cu)	800	Agar dilution	37	24	Mueller Hinton agar (MHA)	10.1128/AAC.02685-20	CuSO4
Staphylococcus saprophyticus	KS368	Portugal	Meat	Copper (Cu)	800	Agar dilution	37	24	Mueller Hinton agar (MHA)	10.1128/AAC.02685-20	CuSO4
Staphylococcus saprophyticus	KS10	Denmark	Urine	Copper (Cu)	1600	Agar dilution	37	24	Mueller Hinton agar (MHA)	10.1128/AAC.02685-20	CuSO4
Staphylococcus saprophyticus	KS100	Denmark	Urine	Copper (Cu)	1600	Agar dilution	37	24	Mueller Hinton agar (MHA)	10.1128/AAC.02685-20	CuSO4
Staphylococcus saprophyticus	KS101	Bulgaria	Blood	Copper (Cu)	1600	Agar dilution	37	24	Mueller Hinton agar (MHA)	10.1128/AAC.02685-20	CuSO4
Staphylococcus saprophyticus	KS102	Bulgaria	Blood	Copper (Cu)	1600	Agar dilution	37	24	Mueller Hinton agar (MHA)	10.1128/AAC.02685-20	CuSO4
Staphylococcus saprophyticus	KS103	Bulgaria	Blood	Copper (Cu)	1600	Agar dilution	37	24	Mueller Hinton agar (MHA)	10.1128/AAC.02685-20	CuSO4
Staphylococcus saprophyticus	KS104	Denmark	Blood	Copper (Cu)	1600	Agar dilution	37	24	Mueller Hinton agar (MHA)	10.1128/AAC.02685-20	CuSO4
Staphylococcus saprophyticus	KS105	Denmark	Blood	Copper (Cu)	1600	Agar dilution	37	24	Mueller Hinton agar (MHA)	10.1128/AAC.02685-20	CuSO4
Staphylococcus saprophyticus	KS106	Denmark	Blood	Copper (Cu)	1600	Agar dilution	37	24	Mueller Hinton agar (MHA)	10.1128/AAC.02685-20	CuSO4
Staphylococcus saprophyticus	KS107	Denmark	Blood	Copper (Cu)	1600	Agar dilution	37	24	Mueller Hinton agar (MHA)	10.1128/AAC.02685-20	CuSO4
Staphylococcus saprophyticus	KS108	Brazil	Blood	Copper (Cu)	1600	Agar dilution	37	24	Mueller Hinton agar (MHA)	10.1128/AAC.02685-20	CuSO4
Staphylococcus saprophyticus	KS109	Brazil	Blood	Copper (Cu)	1600	Agar dilution	37	24	Mueller Hinton agar (MHA)	10.1128/AAC.02685-20	CuSO4
Staphylococcus saprophyticus	KS11	Denmark	Urine	Copper (Cu)	1600	Agar dilution	37	24	Mueller Hinton agar (MHA)	10.1128/AAC.02685-20	CuSO4
Staphylococcus saprophyticus	KS110	Iceland	Blood	Copper (Cu)	1600	Agar dilution	37	24	Mueller Hinton agar (MHA)	10.1128/AAC.02685-20	CuSO4
Staphylococcus saprophyticus	KS111	Poland	Urine	Copper (Cu)	1600	Agar dilution	37	24	Mueller Hinton agar (MHA)	10.1128/AAC.02685-20	CuSO4
Staphylococcus saprophyticus	KS112	Poland	Urine	Copper (Cu)	1600	Agar dilution	37	24	Mueller Hinton agar (MHA)	10.1128/AAC.02685-20	CuSO4
Staphylococcus saprophyticus	KS113	Poland	Urine	Copper (Cu)	1600	Agar dilution	37	24	Mueller Hinton agar (MHA)	10.1128/AAC.02685-20	CuSO4
Staphylococcus saprophyticus	KS114	Poland	Blood	Copper (Cu)	1600	Agar dilution	37	24	Mueller Hinton agar (MHA)	10.1128/AAC.02685-20	CuSO4
Staphylococcus saprophyticus	KS115	Poland	Urine	Copper (Cu)	1600	Agar dilution	37	24	Mueller Hinton agar (MHA)	10.1128/AAC.02685-20	CuSO4
Staphylococcus saprophyticus	KS116	Poland	Urine	Copper (Cu)	1600	Agar dilution	37	24	Mueller Hinton agar (MHA)	10.1128/AAC.02685-20	CuSO4
Staphylococcus saprophyticus	KS117	Poland	Urine	Copper (Cu)	1600	Agar dilution	37	24	Mueller Hinton agar (MHA)	10.1128/AAC.02685-20	CuSO4
Staphylococcus saprophyticus	KS118	Poland	Urine	Copper (Cu)	1600	Agar dilution	37	24	Mueller Hinton agar (MHA)	10.1128/AAC.02685-20	CuSO4
Staphylococcus saprophyticus	KS119	Poland	Urine	Copper (Cu)	1600	Agar dilution	37	24	Mueller Hinton agar (MHA)	10.1128/AAC.02685-20	CuSO4
Staphylococcus saprophyticus	KS12	Denmark	Urine	Copper (Cu)	1600	Agar dilution	37	24	Mueller Hinton agar (MHA)	10.1128/AAC.02685-20	CuSO4
Staphylococcus saprophyticus	KS120	Poland	Urine	Copper (Cu)	1600	Agar dilution	37	24	Mueller Hinton agar (MHA)	10.1128/AAC.02685-20	CuSO4
Staphylococcus saprophyticus	KS121	Poland	Urine	Copper (Cu)	1600	Agar dilution	37	24	Mueller Hinton agar (MHA)	10.1128/AAC.02685-20	CuSO4
Staphylococcus saprophyticus	KS122	Poland	Urine	Copper (Cu)	1600	Agar dilution	37	24	Mueller Hinton agar (MHA)	10.1128/AAC.02685-20	CuSO4
Staphylococcus saprophyticus	KS123	Poland	Urine	Copper (Cu)	1600	Agar dilution	37	24	Mueller Hinton agar (MHA)	10.1128/AAC.02685-20	CuSO4
Staphylococcus saprophyticus	KS124	Poland	Urine	Copper (Cu)	1600	Agar dilution	37	24	Mueller Hinton agar (MHA)	10.1128/AAC.02685-20	CuSO4
Staphylococcus saprophyticus	KS125	Poland	Nasal swab	Copper (Cu)	1600	Agar dilution	37	24	Mueller Hinton agar (MHA)	10.1128/AAC.02685-20	CuSO4
Staphylococcus saprophyticus	KS126	Portugal	Urine	Copper (Cu)	1600	Agar dilution	37	24	Mueller Hinton agar (MHA)	10.1128/AAC.02685-20	CuSO4
Staphylococcus saprophyticus	KS127	Portugal	Urine	Copper (Cu)	1600	Agar dilution	37	24	Mueller Hinton agar (MHA)	10.1128/AAC.02685-20	CuSO4
Staphylococcus saprophyticus	KS128	Portugal	Urine	Copper (Cu)	1600	Agar dilution	37	24	Mueller Hinton agar (MHA)	10.1128/AAC.02685-20	CuSO4
Staphylococcus saprophyticus	KS129	Portugal	Urine	Copper (Cu)	1600	Agar dilution	37	24	Mueller Hinton agar (MHA)	10.1128/AAC.02685-20	CuSO4
Staphylococcus saprophyticus	KS13	Denmark	Urine	Copper (Cu)	1600	Agar dilution	37	24	Mueller Hinton agar (MHA)	10.1128/AAC.02685-20	CuSO4
Staphylococcus saprophyticus	KS130	Portugal	Urine	Copper (Cu)	1600	Agar dilution	37	24	Mueller Hinton agar (MHA)	10.1128/AAC.02685-20	CuSO4
Staphylococcus saprophyticus	KS131	Portugal	Urine	Copper (Cu)	1600	Agar dilution	37	24	Mueller Hinton agar (MHA)	10.1128/AAC.02685-20	CuSO4
Staphylococcus saprophyticus	KS132	Portugal	Urine	Copper (Cu)	1600	Agar dilution	37	24	Mueller Hinton agar (MHA)	10.1128/AAC.02685-20	CuSO4
Staphylococcus saprophyticus	KS133	Portugal	Urine	Copper (Cu)	1600	Agar dilution	37	24	Mueller Hinton agar (MHA)	10.1128/AAC.02685-20	CuSO4
Staphylococcus saprophyticus	KS134	Portugal	Urine	Copper (Cu)	1600	Agar dilution	37	24	Mueller Hinton agar (MHA)	10.1128/AAC.02685-20	CuSO4
Staphylococcus saprophyticus	KS135	Portugal	Urine	Copper (Cu)	1600	Agar dilution	37	24	Mueller Hinton agar (MHA)	10.1128/AAC.02685-20	CuSO4
Staphylococcus saprophyticus	KS136	Portugal	Urine	Copper (Cu)	1600	Agar dilution	37	24	Mueller Hinton agar (MHA)	10.1128/AAC.02685-20	CuSO4
Staphylococcus saprophyticus	KS137	Portugal	Urine	Copper (Cu)	1600	Agar dilution	37	24	Mueller Hinton agar (MHA)	10.1128/AAC.02685-20	CuSO4
Staphylococcus saprophyticus	KS138	Portugal	Urine	Copper (Cu)	1600	Agar dilution	37	24	Mueller Hinton agar (MHA)	10.1128/AAC.02685-20	CuSO4
Staphylococcus saprophyticus	KS139	Portugal	Urine	Copper (Cu)	1600	Agar dilution	37	24	Mueller Hinton agar (MHA)	10.1128/AAC.02685-20	CuSO4
Staphylococcus saprophyticus	KS14	Denmark	Urine	Copper (Cu)	1600	Agar dilution	37	24	Mueller Hinton agar (MHA)	10.1128/AAC.02685-20	CuSO4
Staphylococcus saprophyticus	KS140	Portugal	Urine	Copper (Cu)	1600	Agar dilution	37	24	Mueller Hinton agar (MHA)	10.1128/AAC.02685-20	CuSO4
Staphylococcus saprophyticus	KS141	Portugal	Urine	Copper (Cu)	1600	Agar dilution	37	24	Mueller Hinton agar (MHA)	10.1128/AAC.02685-20	CuSO4
Staphylococcus saprophyticus	KS142	Portugal	Urine	Copper (Cu)	1600	Agar dilution	37	24	Mueller Hinton agar (MHA)	10.1128/AAC.02685-20	CuSO4
Staphylococcus saprophyticus	KS143	Portugal	Urine	Copper (Cu)	1600	Agar dilution	37	24	Mueller Hinton agar (MHA)	10.1128/AAC.02685-20	CuSO4
Staphylococcus saprophyticus	KS144	Portugal	Urine	Copper (Cu)	1600	Agar dilution	37	24	Mueller Hinton agar (MHA)	10.1128/AAC.02685-20	CuSO4
Staphylococcus saprophyticus	KS145	Portugal	Urine	Copper (Cu)	1600	Agar dilution	37	24	Mueller Hinton agar (MHA)	10.1128/AAC.02685-20	CuSO4
Staphylococcus saprophyticus	KS146	Portugal	Urine	Copper (Cu)	1600	Agar dilution	37	24	Mueller Hinton agar (MHA)	10.1128/AAC.02685-20	CuSO4
Staphylococcus saprophyticus	KS147	Portugal	Urine	Copper (Cu)	1600	Agar dilution	37	24	Mueller Hinton agar (MHA)	10.1128/AAC.02685-20	CuSO4
Staphylococcus saprophyticus	KS148	Portugal	Urine	Copper (Cu)	1600	Agar dilution	37	24	Mueller Hinton agar (MHA)	10.1128/AAC.02685-20	CuSO4
Staphylococcus saprophyticus	KS149	Portugal	Urine	Copper (Cu)	1600	Agar dilution	37	24	Mueller Hinton agar (MHA)	10.1128/AAC.02685-20	CuSO4
Staphylococcus saprophyticus	KS15	Denmark	Urine	Copper (Cu)	1600	Agar dilution	37	24	Mueller Hinton agar (MHA)	10.1128/AAC.02685-20	CuSO4
Staphylococcus saprophyticus	KS150	Portugal	Urine	Copper (Cu)	1600	Agar dilution	37	24	Mueller Hinton agar (MHA)	10.1128/AAC.02685-20	CuSO4
Staphylococcus saprophyticus	KS151	Portugal	Urine	Copper (Cu)	1600	Agar dilution	37	24	Mueller Hinton agar (MHA)	10.1128/AAC.02685-20	CuSO4
Staphylococcus saprophyticus	KS152	Portugal	Urine	Copper (Cu)	1600	Agar dilution	37	24	Mueller Hinton agar (MHA)	10.1128/AAC.02685-20	CuSO4
Staphylococcus saprophyticus	KS153	Portugal	Urine	Copper (Cu)	1600	Agar dilution	37	24	Mueller Hinton agar (MHA)	10.1128/AAC.02685-20	CuSO4
Staphylococcus saprophyticus	KS154	Portugal	Urine	Copper (Cu)	1600	Agar dilution	37	24	Mueller Hinton agar (MHA)	10.1128/AAC.02685-20	CuSO4
Staphylococcus saprophyticus	KS155	Portugal	Urine	Copper (Cu)	1600	Agar dilution	37	24	Mueller Hinton agar (MHA)	10.1128/AAC.02685-20	CuSO4
Staphylococcus saprophyticus	KS156	Portugal	Urine	Copper (Cu)	1600	Agar dilution	37	24	Mueller Hinton agar (MHA)	10.1128/AAC.02685-20	CuSO4
Staphylococcus saprophyticus	KS157	Portugal	Urine	Copper (Cu)	1600	Agar dilution	37	24	Mueller Hinton agar (MHA)	10.1128/AAC.02685-20	CuSO4
Staphylococcus saprophyticus	KS158	Portugal	Urine	Copper (Cu)	1600	Agar dilution	37	24	Mueller Hinton agar (MHA)	10.1128/AAC.02685-20	CuSO4
Staphylococcus saprophyticus	KS159	Portugal	Urine	Copper (Cu)	1600	Agar dilution	37	24	Mueller Hinton agar (MHA)	10.1128/AAC.02685-20	CuSO4
Staphylococcus saprophyticus	KS16	Denmark	Urine	Copper (Cu)	1600	Agar dilution	37	24	Mueller Hinton agar (MHA)	10.1128/AAC.02685-20	CuSO4
Staphylococcus saprophyticus	KS160	Portugal	Urine	Copper (Cu)	1600	Agar dilution	37	24	Mueller Hinton agar (MHA)	10.1128/AAC.02685-20	CuSO4
Staphylococcus saprophyticus	KS161	Portugal	Urine	Copper (Cu)	1600	Agar dilution	37	24	Mueller Hinton agar (MHA)	10.1128/AAC.02685-20	CuSO4
Staphylococcus saprophyticus	KS162	Portugal	Urine	Copper (Cu)	1600	Agar dilution	37	24	Mueller Hinton agar (MHA)	10.1128/AAC.02685-20	CuSO4
Staphylococcus saprophyticus	KS163	Portugal	Urine	Copper (Cu)	1600	Agar dilution	37	24	Mueller Hinton agar (MHA)	10.1128/AAC.02685-20	CuSO4
Staphylococcus saprophyticus	KS164	Portugal	Urine	Copper (Cu)	1600	Agar dilution	37	24	Mueller Hinton agar (MHA)	10.1128/AAC.02685-20	CuSO4
Staphylococcus saprophyticus	KS165	Portugal	Urine	Copper (Cu)	1600	Agar dilution	37	24	Mueller Hinton agar (MHA)	10.1128/AAC.02685-20	CuSO4
Staphylococcus saprophyticus	KS166	Portugal	Urine	Copper (Cu)	1600	Agar dilution	37	24	Mueller Hinton agar (MHA)	10.1128/AAC.02685-20	CuSO4
Staphylococcus saprophyticus	KS167	Portugal	Urine	Copper (Cu)	1600	Agar dilution	37	24	Mueller Hinton agar (MHA)	10.1128/AAC.02685-20	CuSO4
Staphylococcus saprophyticus	KS168	Portugal	Urine	Copper (Cu)	1600	Agar dilution	37	24	Mueller Hinton agar (MHA)	10.1128/AAC.02685-20	CuSO4
Staphylococcus saprophyticus	KS169	Portugal	Urine	Copper (Cu)	1600	Agar dilution	37	24	Mueller Hinton agar (MHA)	10.1128/AAC.02685-20	CuSO4
Staphylococcus saprophyticus	KS17	Denmark	Urine	Copper (Cu)	1600	Agar dilution	37	24	Mueller Hinton agar (MHA)	10.1128/AAC.02685-20	CuSO4
Staphylococcus saprophyticus	KS170	Portugal	Urine	Copper (Cu)	1600	Agar dilution	37	24	Mueller Hinton agar (MHA)	10.1128/AAC.02685-20	CuSO4
Staphylococcus saprophyticus	KS171	Portugal	Urine	Copper (Cu)	1600	Agar dilution	37	24	Mueller Hinton agar (MHA)	10.1128/AAC.02685-20	CuSO4
Staphylococcus saprophyticus	KS172	Portugal	Urine	Copper (Cu)	1600	Agar dilution	37	24	Mueller Hinton agar (MHA)	10.1128/AAC.02685-20	CuSO4
Staphylococcus saprophyticus	KS173	Portugal	Urine	Copper (Cu)	1600	Agar dilution	37	24	Mueller Hinton agar (MHA)	10.1128/AAC.02685-20	CuSO4
Staphylococcus saprophyticus	KS174	Portugal	Urine	Copper (Cu)	1600	Agar dilution	37	24	Mueller Hinton agar (MHA)	10.1128/AAC.02685-20	CuSO4
Staphylococcus saprophyticus	KS175	Portugal	Urine	Copper (Cu)	1600	Agar dilution	37	24	Mueller Hinton agar (MHA)	10.1128/AAC.02685-20	CuSO4
Staphylococcus saprophyticus	KS176	Portugal	Urine	Copper (Cu)	1600	Agar dilution	37	24	Mueller Hinton agar (MHA)	10.1128/AAC.02685-20	CuSO4
Staphylococcus saprophyticus	KS177	Portugal	Urine	Copper (Cu)	1600	Agar dilution	37	24	Mueller Hinton agar (MHA)	10.1128/AAC.02685-20	CuSO4
Staphylococcus saprophyticus	KS178	Portugal	Urine	Copper (Cu)	1600	Agar dilution	37	24	Mueller Hinton agar (MHA)	10.1128/AAC.02685-20	CuSO4
Staphylococcus saprophyticus	KS179	Portugal	Urine	Copper (Cu)	1600	Agar dilution	37	24	Mueller Hinton agar (MHA)	10.1128/AAC.02685-20	CuSO4
Staphylococcus saprophyticus	KS18	Denmark	Urine	Copper (Cu)	1600	Agar dilution	37	24	Mueller Hinton agar (MHA)	10.1128/AAC.02685-20	CuSO4
Staphylococcus saprophyticus	KS180	Portugal	Urine	Copper (Cu)	1600	Agar dilution	37	24	Mueller Hinton agar (MHA)	10.1128/AAC.02685-20	CuSO4
Staphylococcus saprophyticus	KS181	Portugal	Urine	Copper (Cu)	1600	Agar dilution	37	24	Mueller Hinton agar (MHA)	10.1128/AAC.02685-20	CuSO4
Staphylococcus saprophyticus	KS182	Portugal	Urine	Copper (Cu)	1600	Agar dilution	37	24	Mueller Hinton agar (MHA)	10.1128/AAC.02685-20	CuSO4
Staphylococcus saprophyticus	KS183	Portugal	Urine	Copper (Cu)	1600	Agar dilution	37	24	Mueller Hinton agar (MHA)	10.1128/AAC.02685-20	CuSO4
Staphylococcus saprophyticus	KS184	Portugal	Urine	Copper (Cu)	1600	Agar dilution	37	24	Mueller Hinton agar (MHA)	10.1128/AAC.02685-20	CuSO4
Staphylococcus saprophyticus	KS185	Portugal	Urine	Copper (Cu)	1600	Agar dilution	37	24	Mueller Hinton agar (MHA)	10.1128/AAC.02685-20	CuSO4
Staphylococcus saprophyticus	KS186	Portugal	Urine	Copper (Cu)	1600	Agar dilution	37	24	Mueller Hinton agar (MHA)	10.1128/AAC.02685-20	CuSO4
Staphylococcus saprophyticus	KS187	Portugal	Urine	Copper (Cu)	1600	Agar dilution	37	24	Mueller Hinton agar (MHA)	10.1128/AAC.02685-20	CuSO4
Staphylococcus saprophyticus	KS188	Portugal	Urine	Copper (Cu)	1600	Agar dilution	37	24	Mueller Hinton agar (MHA)	10.1128/AAC.02685-20	CuSO4
Staphylococcus saprophyticus	KS189	Portugal	Urine	Copper (Cu)	1600	Agar dilution	37	24	Mueller Hinton agar (MHA)	10.1128/AAC.02685-20	CuSO4
Staphylococcus saprophyticus	KS19	Denmark	Urine	Copper (Cu)	1600	Agar dilution	37	24	Mueller Hinton agar (MHA)	10.1128/AAC.02685-20	CuSO4
Staphylococcus saprophyticus	KS190	Portugal	Urine	Copper (Cu)	1600	Agar dilution	37	24	Mueller Hinton agar (MHA)	10.1128/AAC.02685-20	CuSO4
Staphylococcus saprophyticus	KS191	Portugal	Urine	Copper (Cu)	1600	Agar dilution	37	24	Mueller Hinton agar (MHA)	10.1128/AAC.02685-20	CuSO4
Staphylococcus saprophyticus	KS192	Portugal	Urine	Copper (Cu)	1600	Agar dilution	37	24	Mueller Hinton agar (MHA)	10.1128/AAC.02685-20	CuSO4
Staphylococcus saprophyticus	KS193	Portugal	Urine	Copper (Cu)	1600	Agar dilution	37	24	Mueller Hinton agar (MHA)	10.1128/AAC.02685-20	CuSO4
Staphylococcus saprophyticus	KS194	Portugal	Urine	Copper (Cu)	1600	Agar dilution	37	24	Mueller Hinton agar (MHA)	10.1128/AAC.02685-20	CuSO4
Staphylococcus saprophyticus	KS195	Portugal	Urine	Copper (Cu)	1600	Agar dilution	37	24	Mueller Hinton agar (MHA)	10.1128/AAC.02685-20	CuSO4
Staphylococcus saprophyticus	KS196	Portugal	Urine	Copper (Cu)	1600	Agar dilution	37	24	Mueller Hinton agar (MHA)	10.1128/AAC.02685-20	CuSO4
Staphylococcus saprophyticus	KS197	Portugal	Urine	Copper (Cu)	1600	Agar dilution	37	24	Mueller Hinton agar (MHA)	10.1128/AAC.02685-20	CuSO4
Staphylococcus saprophyticus	KS198	Portugal	Urine	Copper (Cu)	1600	Agar dilution	37	24	Mueller Hinton agar (MHA)	10.1128/AAC.02685-20	CuSO4
Staphylococcus saprophyticus	KS199	Portugal	Urine	Copper (Cu)	1600	Agar dilution	37	24	Mueller Hinton agar (MHA)	10.1128/AAC.02685-20	CuSO4
Staphylococcus saprophyticus	KS20	Denmark	Urine	Copper (Cu)	1600	Agar dilution	37	24	Mueller Hinton agar (MHA)	10.1128/AAC.02685-20	CuSO4
Staphylococcus saprophyticus	KS200	Portugal	Urine	Copper (Cu)	1600	Agar dilution	37	24	Mueller Hinton agar (MHA)	10.1128/AAC.02685-20	CuSO4
Staphylococcus saprophyticus	KS201	Portugal	Urine	Copper (Cu)	1600	Agar dilution	37	24	Mueller Hinton agar (MHA)	10.1128/AAC.02685-20	CuSO4
Staphylococcus saprophyticus	KS202	Portugal	Urine	Copper (Cu)	1600	Agar dilution	37	24	Mueller Hinton agar (MHA)	10.1128/AAC.02685-20	CuSO4
Staphylococcus saprophyticus	KS203	Portugal	Urine	Copper (Cu)	1600	Agar dilution	37	24	Mueller Hinton agar (MHA)	10.1128/AAC.02685-20	CuSO4
Staphylococcus saprophyticus	KS204	Portugal	Urine	Copper (Cu)	1600	Agar dilution	37	24	Mueller Hinton agar (MHA)	10.1128/AAC.02685-20	CuSO4
Staphylococcus saprophyticus	KS205	Portugal	Urine	Copper (Cu)	1600	Agar dilution	37	24	Mueller Hinton agar (MHA)	10.1128/AAC.02685-20	CuSO4
Staphylococcus saprophyticus	KS206	Portugal	Urine	Copper (Cu)	1600	Agar dilution	37	24	Mueller Hinton agar (MHA)	10.1128/AAC.02685-20	CuSO4
Staphylococcus saprophyticus	KS207	Portugal	Urine	Copper (Cu)	1600	Agar dilution	37	24	Mueller Hinton agar (MHA)	10.1128/AAC.02685-20	CuSO4
Staphylococcus saprophyticus	KS208	Portugal	Urine	Copper (Cu)	1600	Agar dilution	37	24	Mueller Hinton agar (MHA)	10.1128/AAC.02685-20	CuSO4
Staphylococcus saprophyticus	KS209	Portugal	Urine	Copper (Cu)	1600	Agar dilution	37	24	Mueller Hinton agar (MHA)	10.1128/AAC.02685-20	CuSO4
Staphylococcus saprophyticus	KS21	Denmark	Urine	Copper (Cu)	1600	Agar dilution	37	24	Mueller Hinton agar (MHA)	10.1128/AAC.02685-20	CuSO4
Staphylococcus saprophyticus	KS210	Portugal	Urine	Copper (Cu)	1600	Agar dilution	37	24	Mueller Hinton agar (MHA)	10.1128/AAC.02685-20	CuSO4
Staphylococcus saprophyticus	KS211	Portugal	Urine	Copper (Cu)	1600	Agar dilution	37	24	Mueller Hinton agar (MHA)	10.1128/AAC.02685-20	CuSO4
Staphylococcus saprophyticus	KS212	Portugal	Urine	Copper (Cu)	1600	Agar dilution	37	24	Mueller Hinton agar (MHA)	10.1128/AAC.02685-20	CuSO4
Staphylococcus saprophyticus	KS213	Portugal	Urine	Copper (Cu)	1600	Agar dilution	37	24	Mueller Hinton agar (MHA)	10.1128/AAC.02685-20	CuSO4
Staphylococcus saprophyticus	KS214	Portugal	Urine	Copper (Cu)	1600	Agar dilution	37	24	Mueller Hinton agar (MHA)	10.1128/AAC.02685-20	CuSO4
Staphylococcus saprophyticus	KS215	Portugal	Urine	Copper (Cu)	1600	Agar dilution	37	24	Mueller Hinton agar (MHA)	10.1128/AAC.02685-20	CuSO4
Staphylococcus saprophyticus	KS216	Portugal	Urine	Copper (Cu)	1600	Agar dilution	37	24	Mueller Hinton agar (MHA)	10.1128/AAC.02685-20	CuSO4
Staphylococcus saprophyticus	KS217	Portugal	Urine	Copper (Cu)	1600	Agar dilution	37	24	Mueller Hinton agar (MHA)	10.1128/AAC.02685-20	CuSO4
Staphylococcus saprophyticus	KS218	Portugal	Urine	Copper (Cu)	1600	Agar dilution	37	24	Mueller Hinton agar (MHA)	10.1128/AAC.02685-20	CuSO4
Staphylococcus saprophyticus	KS219	Portugal	Urine	Copper (Cu)	1600	Agar dilution	37	24	Mueller Hinton agar (MHA)	10.1128/AAC.02685-20	CuSO4
Staphylococcus saprophyticus	KS22	Denmark	Urine	Copper (Cu)	1600	Agar dilution	37	24	Mueller Hinton agar (MHA)	10.1128/AAC.02685-20	CuSO4
Staphylococcus saprophyticus	KS220	Portugal	Urine	Copper (Cu)	1600	Agar dilution	37	24	Mueller Hinton agar (MHA)	10.1128/AAC.02685-20	CuSO4
Staphylococcus saprophyticus	KS221	Portugal	Urine	Copper (Cu)	1600	Agar dilution	37	24	Mueller Hinton agar (MHA)	10.1128/AAC.02685-20	CuSO4
Staphylococcus saprophyticus	KS222	Portugal	Urine	Copper (Cu)	1600	Agar dilution	37	24	Mueller Hinton agar (MHA)	10.1128/AAC.02685-20	CuSO4
Staphylococcus saprophyticus	KS223	Portugal	Urine	Copper (Cu)	1600	Agar dilution	37	24	Mueller Hinton agar (MHA)	10.1128/AAC.02685-20	CuSO4
Staphylococcus saprophyticus	KS224	Portugal	Urine	Copper (Cu)	1600	Agar dilution	37	24	Mueller Hinton agar (MHA)	10.1128/AAC.02685-20	CuSO4
Staphylococcus saprophyticus	KS225	Portugal	Urine	Copper (Cu)	1600	Agar dilution	37	24	Mueller Hinton agar (MHA)	10.1128/AAC.02685-20	CuSO4
Staphylococcus saprophyticus	KS226	Portugal	Urine	Copper (Cu)	1600	Agar dilution	37	24	Mueller Hinton agar (MHA)	10.1128/AAC.02685-20	CuSO4
Staphylococcus saprophyticus	KS227	Portugal	Urine	Copper (Cu)	1600	Agar dilution	37	24	Mueller Hinton agar (MHA)	10.1128/AAC.02685-20	CuSO4
Staphylococcus saprophyticus	KS228	Portugal	Urine	Copper (Cu)	1600	Agar dilution	37	24	Mueller Hinton agar (MHA)	10.1128/AAC.02685-20	CuSO4
Staphylococcus saprophyticus	KS229	Portugal	Urine	Copper (Cu)	1600	Agar dilution	37	24	Mueller Hinton agar (MHA)	10.1128/AAC.02685-20	CuSO4
Staphylococcus saprophyticus	KS23	Denmark	Urine	Copper (Cu)	1600	Agar dilution	37	24	Mueller Hinton agar (MHA)	10.1128/AAC.02685-20	CuSO4
Staphylococcus saprophyticus	KS230	Portugal	Urine	Copper (Cu)	1600	Agar dilution	37	24	Mueller Hinton agar (MHA)	10.1128/AAC.02685-20	CuSO4
Staphylococcus saprophyticus	KS231	Portugal	Urine	Copper (Cu)	1600	Agar dilution	37	24	Mueller Hinton agar (MHA)	10.1128/AAC.02685-20	CuSO4
Staphylococcus saprophyticus	KS232	Portugal	Urine	Copper (Cu)	1600	Agar dilution	37	24	Mueller Hinton agar (MHA)	10.1128/AAC.02685-20	CuSO4
Staphylococcus saprophyticus	KS233	Portugal	Urine	Copper (Cu)	1600	Agar dilution	37	24	Mueller Hinton agar (MHA)	10.1128/AAC.02685-20	CuSO4
Staphylococcus saprophyticus	KS234	Portugal	Urine	Copper (Cu)	1600	Agar dilution	37	24	Mueller Hinton agar (MHA)	10.1128/AAC.02685-20	CuSO4
Staphylococcus saprophyticus	KS235	Portugal	Urine	Copper (Cu)	1600	Agar dilution	37	24	Mueller Hinton agar (MHA)	10.1128/AAC.02685-20	CuSO4
Staphylococcus saprophyticus	KS236	Portugal	Urine	Copper (Cu)	1600	Agar dilution	37	24	Mueller Hinton agar (MHA)	10.1128/AAC.02685-20	CuSO4
Staphylococcus saprophyticus	KS237	Portugal	Urine	Copper (Cu)	1600	Agar dilution	37	24	Mueller Hinton agar (MHA)	10.1128/AAC.02685-20	CuSO4
Staphylococcus saprophyticus	KS238	Portugal	Urine	Copper (Cu)	1600	Agar dilution	37	24	Mueller Hinton agar (MHA)	10.1128/AAC.02685-20	CuSO4
Staphylococcus saprophyticus	KS239	Portugal	Urine	Copper (Cu)	1600	Agar dilution	37	24	Mueller Hinton agar (MHA)	10.1128/AAC.02685-20	CuSO4
Staphylococcus saprophyticus	KS24	Denmark	Urine	Copper (Cu)	1600	Agar dilution	37	24	Mueller Hinton agar (MHA)	10.1128/AAC.02685-20	CuSO4
Staphylococcus saprophyticus	KS240	Portugal	Urine	Copper (Cu)	1600	Agar dilution	37	24	Mueller Hinton agar (MHA)	10.1128/AAC.02685-20	CuSO4
Staphylococcus saprophyticus	KS241	Portugal	Urine	Copper (Cu)	1600	Agar dilution	37	24	Mueller Hinton agar (MHA)	10.1128/AAC.02685-20	CuSO4
Staphylococcus saprophyticus	KS242	Portugal	Urine	Copper (Cu)	1600	Agar dilution	37	24	Mueller Hinton agar (MHA)	10.1128/AAC.02685-20	CuSO4
Staphylococcus saprophyticus	KS243	Portugal	Urine	Copper (Cu)	1600	Agar dilution	37	24	Mueller Hinton agar (MHA)	10.1128/AAC.02685-20	CuSO4
Staphylococcus saprophyticus	KS244	Portugal	Urine	Copper (Cu)	1600	Agar dilution	37	24	Mueller Hinton agar (MHA)	10.1128/AAC.02685-20	CuSO4
Staphylococcus saprophyticus	KS245	Portugal	Urine	Copper (Cu)	1600	Agar dilution	37	24	Mueller Hinton agar (MHA)	10.1128/AAC.02685-20	CuSO4
Staphylococcus saprophyticus	KS246	Portugal	Urine	Copper (Cu)	1600	Agar dilution	37	24	Mueller Hinton agar (MHA)	10.1128/AAC.02685-20	CuSO4
Staphylococcus saprophyticus	KS247	Portugal	Urine	Copper (Cu)	1600	Agar dilution	37	24	Mueller Hinton agar (MHA)	10.1128/AAC.02685-20	CuSO4
Staphylococcus saprophyticus	KS248	Portugal	Urine	Copper (Cu)	1600	Agar dilution	37	24	Mueller Hinton agar (MHA)	10.1128/AAC.02685-20	CuSO4
Staphylococcus saprophyticus	KS249	Portugal	Urine	Copper (Cu)	1600	Agar dilution	37	24	Mueller Hinton agar (MHA)	10.1128/AAC.02685-20	CuSO4
Staphylococcus saprophyticus	KS25	Denmark	Urine	Copper (Cu)	1600	Agar dilution	37	24	Mueller Hinton agar (MHA)	10.1128/AAC.02685-20	CuSO4
Staphylococcus saprophyticus	KS250	Portugal	Urine	Copper (Cu)	1600	Agar dilution	37	24	Mueller Hinton agar (MHA)	10.1128/AAC.02685-20	CuSO4
Staphylococcus saprophyticus	KS251	Portugal	Urine	Copper (Cu)	1600	Agar dilution	37	24	Mueller Hinton agar (MHA)	10.1128/AAC.02685-20	CuSO4
Staphylococcus saprophyticus	KS252	Portugal	Urine	Copper (Cu)	1600	Agar dilution	37	24	Mueller Hinton agar (MHA)	10.1128/AAC.02685-20	CuSO4
Staphylococcus saprophyticus	KS253	Portugal	Urine	Copper (Cu)	1600	Agar dilution	37	24	Mueller Hinton agar (MHA)	10.1128/AAC.02685-20	CuSO4
Staphylococcus saprophyticus	KS254	Spain	Urine	Copper (Cu)	1600	Agar dilution	37	24	Mueller Hinton agar (MHA)	10.1128/AAC.02685-20	CuSO4
Staphylococcus saprophyticus	KS255	Spain	Urine	Copper (Cu)	1600	Agar dilution	37	24	Mueller Hinton agar (MHA)	10.1128/AAC.02685-20	CuSO4
Staphylococcus saprophyticus	KS256	Spain	Urine	Copper (Cu)	1600	Agar dilution	37	24	Mueller Hinton agar (MHA)	10.1128/AAC.02685-20	CuSO4
Staphylococcus saprophyticus	KS257	Spain	Urine	Copper (Cu)	1600	Agar dilution	37	24	Mueller Hinton agar (MHA)	10.1128/AAC.02685-20	CuSO4
Staphylococcus saprophyticus	KS258	Spain	Urine	Copper (Cu)	1600	Agar dilution	37	24	Mueller Hinton agar (MHA)	10.1128/AAC.02685-20	CuSO4
Staphylococcus saprophyticus	KS259	Spain	Urine	Copper (Cu)	1600	Agar dilution	37	24	Mueller Hinton agar (MHA)	10.1128/AAC.02685-20	CuSO4
Staphylococcus saprophyticus	KS26	Denmark	Urine	Copper (Cu)	1600	Agar dilution	37	24	Mueller Hinton agar (MHA)	10.1128/AAC.02685-20	CuSO4
Staphylococcus saprophyticus	KS260	Spain	Urine	Copper (Cu)	1600	Agar dilution	37	24	Mueller Hinton agar (MHA)	10.1128/AAC.02685-20	CuSO4
Staphylococcus saprophyticus	KS261	Spain	Urine	Copper (Cu)	1600	Agar dilution	37	24	Mueller Hinton agar (MHA)	10.1128/AAC.02685-20	CuSO4
Staphylococcus saprophyticus	KS262	Spain	Urine	Copper (Cu)	1600	Agar dilution	37	24	Mueller Hinton agar (MHA)	10.1128/AAC.02685-20	CuSO4
Staphylococcus saprophyticus	KS263	Spain	Urine	Copper (Cu)	1600	Agar dilution	37	24	Mueller Hinton agar (MHA)	10.1128/AAC.02685-20	CuSO4
Staphylococcus saprophyticus	KS264	Spain	Urine	Copper (Cu)	1600	Agar dilution	37	24	Mueller Hinton agar (MHA)	10.1128/AAC.02685-20	CuSO4
Staphylococcus saprophyticus	KS265	Spain	Urine	Copper (Cu)	1600	Agar dilution	37	24	Mueller Hinton agar (MHA)	10.1128/AAC.02685-20	CuSO4
Staphylococcus saprophyticus	KS266	Spain	Blood	Copper (Cu)	1600	Agar dilution	37	24	Mueller Hinton agar (MHA)	10.1128/AAC.02685-20	CuSO4
Staphylococcus saprophyticus	KS267	Spain	Urine	Copper (Cu)	1600	Agar dilution	37	24	Mueller Hinton agar (MHA)	10.1128/AAC.02685-20	CuSO4
Staphylococcus saprophyticus	KS268	Spain	Urine	Copper (Cu)	1600	Agar dilution	37	24	Mueller Hinton agar (MHA)	10.1128/AAC.02685-20	CuSO4
Staphylococcus saprophyticus	KS269	Spain	Urine	Copper (Cu)	1600	Agar dilution	37	24	Mueller Hinton agar (MHA)	10.1128/AAC.02685-20	CuSO4
Staphylococcus saprophyticus	KS27	Denmark	Urine	Copper (Cu)	1600	Agar dilution	37	24	Mueller Hinton agar (MHA)	10.1128/AAC.02685-20	CuSO4
Staphylococcus saprophyticus	KS270	Spain	Urine	Copper (Cu)	1600	Agar dilution	37	24	Mueller Hinton agar (MHA)	10.1128/AAC.02685-20	CuSO4
Staphylococcus saprophyticus	KS271	Spain	Urine	Copper (Cu)	1600	Agar dilution	37	24	Mueller Hinton agar (MHA)	10.1128/AAC.02685-20	CuSO4
Staphylococcus saprophyticus	KS272	Spain	Urine	Copper (Cu)	1600	Agar dilution	37	24	Mueller Hinton agar (MHA)	10.1128/AAC.02685-20	CuSO4
Staphylococcus saprophyticus	KS273	Spain	Urine	Copper (Cu)	1600	Agar dilution	37	24	Mueller Hinton agar (MHA)	10.1128/AAC.02685-20	CuSO4
Staphylococcus saprophyticus	KS274	Spain	Urine	Copper (Cu)	1600	Agar dilution	37	24	Mueller Hinton agar (MHA)	10.1128/AAC.02685-20	CuSO4
Staphylococcus saprophyticus	KS275	Spain	Urine	Copper (Cu)	1600	Agar dilution	37	24	Mueller Hinton agar (MHA)	10.1128/AAC.02685-20	CuSO4
Staphylococcus saprophyticus	KS276	Spain	Urine	Copper (Cu)	1600	Agar dilution	37	24	Mueller Hinton agar (MHA)	10.1128/AAC.02685-20	CuSO4
Staphylococcus saprophyticus	KS277	Spain	Urine	Copper (Cu)	1600	Agar dilution	37	24	Mueller Hinton agar (MHA)	10.1128/AAC.02685-20	CuSO4
Staphylococcus saprophyticus	KS278	Spain	Urine	Copper (Cu)	1600	Agar dilution	37	24	Mueller Hinton agar (MHA)	10.1128/AAC.02685-20	CuSO4
Staphylococcus saprophyticus	KS279	Spain	Urine	Copper (Cu)	1600	Agar dilution	37	24	Mueller Hinton agar (MHA)	10.1128/AAC.02685-20	CuSO4
Staphylococcus saprophyticus	KS28	Denmark	Urine	Copper (Cu)	1600	Agar dilution	37	24	Mueller Hinton agar (MHA)	10.1128/AAC.02685-20	CuSO4
Staphylococcus saprophyticus	KS280	Spain	Urine	Copper (Cu)	1600	Agar dilution	37	24	Mueller Hinton agar (MHA)	10.1128/AAC.02685-20	CuSO4
Staphylococcus saprophyticus	KS281	Spain	Urine	Copper (Cu)	1600	Agar dilution	37	24	Mueller Hinton agar (MHA)	10.1128/AAC.02685-20	CuSO4
Staphylococcus saprophyticus	KS282	Spain	Urine	Copper (Cu)	1600	Agar dilution	37	24	Mueller Hinton agar (MHA)	10.1128/AAC.02685-20	CuSO4
Staphylococcus saprophyticus	KS283	Spain	Urine	Copper (Cu)	1600	Agar dilution	37	24	Mueller Hinton agar (MHA)	10.1128/AAC.02685-20	CuSO4
Staphylococcus saprophyticus	KS284	Spain	Urine	Copper (Cu)	1600	Agar dilution	37	24	Mueller Hinton agar (MHA)	10.1128/AAC.02685-20	CuSO4
Staphylococcus saprophyticus	KS285	Spain	Urine	Copper (Cu)	1600	Agar dilution	37	24	Mueller Hinton agar (MHA)	10.1128/AAC.02685-20	CuSO4
Staphylococcus saprophyticus	KS286	Spain	Urine	Copper (Cu)	1600	Agar dilution	37	24	Mueller Hinton agar (MHA)	10.1128/AAC.02685-20	CuSO4
Staphylococcus saprophyticus	KS287	Spain	Urine	Copper (Cu)	1600	Agar dilution	37	24	Mueller Hinton agar (MHA)	10.1128/AAC.02685-20	CuSO4
Staphylococcus saprophyticus	KS288	Spain	Urine	Copper (Cu)	1600	Agar dilution	37	24	Mueller Hinton agar (MHA)	10.1128/AAC.02685-20	CuSO4
Staphylococcus saprophyticus	KS289	Spain	Urine	Copper (Cu)	1600	Agar dilution	37	24	Mueller Hinton agar (MHA)	10.1128/AAC.02685-20	CuSO4
Staphylococcus saprophyticus	KS29	Denmark	Urine	Copper (Cu)	1600	Agar dilution	37	24	Mueller Hinton agar (MHA)	10.1128/AAC.02685-20	CuSO4
Staphylococcus saprophyticus	KS290	Spain	Urine	Copper (Cu)	1600	Agar dilution	37	24	Mueller Hinton agar (MHA)	10.1128/AAC.02685-20	CuSO4
Staphylococcus saprophyticus	KS291	Spain	Urine	Copper (Cu)	1600	Agar dilution	37	24	Mueller Hinton agar (MHA)	10.1128/AAC.02685-20	CuSO4
Staphylococcus saprophyticus	KS292	Spain	Urine	Copper (Cu)	1600	Agar dilution	37	24	Mueller Hinton agar (MHA)	10.1128/AAC.02685-20	CuSO4
Staphylococcus saprophyticus	KS293	Spain	Urine	Copper (Cu)	1600	Agar dilution	37	24	Mueller Hinton agar (MHA)	10.1128/AAC.02685-20	CuSO4
Staphylococcus saprophyticus	KS294	Spain	Urine	Copper (Cu)	1600	Agar dilution	37	24	Mueller Hinton agar (MHA)	10.1128/AAC.02685-20	CuSO4
Staphylococcus saprophyticus	KS295	Spain	Urine	Copper (Cu)	1600	Agar dilution	37	24	Mueller Hinton agar (MHA)	10.1128/AAC.02685-20	CuSO4
Staphylococcus saprophyticus	KS296	Spain	Urine	Copper (Cu)	1600	Agar dilution	37	24	Mueller Hinton agar (MHA)	10.1128/AAC.02685-20	CuSO4
Staphylococcus saprophyticus	KS297	Spain	Urine	Copper (Cu)	1600	Agar dilution	37	24	Mueller Hinton agar (MHA)	10.1128/AAC.02685-20	CuSO4
Staphylococcus saprophyticus	KS298	Spain	Urine	Copper (Cu)	1600	Agar dilution	37	24	Mueller Hinton agar (MHA)	10.1128/AAC.02685-20	CuSO4
Staphylococcus saprophyticus	KS299	Spain	Urine	Copper (Cu)	1600	Agar dilution	37	24	Mueller Hinton agar (MHA)	10.1128/AAC.02685-20	CuSO4
Staphylococcus saprophyticus	KS30	Denmark	Urine	Copper (Cu)	1600	Agar dilution	37	24	Mueller Hinton agar (MHA)	10.1128/AAC.02685-20	CuSO4
Staphylococcus saprophyticus	KS300	Spain	Urine	Copper (Cu)	1600	Agar dilution	37	24	Mueller Hinton agar (MHA)	10.1128/AAC.02685-20	CuSO4
Staphylococcus saprophyticus	KS301	Spain	Urine	Copper (Cu)	1600	Agar dilution	37	24	Mueller Hinton agar (MHA)	10.1128/AAC.02685-20	CuSO4
Staphylococcus saprophyticus	KS302	Spain	Urine	Copper (Cu)	1600	Agar dilution	37	24	Mueller Hinton agar (MHA)	10.1128/AAC.02685-20	CuSO4
Staphylococcus saprophyticus	KS303	Spain	Urine	Copper (Cu)	1600	Agar dilution	37	24	Mueller Hinton agar (MHA)	10.1128/AAC.02685-20	CuSO4
Staphylococcus saprophyticus	KS304	Spain	Urine	Copper (Cu)	1600	Agar dilution	37	24	Mueller Hinton agar (MHA)	10.1128/AAC.02685-20	CuSO4
Staphylococcus saprophyticus	KS305	Spain	Urine	Copper (Cu)	1600	Agar dilution	37	24	Mueller Hinton agar (MHA)	10.1128/AAC.02685-20	CuSO4
Staphylococcus saprophyticus	KS306	Spain	Urine	Copper (Cu)	1600	Agar dilution	37	24	Mueller Hinton agar (MHA)	10.1128/AAC.02685-20	CuSO4
Staphylococcus saprophyticus	KS307	Spain	Urine	Copper (Cu)	1600	Agar dilution	37	24	Mueller Hinton agar (MHA)	10.1128/AAC.02685-20	CuSO4
Staphylococcus saprophyticus	KS308	Spain	Urine	Copper (Cu)	1600	Agar dilution	37	24	Mueller Hinton agar (MHA)	10.1128/AAC.02685-20	CuSO4
Staphylococcus saprophyticus	KS309	Portugal	Food:Garlic	Copper (Cu)	1600	Agar dilution	37	24	Mueller Hinton agar (MHA)	10.1128/AAC.02685-20	CuSO4
Staphylococcus saprophyticus	KS31	Denmark	Urine	Copper (Cu)	1600	Agar dilution	37	24	Mueller Hinton agar (MHA)	10.1128/AAC.02685-20	CuSO4
Staphylococcus saprophyticus	KS310	Portugal	Food:Table	Copper (Cu)	1600	Agar dilution	37	24	Mueller Hinton agar (MHA)	10.1128/AAC.02685-20	CuSO4
Staphylococcus saprophyticus	KS311	Portugal	Food:Pasta	Copper (Cu)	1600	Agar dilution	37	24	Mueller Hinton agar (MHA)	10.1128/AAC.02685-20	CuSO4
Staphylococcus saprophyticus	KS312	Portugal	Food:Pasta	Copper (Cu)	1600	Agar dilution	37	24	Mueller Hinton agar (MHA)	10.1128/AAC.02685-20	CuSO4
Staphylococcus saprophyticus	KS313	Portugal	Food:Pasta	Copper (Cu)	1600	Agar dilution	37	24	Mueller Hinton agar (MHA)	10.1128/AAC.02685-20	CuSO4
Staphylococcus saprophyticus	KS314	Portugal	Food: Knife	Copper (Cu)	1600	Agar dilution	37	24	Mueller Hinton agar (MHA)	10.1128/AAC.02685-20	CuSO4
Staphylococcus saprophyticus	KS315	Portugal	Food: Knife	Copper (Cu)	1600	Agar dilution	37	24	Mueller Hinton agar (MHA)	10.1128/AAC.02685-20	CuSO4
Staphylococcus saprophyticus	KS316	Portugal	Food:Pasta	Copper (Cu)	1600	Agar dilution	37	24	Mueller Hinton agar (MHA)	10.1128/AAC.02685-20	CuSO4
Staphylococcus saprophyticus	KS317	Portugal	Food:Mixer	Copper (Cu)	1600	Agar dilution	37	24	Mueller Hinton agar (MHA)	10.1128/AAC.02685-20	CuSO4
Staphylococcus saprophyticus	KS318	Portugal	Food:Mixer	Copper (Cu)	1600	Agar dilution	37	24	Mueller Hinton agar (MHA)	10.1128/AAC.02685-20	CuSO4
Staphylococcus saprophyticus	KS319	Portugal	Food:Mixer	Copper (Cu)	1600	Agar dilution	37	24	Mueller Hinton agar (MHA)	10.1128/AAC.02685-20	CuSO4
Staphylococcus saprophyticus	KS32	Denmark	Urine	Copper (Cu)	1600	Agar dilution	37	24	Mueller Hinton agar (MHA)	10.1128/AAC.02685-20	CuSO4
Staphylococcus saprophyticus	KS320	Portugal	Food:Mixer	Copper (Cu)	1600	Agar dilution	37	24	Mueller Hinton agar (MHA)	10.1128/AAC.02685-20	CuSO4
Staphylococcus saprophyticus	KS321	Portugal	Food:Mixer	Copper (Cu)	1600	Agar dilution	37	24	Mueller Hinton agar (MHA)	10.1128/AAC.02685-20	CuSO4
Staphylococcus saprophyticus	KS322	Portugal	Food:Mixer	Copper (Cu)	1600	Agar dilution	37	24	Mueller Hinton agar (MHA)	10.1128/AAC.02685-20	CuSO4
Staphylococcus saprophyticus	KS323	Portugal	Food:Mixer	Copper (Cu)	1600	Agar dilution	37	24	Mueller Hinton agar (MHA)	10.1128/AAC.02685-20	CuSO4
Staphylococcus saprophyticus	KS324	Portugal	Food:Mixer	Copper (Cu)	1600	Agar dilution	37	24	Mueller Hinton agar (MHA)	10.1128/AAC.02685-20	CuSO4
Staphylococcus saprophyticus	KS325	Portugal	Food:Mixer	Copper (Cu)	1600	Agar dilution	37	24	Mueller Hinton agar (MHA)	10.1128/AAC.02685-20	CuSO4
Staphylococcus saprophyticus	KS326	Portugal	Food:Mixer	Copper (Cu)	1600	Agar dilution	37	24	Mueller Hinton agar (MHA)	10.1128/AAC.02685-20	CuSO4
Staphylococcus saprophyticus	KS327	Portugal	Equipment	Copper (Cu)	1600	Agar dilution	37	24	Mueller Hinton agar (MHA)	10.1128/AAC.02685-20	CuSO4
Staphylococcus saprophyticus	KS328	Portugal	Equipment	Copper (Cu)	1600	Agar dilution	37	24	Mueller Hinton agar (MHA)	10.1128/AAC.02685-20	CuSO4
Staphylococcus saprophyticus	KS329	Portugal	Equipment	Copper (Cu)	1600	Agar dilution	37	24	Mueller Hinton agar (MHA)	10.1128/AAC.02685-20	CuSO4
Staphylococcus saprophyticus	KS33	Denmark	Urine	Copper (Cu)	1600	Agar dilution	37	24	Mueller Hinton agar (MHA)	10.1128/AAC.02685-20	CuSO4
Staphylococcus saprophyticus	KS330	Portugal	Equipment	Copper (Cu)	1600	Agar dilution	37	24	Mueller Hinton agar (MHA)	10.1128/AAC.02685-20	CuSO4
Staphylococcus saprophyticus	KS331	Portugal	Equipment	Copper (Cu)	1600	Agar dilution	37	24	Mueller Hinton agar (MHA)	10.1128/AAC.02685-20	CuSO4
Staphylococcus saprophyticus	KS332	Portugal	Equipment	Copper (Cu)	1600	Agar dilution	37	24	Mueller Hinton agar (MHA)	10.1128/AAC.02685-20	CuSO4
Staphylococcus saprophyticus	KS333	Portugal	Meat	Copper (Cu)	1600	Agar dilution	37	24	Mueller Hinton agar (MHA)	10.1128/AAC.02685-20	CuSO4
Staphylococcus saprophyticus	KS334	Portugal	Meat	Copper (Cu)	1600	Agar dilution	37	24	Mueller Hinton agar (MHA)	10.1128/AAC.02685-20	CuSO4
Staphylococcus saprophyticus	KS335	Portugal	Meat	Copper (Cu)	1600	Agar dilution	37	24	Mueller Hinton agar (MHA)	10.1128/AAC.02685-20	CuSO4
Staphylococcus saprophyticus	KS336	Portugal	Meat	Copper (Cu)	1600	Agar dilution	37	24	Mueller Hinton agar (MHA)	10.1128/AAC.02685-20	CuSO4
Staphylococcus saprophyticus	KS337	Portugal	Meat	Copper (Cu)	1600	Agar dilution	37	24	Mueller Hinton agar (MHA)	10.1128/AAC.02685-20	CuSO4
Staphylococcus saprophyticus	KS338	Portugal	Meat	Copper (Cu)	1600	Agar dilution	37	24	Mueller Hinton agar (MHA)	10.1128/AAC.02685-20	CuSO4
Staphylococcus saprophyticus	KS339	Portugal	Meat	Copper (Cu)	1600	Agar dilution	37	24	Mueller Hinton agar (MHA)	10.1128/AAC.02685-20	CuSO4
Staphylococcus saprophyticus	KS34	Denmark	Urine	Copper (Cu)	1600	Agar dilution	37	24	Mueller Hinton agar (MHA)	10.1128/AAC.02685-20	CuSO4
Staphylococcus saprophyticus	KS341	Portugal	Meat	Copper (Cu)	1600	Agar dilution	37	24	Mueller Hinton agar (MHA)	10.1128/AAC.02685-20	CuSO4
Staphylococcus saprophyticus	KS342	Portugal	Meat	Copper (Cu)	1600	Agar dilution	37	24	Mueller Hinton agar (MHA)	10.1128/AAC.02685-20	CuSO4
Staphylococcus saprophyticus	KS343	Portugal	Meat	Copper (Cu)	1600	Agar dilution	37	24	Mueller Hinton agar (MHA)	10.1128/AAC.02685-20	CuSO4
Staphylococcus saprophyticus	KS344	Portugal	Meat	Copper (Cu)	1600	Agar dilution	37	24	Mueller Hinton agar (MHA)	10.1128/AAC.02685-20	CuSO4
Staphylococcus saprophyticus	KS345	Portugal	Meat	Copper (Cu)	1600	Agar dilution	37	24	Mueller Hinton agar (MHA)	10.1128/AAC.02685-20	CuSO4
Staphylococcus saprophyticus	KS346	Portugal	Meat	Copper (Cu)	1600	Agar dilution	37	24	Mueller Hinton agar (MHA)	10.1128/AAC.02685-20	CuSO4
Staphylococcus saprophyticus	KS347	Portugal	Human hands	Copper (Cu)	1600	Agar dilution	37	24	Mueller Hinton agar (MHA)	10.1128/AAC.02685-20	CuSO4
Staphylococcus saprophyticus	KS348	Portugal	Human hands	Copper (Cu)	1600	Agar dilution	37	24	Mueller Hinton agar (MHA)	10.1128/AAC.02685-20	CuSO4
Staphylococcus saprophyticus	KS35	Denmark	Urine	Copper (Cu)	1600	Agar dilution	37	24	Mueller Hinton agar (MHA)	10.1128/AAC.02685-20	CuSO4
Staphylococcus saprophyticus	KS350	Portugal	Human hands	Copper (Cu)	1600	Agar dilution	37	24	Mueller Hinton agar (MHA)	10.1128/AAC.02685-20	CuSO4
Staphylococcus saprophyticus	KS351	Portugal	Human hands	Copper (Cu)	1600	Agar dilution	37	24	Mueller Hinton agar (MHA)	10.1128/AAC.02685-20	CuSO4
Staphylococcus saprophyticus	KS352	Portugal	Live-pig	Copper (Cu)	1600	Agar dilution	37	24	Mueller Hinton agar (MHA)	10.1128/AAC.02685-20	CuSO4
Staphylococcus saprophyticus	KS354	Portugal	Meat	Copper (Cu)	1600	Agar dilution	37	24	Mueller Hinton agar (MHA)	10.1128/AAC.02685-20	CuSO4
Staphylococcus saprophyticus	KS355	Portugal	Meat	Copper (Cu)	1600	Agar dilution	37	24	Mueller Hinton agar (MHA)	10.1128/AAC.02685-20	CuSO4
Staphylococcus saprophyticus	KS356	Portugal	Meat	Copper (Cu)	1600	Agar dilution	37	24	Mueller Hinton agar (MHA)	10.1128/AAC.02685-20	CuSO4
Staphylococcus saprophyticus	KS357	Portugal	Meat	Copper (Cu)	1600	Agar dilution	37	24	Mueller Hinton agar (MHA)	10.1128/AAC.02685-20	CuSO4
Staphylococcus saprophyticus	KS358	Portugal	Meat	Copper (Cu)	1600	Agar dilution	37	24	Mueller Hinton agar (MHA)	10.1128/AAC.02685-20	CuSO4
Staphylococcus saprophyticus	KS359	Portugal	Meat	Copper (Cu)	1600	Agar dilution	37	24	Mueller Hinton agar (MHA)	10.1128/AAC.02685-20	CuSO4
Staphylococcus saprophyticus	KS36	Denmark	Urine	Copper (Cu)	1600	Agar dilution	37	24	Mueller Hinton agar (MHA)	10.1128/AAC.02685-20	CuSO4
Staphylococcus saprophyticus	KS360	Portugal	Meat	Copper (Cu)	1600	Agar dilution	37	24	Mueller Hinton agar (MHA)	10.1128/AAC.02685-20	CuSO4
Staphylococcus saprophyticus	KS361	Portugal	Meat	Copper (Cu)	1600	Agar dilution	37	24	Mueller Hinton agar (MHA)	10.1128/AAC.02685-20	CuSO4
Staphylococcus saprophyticus	KS362	Portugal	Meat	Copper (Cu)	1600	Agar dilution	37	24	Mueller Hinton agar (MHA)	10.1128/AAC.02685-20	CuSO4
Staphylococcus saprophyticus	KS363	Portugal	Meat	Copper (Cu)	1600	Agar dilution	37	24	Mueller Hinton agar (MHA)	10.1128/AAC.02685-20	CuSO4
Staphylococcus saprophyticus	KS364	Portugal	Meat	Copper (Cu)	1600	Agar dilution	37	24	Mueller Hinton agar (MHA)	10.1128/AAC.02685-20	CuSO4
Staphylococcus saprophyticus	KS365	Portugal	Meat	Copper (Cu)	1600	Agar dilution	37	24	Mueller Hinton agar (MHA)	10.1128/AAC.02685-20	CuSO4
Staphylococcus saprophyticus	KS366	Portugal	Meat	Copper (Cu)	1600	Agar dilution	37	24	Mueller Hinton agar (MHA)	10.1128/AAC.02685-20	CuSO4
Staphylococcus saprophyticus	KS367	Portugal	Meat	Copper (Cu)	1600	Agar dilution	37	24	Mueller Hinton agar (MHA)	10.1128/AAC.02685-20	CuSO4
Staphylococcus saprophyticus	KS369	Portugal	Meat	Copper (Cu)	1600	Agar dilution	37	24	Mueller Hinton agar (MHA)	10.1128/AAC.02685-20	CuSO4
Staphylococcus saprophyticus	KS37	Denmark	Urine	Copper (Cu)	1600	Agar dilution	37	24	Mueller Hinton agar (MHA)	10.1128/AAC.02685-20	CuSO4
Staphylococcus saprophyticus	KS370	Portugal	Meat	Copper (Cu)	1600	Agar dilution	37	24	Mueller Hinton agar (MHA)	10.1128/AAC.02685-20	CuSO4
Staphylococcus saprophyticus	KS371	Portugal	Human hands	Copper (Cu)	1600	Agar dilution	37	24	Mueller Hinton agar (MHA)	10.1128/AAC.02685-20	CuSO4
Staphylococcus saprophyticus	KS372	Portugal	Human hands	Copper (Cu)	1600	Agar dilution	37	24	Mueller Hinton agar (MHA)	10.1128/AAC.02685-20	CuSO4
Staphylococcus saprophyticus	KS373	Portugal	Human hands	Copper (Cu)	1600	Agar dilution	37	24	Mueller Hinton agar (MHA)	10.1128/AAC.02685-20	CuSO4
Staphylococcus saprophyticus	KS374	Portugal	Human hands	Copper (Cu)	1600	Agar dilution	37	24	Mueller Hinton agar (MHA)	10.1128/AAC.02685-20	CuSO4
Staphylococcus saprophyticus	KS375	Portugal	Human hands	Copper (Cu)	1600	Agar dilution	37	24	Mueller Hinton agar (MHA)	10.1128/AAC.02685-20	CuSO4
Staphylococcus saprophyticus	KS376	Portugal	Human hands	Copper (Cu)	1600	Agar dilution	37	24	Mueller Hinton agar (MHA)	10.1128/AAC.02685-20	CuSO4
Staphylococcus saprophyticus	KS377	Portugal	Human hands	Copper (Cu)	1600	Agar dilution	37	24	Mueller Hinton agar (MHA)	10.1128/AAC.02685-20	CuSO4
Staphylococcus saprophyticus	KS378	Portugal	Equipment	Copper (Cu)	1600	Agar dilution	37	24	Mueller Hinton agar (MHA)	10.1128/AAC.02685-20	CuSO4
Staphylococcus saprophyticus	KS379	Portugal	Equipment	Copper (Cu)	1600	Agar dilution	37	24	Mueller Hinton agar (MHA)	10.1128/AAC.02685-20	CuSO4
Staphylococcus saprophyticus	KS38	Denmark	Urine	Copper (Cu)	1600	Agar dilution	37	24	Mueller Hinton agar (MHA)	10.1128/AAC.02685-20	CuSO4
Staphylococcus saprophyticus	KS381	Portugal	Equipment	Copper (Cu)	1600	Agar dilution	37	24	Mueller Hinton agar (MHA)	10.1128/AAC.02685-20	CuSO4
Staphylococcus saprophyticus	KS382	Portugal	Equipment	Copper (Cu)	1600	Agar dilution	37	24	Mueller Hinton agar (MHA)	10.1128/AAC.02685-20	CuSO4
Staphylococcus saprophyticus	KS383	Portugal	Equipment	Copper (Cu)	1600	Agar dilution	37	24	Mueller Hinton agar (MHA)	10.1128/AAC.02685-20	CuSO4
Staphylococcus saprophyticus	KS384	Portugal	Equipment	Copper (Cu)	1600	Agar dilution	37	24	Mueller Hinton agar (MHA)	10.1128/AAC.02685-20	CuSO4
Staphylococcus saprophyticus	KS385	Portugal	Equipment	Copper (Cu)	1600	Agar dilution	37	24	Mueller Hinton agar (MHA)	10.1128/AAC.02685-20	CuSO4
Staphylococcus saprophyticus	KS386	Portugal	Equipment	Copper (Cu)	1600	Agar dilution	37	24	Mueller Hinton agar (MHA)	10.1128/AAC.02685-20	CuSO4
Staphylococcus saprophyticus	KS387	Portugal	Meat	Copper (Cu)	1600	Agar dilution	37	24	Mueller Hinton agar (MHA)	10.1128/AAC.02685-20	CuSO4
Staphylococcus saprophyticus	KS39	Denmark	Urine	Copper (Cu)	1600	Agar dilution	37	24	Mueller Hinton agar (MHA)	10.1128/AAC.02685-20	CuSO4
Staphylococcus saprophyticus	KS391	Brazil	Animal	Copper (Cu)	1600	Agar dilution	37	24	Mueller Hinton agar (MHA)	10.1128/AAC.02685-20	CuSO4
Staphylococcus saprophyticus	KS392	Brazil	Animal	Copper (Cu)	1600	Agar dilution	37	24	Mueller Hinton agar (MHA)	10.1128/AAC.02685-20	CuSO4
Staphylococcus saprophyticus	KS397	Portugal	Equipment	Copper (Cu)	1600	Agar dilution	37	24	Mueller Hinton agar (MHA)	10.1128/AAC.02685-20	CuSO4
Staphylococcus saprophyticus	KS398	Portugal	Equipment	Copper (Cu)	1600	Agar dilution	37	24	Mueller Hinton agar (MHA)	10.1128/AAC.02685-20	CuSO4
Staphylococcus saprophyticus	KS399	Portugal	Equipment	Copper (Cu)	1600	Agar dilution	37	24	Mueller Hinton agar (MHA)	10.1128/AAC.02685-20	CuSO4
Staphylococcus saprophyticus	KS40	Denmark	Urine	Copper (Cu)	1600	Agar dilution	37	24	Mueller Hinton agar (MHA)	10.1128/AAC.02685-20	CuSO4
Staphylococcus saprophyticus	KS400	Portugal	Equipment	Copper (Cu)	1600	Agar dilution	37	24	Mueller Hinton agar (MHA)	10.1128/AAC.02685-20	CuSO4
Staphylococcus saprophyticus	KS401	Portugal	Equipment	Copper (Cu)	1600	Agar dilution	37	24	Mueller Hinton agar (MHA)	10.1128/AAC.02685-20	CuSO4
Staphylococcus saprophyticus	KS402	Portugal	Human hands	Copper (Cu)	1600	Agar dilution	37	24	Mueller Hinton agar (MHA)	10.1128/AAC.02685-20	CuSO4
Staphylococcus saprophyticus	KS403	Portugal	Human hands	Copper (Cu)	1600	Agar dilution	37	24	Mueller Hinton agar (MHA)	10.1128/AAC.02685-20	CuSO4
Staphylococcus saprophyticus	KS404	Portugal	Human hands	Copper (Cu)	1600	Agar dilution	37	24	Mueller Hinton agar (MHA)	10.1128/AAC.02685-20	CuSO4
Staphylococcus saprophyticus	KS405	Portugal	Human hands	Copper (Cu)	1600	Agar dilution	37	24	Mueller Hinton agar (MHA)	10.1128/AAC.02685-20	CuSO4
Staphylococcus saprophyticus	KS406	Portugal	Human hands	Copper (Cu)	1600	Agar dilution	37	24	Mueller Hinton agar (MHA)	10.1128/AAC.02685-20	CuSO4
Staphylococcus saprophyticus	KS407	Portugal	Human hands	Copper (Cu)	1600	Agar dilution	37	24	Mueller Hinton agar (MHA)	10.1128/AAC.02685-20	CuSO4
Staphylococcus saprophyticus	KS408	Portugal	Human hands	Copper (Cu)	1600	Agar dilution	37	24	Mueller Hinton agar (MHA)	10.1128/AAC.02685-20	CuSO4
Staphylococcus saprophyticus	KS409	Portugal	Human hands	Copper (Cu)	1600	Agar dilution	37	24	Mueller Hinton agar (MHA)	10.1128/AAC.02685-20	CuSO4
Staphylococcus saprophyticus	KS41	Denmark	Urine	Copper (Cu)	1600	Agar dilution	37	24	Mueller Hinton agar (MHA)	10.1128/AAC.02685-20	CuSO4
Staphylococcus saprophyticus	KS410	Portugal	Human hands	Copper (Cu)	1600	Agar dilution	37	24	Mueller Hinton agar (MHA)	10.1128/AAC.02685-20	CuSO4
Staphylococcus saprophyticus	KS411	Portugal	Human hands	Copper (Cu)	1600	Agar dilution	37	24	Mueller Hinton agar (MHA)	10.1128/AAC.02685-20	CuSO4
Staphylococcus saprophyticus	KS412	Portugal	Human hands	Copper (Cu)	1600	Agar dilution	37	24	Mueller Hinton agar (MHA)	10.1128/AAC.02685-20	CuSO4
Staphylococcus saprophyticus	KS413	Portugal	Human hands	Copper (Cu)	1600	Agar dilution	37	24	Mueller Hinton agar (MHA)	10.1128/AAC.02685-20	CuSO4
Staphylococcus saprophyticus	KS414	Portugal	Human hands	Copper (Cu)	1600	Agar dilution	37	24	Mueller Hinton agar (MHA)	10.1128/AAC.02685-20	CuSO4
Staphylococcus saprophyticus	KS415	Portugal	Human hands	Copper (Cu)	1600	Agar dilution	37	24	Mueller Hinton agar (MHA)	10.1128/AAC.02685-20	CuSO4
Staphylococcus saprophyticus	KS416	Portugal	Equipment	Copper (Cu)	1600	Agar dilution	37	24	Mueller Hinton agar (MHA)	10.1128/AAC.02685-20	CuSO4
Staphylococcus saprophyticus	KS417	Portugal	Equipment	Copper (Cu)	1600	Agar dilution	37	24	Mueller Hinton agar (MHA)	10.1128/AAC.02685-20	CuSO4
Staphylococcus saprophyticus	KS418	Portugal	Equipment	Copper (Cu)	1600	Agar dilution	37	24	Mueller Hinton agar (MHA)	10.1128/AAC.02685-20	CuSO4
Staphylococcus saprophyticus	KS419	Portugal	Equipment	Copper (Cu)	1600	Agar dilution	37	24	Mueller Hinton agar (MHA)	10.1128/AAC.02685-20	CuSO4
Staphylococcus saprophyticus	KS42	Denmark	Urine	Copper (Cu)	1600	Agar dilution	37	24	Mueller Hinton agar (MHA)	10.1128/AAC.02685-20	CuSO4
Staphylococcus saprophyticus	KS420	Portugal	Equipment	Copper (Cu)	1600	Agar dilution	37	24	Mueller Hinton agar (MHA)	10.1128/AAC.02685-20	CuSO4
Staphylococcus saprophyticus	KS421	Portugal	Equipment	Copper (Cu)	1600	Agar dilution	37	24	Mueller Hinton agar (MHA)	10.1128/AAC.02685-20	CuSO4
Staphylococcus saprophyticus	KS422	Portugal	Equipment	Copper (Cu)	1600	Agar dilution	37	24	Mueller Hinton agar (MHA)	10.1128/AAC.02685-20	CuSO4
Staphylococcus saprophyticus	KS423	Portugal	Equipment	Copper (Cu)	1600	Agar dilution	37	24	Mueller Hinton agar (MHA)	10.1128/AAC.02685-20	CuSO4
Staphylococcus saprophyticus	KS424	Portugal	Equipment	Copper (Cu)	1600	Agar dilution	37	24	Mueller Hinton agar (MHA)	10.1128/AAC.02685-20	CuSO4
Staphylococcus saprophyticus	KS425	Portugal	Equipment	Copper (Cu)	1600	Agar dilution	37	24	Mueller Hinton agar (MHA)	10.1128/AAC.02685-20	CuSO4
Staphylococcus saprophyticus	KS426	Portugal	Equipment	Copper (Cu)	1600	Agar dilution	37	24	Mueller Hinton agar (MHA)	10.1128/AAC.02685-20	CuSO4
Staphylococcus saprophyticus	KS427	Portugal	Equipment	Copper (Cu)	1600	Agar dilution	37	24	Mueller Hinton agar (MHA)	10.1128/AAC.02685-20	CuSO4
Staphylococcus saprophyticus	KS428	Portugal	Human hands	Copper (Cu)	1600	Agar dilution	37	24	Mueller Hinton agar (MHA)	10.1128/AAC.02685-20	CuSO4
Staphylococcus saprophyticus	KS429	Portugal	Human hands	Copper (Cu)	1600	Agar dilution	37	24	Mueller Hinton agar (MHA)	10.1128/AAC.02685-20	CuSO4
Staphylococcus saprophyticus	KS43	Denmark	Urine	Copper (Cu)	1600	Agar dilution	37	24	Mueller Hinton agar (MHA)	10.1128/AAC.02685-20	CuSO4
Staphylococcus saprophyticus	KS430	Portugal	Human hands	Copper (Cu)	1600	Agar dilution	37	24	Mueller Hinton agar (MHA)	10.1128/AAC.02685-20	CuSO4
Staphylococcus saprophyticus	KS431	Portugal	Human hands	Copper (Cu)	1600	Agar dilution	37	24	Mueller Hinton agar (MHA)	10.1128/AAC.02685-20	CuSO4
Staphylococcus saprophyticus	KS432	Portugal	Human hands	Copper (Cu)	1600	Agar dilution	37	24	Mueller Hinton agar (MHA)	10.1128/AAC.02685-20	CuSO4
Staphylococcus saprophyticus	KS433	Portugal	Human hands	Copper (Cu)	1600	Agar dilution	37	24	Mueller Hinton agar (MHA)	10.1128/AAC.02685-20	CuSO4
Staphylococcus saprophyticus	KS434	Portugal	Human hands	Copper (Cu)	1600	Agar dilution	37	24	Mueller Hinton agar (MHA)	10.1128/AAC.02685-20	CuSO4
Staphylococcus saprophyticus	KS435	Portugal	Meat	Copper (Cu)	1600	Agar dilution	37	24	Mueller Hinton agar (MHA)	10.1128/AAC.02685-20	CuSO4
Staphylococcus saprophyticus	KS436	Portugal	Meat	Copper (Cu)	1600	Agar dilution	37	24	Mueller Hinton agar (MHA)	10.1128/AAC.02685-20	CuSO4
Staphylococcus saprophyticus	KS437	Portugal	Meat	Copper (Cu)	1600	Agar dilution	37	24	Mueller Hinton agar (MHA)	10.1128/AAC.02685-20	CuSO4
Staphylococcus saprophyticus	KS438	Portugal	Meat	Copper (Cu)	1600	Agar dilution	37	24	Mueller Hinton agar (MHA)	10.1128/AAC.02685-20	CuSO4
Staphylococcus saprophyticus	KS439	Portugal	Meat	Copper (Cu)	1600	Agar dilution	37	24	Mueller Hinton agar (MHA)	10.1128/AAC.02685-20	CuSO4
Staphylococcus saprophyticus	KS44	Denmark	Urine	Copper (Cu)	1600	Agar dilution	37	24	Mueller Hinton agar (MHA)	10.1128/AAC.02685-20	CuSO4
Staphylococcus saprophyticus	KS440	Portugal	Meat	Copper (Cu)	1600	Agar dilution	37	24	Mueller Hinton agar (MHA)	10.1128/AAC.02685-20	CuSO4
Staphylococcus saprophyticus	KS45	Denmark	Urine	Copper (Cu)	1600	Agar dilution	37	24	Mueller Hinton agar (MHA)	10.1128/AAC.02685-20	CuSO4
Staphylococcus saprophyticus	KS46	Denmark	Urine	Copper (Cu)	1600	Agar dilution	37	24	Mueller Hinton agar (MHA)	10.1128/AAC.02685-20	CuSO4
Staphylococcus saprophyticus	KS47	Denmark	Urine	Copper (Cu)	1600	Agar dilution	37	24	Mueller Hinton agar (MHA)	10.1128/AAC.02685-20	CuSO4
Staphylococcus saprophyticus	KS49	Denmark	Urine	Copper (Cu)	1600	Agar dilution	37	24	Mueller Hinton agar (MHA)	10.1128/AAC.02685-20	CuSO4
Staphylococcus saprophyticus	KS50	Denmark	Urine	Copper (Cu)	1600	Agar dilution	37	24	Mueller Hinton agar (MHA)	10.1128/AAC.02685-20	CuSO4
Staphylococcus saprophyticus	KS51	Denmark	Urine	Copper (Cu)	1600	Agar dilution	37	24	Mueller Hinton agar (MHA)	10.1128/AAC.02685-20	CuSO4
Staphylococcus saprophyticus	KS52	Denmark	Urine	Copper (Cu)	1600	Agar dilution	37	24	Mueller Hinton agar (MHA)	10.1128/AAC.02685-20	CuSO4
Staphylococcus saprophyticus	KS53	Denmark	Urine	Copper (Cu)	1600	Agar dilution	37	24	Mueller Hinton agar (MHA)	10.1128/AAC.02685-20	CuSO4
Staphylococcus saprophyticus	KS54	Denmark	Urine	Copper (Cu)	1600	Agar dilution	37	24	Mueller Hinton agar (MHA)	10.1128/AAC.02685-20	CuSO4
Staphylococcus saprophyticus	KS55	Denmark	Urine	Copper (Cu)	1600	Agar dilution	37	24	Mueller Hinton agar (MHA)	10.1128/AAC.02685-20	CuSO4
Staphylococcus saprophyticus	KS56	Denmark	Urine	Copper (Cu)	1600	Agar dilution	37	24	Mueller Hinton agar (MHA)	10.1128/AAC.02685-20	CuSO4
Staphylococcus saprophyticus	KS57	Denmark	Urine	Copper (Cu)	1600	Agar dilution	37	24	Mueller Hinton agar (MHA)	10.1128/AAC.02685-20	CuSO4
Staphylococcus saprophyticus	KS58	Denmark	Urine	Copper (Cu)	1600	Agar dilution	37	24	Mueller Hinton agar (MHA)	10.1128/AAC.02685-20	CuSO4
Staphylococcus saprophyticus	KS59	Denmark	Urine	Copper (Cu)	1600	Agar dilution	37	24	Mueller Hinton agar (MHA)	10.1128/AAC.02685-20	CuSO4
Staphylococcus saprophyticus	KS60	Denmark	Urine	Copper (Cu)	1600	Agar dilution	37	24	Mueller Hinton agar (MHA)	10.1128/AAC.02685-20	CuSO4
Staphylococcus saprophyticus	KS61	Denmark	Urine	Copper (Cu)	1600	Agar dilution	37	24	Mueller Hinton agar (MHA)	10.1128/AAC.02685-20	CuSO4
Staphylococcus saprophyticus	KS62	Denmark	Urine	Copper (Cu)	1600	Agar dilution	37	24	Mueller Hinton agar (MHA)	10.1128/AAC.02685-20	CuSO4
Staphylococcus saprophyticus	KS63	Denmark	Urine	Copper (Cu)	1600	Agar dilution	37	24	Mueller Hinton agar (MHA)	10.1128/AAC.02685-20	CuSO4
Staphylococcus saprophyticus	KS64	Denmark	Urine	Copper (Cu)	1600	Agar dilution	37	24	Mueller Hinton agar (MHA)	10.1128/AAC.02685-20	CuSO4
Staphylococcus saprophyticus	KS65	Denmark	Urine	Copper (Cu)	1600	Agar dilution	37	24	Mueller Hinton agar (MHA)	10.1128/AAC.02685-20	CuSO4
Staphylococcus saprophyticus	KS66	Denmark	Urine	Copper (Cu)	1600	Agar dilution	37	24	Mueller Hinton agar (MHA)	10.1128/AAC.02685-20	CuSO4
Staphylococcus saprophyticus	KS67	Denmark	Urine	Copper (Cu)	1600	Agar dilution	37	24	Mueller Hinton agar (MHA)	10.1128/AAC.02685-20	CuSO4
Staphylococcus saprophyticus	KS68	Denmark	Urine	Copper (Cu)	1600	Agar dilution	37	24	Mueller Hinton agar (MHA)	10.1128/AAC.02685-20	CuSO4
Staphylococcus saprophyticus	KS70	Denmark	Urine	Copper (Cu)	1600	Agar dilution	37	24	Mueller Hinton agar (MHA)	10.1128/AAC.02685-20	CuSO4
Staphylococcus saprophyticus	KS71	Denmark	Urine	Copper (Cu)	1600	Agar dilution	37	24	Mueller Hinton agar (MHA)	10.1128/AAC.02685-20	CuSO4
Staphylococcus saprophyticus	KS72	Denmark	Urine	Copper (Cu)	1600	Agar dilution	37	24	Mueller Hinton agar (MHA)	10.1128/AAC.02685-20	CuSO4
Staphylococcus saprophyticus	KS73	Denmark	Urine	Copper (Cu)	1600	Agar dilution	37	24	Mueller Hinton agar (MHA)	10.1128/AAC.02685-20	CuSO4
Staphylococcus saprophyticus	KS74	Denmark	Urine	Copper (Cu)	1600	Agar dilution	37	24	Mueller Hinton agar (MHA)	10.1128/AAC.02685-20	CuSO4
Staphylococcus saprophyticus	KS75	Denmark	Urine	Copper (Cu)	1600	Agar dilution	37	24	Mueller Hinton agar (MHA)	10.1128/AAC.02685-20	CuSO4
Staphylococcus saprophyticus	KS76	Denmark	Urine	Copper (Cu)	1600	Agar dilution	37	24	Mueller Hinton agar (MHA)	10.1128/AAC.02685-20	CuSO4
Staphylococcus saprophyticus	KS77	Denmark	Urine	Copper (Cu)	1600	Agar dilution	37	24	Mueller Hinton agar (MHA)	10.1128/AAC.02685-20	CuSO4
Staphylococcus saprophyticus	KS79	Denmark	Urine	Copper (Cu)	1600	Agar dilution	37	24	Mueller Hinton agar (MHA)	10.1128/AAC.02685-20	CuSO4
Staphylococcus saprophyticus	KS8	Denmark	Urine	Copper (Cu)	1600	Agar dilution	37	24	Mueller Hinton agar (MHA)	10.1128/AAC.02685-20	CuSO4
Staphylococcus saprophyticus	KS80	Denmark	Urine	Copper (Cu)	1600	Agar dilution	37	24	Mueller Hinton agar (MHA)	10.1128/AAC.02685-20	CuSO4
Staphylococcus saprophyticus	KS81	Denmark	Urine	Copper (Cu)	1600	Agar dilution	37	24	Mueller Hinton agar (MHA)	10.1128/AAC.02685-20	CuSO4
Staphylococcus saprophyticus	KS82	Denmark	Urine	Copper (Cu)	1600	Agar dilution	37	24	Mueller Hinton agar (MHA)	10.1128/AAC.02685-20	CuSO4
Staphylococcus saprophyticus	KS83	Denmark	Urine	Copper (Cu)	1600	Agar dilution	37	24	Mueller Hinton agar (MHA)	10.1128/AAC.02685-20	CuSO4
Staphylococcus saprophyticus	KS84	Denmark	Urine	Copper (Cu)	1600	Agar dilution	37	24	Mueller Hinton agar (MHA)	10.1128/AAC.02685-20	CuSO4
Staphylococcus saprophyticus	KS85	Denmark	Urine	Copper (Cu)	1600	Agar dilution	37	24	Mueller Hinton agar (MHA)	10.1128/AAC.02685-20	CuSO4
Staphylococcus saprophyticus	KS86	Denmark	Urine	Copper (Cu)	1600	Agar dilution	37	24	Mueller Hinton agar (MHA)	10.1128/AAC.02685-20	CuSO4
Staphylococcus saprophyticus	KS87	Denmark	Urine	Copper (Cu)	1600	Agar dilution	37	24	Mueller Hinton agar (MHA)	10.1128/AAC.02685-20	CuSO4
Staphylococcus saprophyticus	KS88	Denmark	Urine	Copper (Cu)	1600	Agar dilution	37	24	Mueller Hinton agar (MHA)	10.1128/AAC.02685-20	CuSO4
Staphylococcus saprophyticus	KS89	Denmark	Urine	Copper (Cu)	1600	Agar dilution	37	24	Mueller Hinton agar (MHA)	10.1128/AAC.02685-20	CuSO4
Staphylococcus saprophyticus	KS9	Denmark	Urine	Copper (Cu)	1600	Agar dilution	37	24	Mueller Hinton agar (MHA)	10.1128/AAC.02685-20	CuSO4
Staphylococcus saprophyticus	KS90	Denmark	Urine	Copper (Cu)	1600	Agar dilution	37	24	Mueller Hinton agar (MHA)	10.1128/AAC.02685-20	CuSO4
Staphylococcus saprophyticus	KS91	Denmark	Urine	Copper (Cu)	1600	Agar dilution	37	24	Mueller Hinton agar (MHA)	10.1128/AAC.02685-20	CuSO4
Staphylococcus saprophyticus	KS92	Denmark	Urine	Copper (Cu)	1600	Agar dilution	37	24	Mueller Hinton agar (MHA)	10.1128/AAC.02685-20	CuSO4
Staphylococcus saprophyticus	KS93	Denmark	Urine	Copper (Cu)	1600	Agar dilution	37	24	Mueller Hinton agar (MHA)	10.1128/AAC.02685-20	CuSO4
Staphylococcus saprophyticus	KS94	Denmark	Urine	Copper (Cu)	1600	Agar dilution	37	24	Mueller Hinton agar (MHA)	10.1128/AAC.02685-20	CuSO4
Staphylococcus saprophyticus	KS95	Denmark	Urine	Copper (Cu)	1600	Agar dilution	37	24	Mueller Hinton agar (MHA)	10.1128/AAC.02685-20	CuSO4
Staphylococcus saprophyticus	KS96	Denmark	Urine	Copper (Cu)	1600	Agar dilution	37	24	Mueller Hinton agar (MHA)	10.1128/AAC.02685-20	CuSO4
Staphylococcus saprophyticus	KS97	Denmark	Urine	Copper (Cu)	1600	Agar dilution	37	24	Mueller Hinton agar (MHA)	10.1128/AAC.02685-20	CuSO4
Staphylococcus saprophyticus	KS98	Denmark	Urine	Copper (Cu)	1600	Agar dilution	37	24	Mueller Hinton agar (MHA)	10.1128/AAC.02685-20	CuSO4
Staphylococcus saprophyticus	KS99	Denmark	Urine	Copper (Cu)	1600	Agar dilution	37	24	Mueller Hinton agar (MHA)	10.1128/AAC.02685-20	CuSO4
Staphylococcus aureus			Human	Copper (Cu)	512	Broth microdilution	35±1	18±2	Mueller Hinton broth (MHB)	10.1128/AEM.00799-18	CuSO4
Staphylococcus aureus			Human	Copper (Cu)	512	Broth microdilution	35±1	18±2	Mueller Hinton broth (MHB)	10.1128/AEM.00799-18	CuSO4
Staphylococcus aureus			Human	Copper (Cu)	512	Broth microdilution	35±1	18±2	Mueller Hinton broth (MHB)	10.1128/AEM.00799-18	CuSO4
Staphylococcus aureus			Human	Copper (Cu)	512	Broth microdilution	35±1	18±2	Mueller Hinton broth (MHB)	10.1128/AEM.00799-18	CuSO4
Staphylococcus aureus			Animal	Copper (Cu)	512	Broth microdilution	35±1	18±2	Mueller Hinton broth (MHB)	10.1128/AEM.00799-18	CuSO4
Staphylococcus aureus			Animal	Copper (Cu)	512	Broth microdilution	35±1	18±2	Mueller Hinton broth (MHB)	10.1128/AEM.00799-18	CuSO4
Staphylococcus aureus			Animal	Copper (Cu)	512	Broth microdilution	35±1	18±2	Mueller Hinton broth (MHB)	10.1128/AEM.00799-18	CuSO4
Staphylococcus aureus			Human	Copper (Cu)	1024	Broth microdilution	35±1	18±2	Mueller Hinton broth (MHB)	10.1128/AEM.00799-18	CuSO4
Staphylococcus aureus			Human	Copper (Cu)	1024	Broth microdilution	35±1	18±2	Mueller Hinton broth (MHB)	10.1128/AEM.00799-18	CuSO4
Staphylococcus aureus			Human	Copper (Cu)	1024	Broth microdilution	35±1	18±2	Mueller Hinton broth (MHB)	10.1128/AEM.00799-18	CuSO4
Staphylococcus aureus			Human	Copper (Cu)	1024	Broth microdilution	35±1	18±2	Mueller Hinton broth (MHB)	10.1128/AEM.00799-18	CuSO4
Staphylococcus aureus			Human	Copper (Cu)	1024	Broth microdilution	35±1	18±2	Mueller Hinton broth (MHB)	10.1128/AEM.00799-18	CuSO4
Staphylococcus aureus			Human	Copper (Cu)	1024	Broth microdilution	35±1	18±2	Mueller Hinton broth (MHB)	10.1128/AEM.00799-18	CuSO4
Staphylococcus aureus			Human	Copper (Cu)	1024	Broth microdilution	35±1	18±2	Mueller Hinton broth (MHB)	10.1128/AEM.00799-18	CuSO4
Staphylococcus aureus			Human	Copper (Cu)	1024	Broth microdilution	35±1	18±2	Mueller Hinton broth (MHB)	10.1128/AEM.00799-18	CuSO4
Staphylococcus aureus			Human	Copper (Cu)	1024	Broth microdilution	35±1	18±2	Mueller Hinton broth (MHB)	10.1128/AEM.00799-18	CuSO4
Staphylococcus aureus			Human	Copper (Cu)	1024	Broth microdilution	35±1	18±2	Mueller Hinton broth (MHB)	10.1128/AEM.00799-18	CuSO4
Staphylococcus aureus			Human	Copper (Cu)	1024	Broth microdilution	35±1	18±2	Mueller Hinton broth (MHB)	10.1128/AEM.00799-18	CuSO4
Staphylococcus aureus			Human	Copper (Cu)	1024	Broth microdilution	35±1	18±2	Mueller Hinton broth (MHB)	10.1128/AEM.00799-18	CuSO4
Staphylococcus aureus			Human	Copper (Cu)	1024	Broth microdilution	35±1	18±2	Mueller Hinton broth (MHB)	10.1128/AEM.00799-18	CuSO4
Staphylococcus aureus			Human	Copper (Cu)	1024	Broth microdilution	35±1	18±2	Mueller Hinton broth (MHB)	10.1128/AEM.00799-18	CuSO4
Staphylococcus aureus			Human	Copper (Cu)	1024	Broth microdilution	35±1	18±2	Mueller Hinton broth (MHB)	10.1128/AEM.00799-18	CuSO4
Staphylococcus aureus			Human	Copper (Cu)	1024	Broth microdilution	35±1	18±2	Mueller Hinton broth (MHB)	10.1128/AEM.00799-18	CuSO4
Staphylococcus aureus			Human	Copper (Cu)	1024	Broth microdilution	35±1	18±2	Mueller Hinton broth (MHB)	10.1128/AEM.00799-18	CuSO4
Staphylococcus aureus			Human	Copper (Cu)	1024	Broth microdilution	35±1	18±2	Mueller Hinton broth (MHB)	10.1128/AEM.00799-18	CuSO4
Staphylococcus aureus			Human	Copper (Cu)	1024	Broth microdilution	35±1	18±2	Mueller Hinton broth (MHB)	10.1128/AEM.00799-18	CuSO4
Staphylococcus aureus			Human	Copper (Cu)	1024	Broth microdilution	35±1	18±2	Mueller Hinton broth (MHB)	10.1128/AEM.00799-18	CuSO4
Staphylococcus aureus			Human	Copper (Cu)	1024	Broth microdilution	35±1	18±2	Mueller Hinton broth (MHB)	10.1128/AEM.00799-18	CuSO4
Staphylococcus aureus			Human	Copper (Cu)	1024	Broth microdilution	35±1	18±2	Mueller Hinton broth (MHB)	10.1128/AEM.00799-18	CuSO4
Staphylococcus aureus			Human	Copper (Cu)	1024	Broth microdilution	35±1	18±2	Mueller Hinton broth (MHB)	10.1128/AEM.00799-18	CuSO4
Staphylococcus aureus			Human	Copper (Cu)	1024	Broth microdilution	35±1	18±2	Mueller Hinton broth (MHB)	10.1128/AEM.00799-18	CuSO4
Staphylococcus aureus			Human	Copper (Cu)	1024	Broth microdilution	35±1	18±2	Mueller Hinton broth (MHB)	10.1128/AEM.00799-18	CuSO4
Staphylococcus aureus			Human	Copper (Cu)	1024	Broth microdilution	35±1	18±2	Mueller Hinton broth (MHB)	10.1128/AEM.00799-18	CuSO4
Staphylococcus aureus			Human	Copper (Cu)	1024	Broth microdilution	35±1	18±2	Mueller Hinton broth (MHB)	10.1128/AEM.00799-18	CuSO4
Staphylococcus aureus			Human	Copper (Cu)	1024	Broth microdilution	35±1	18±2	Mueller Hinton broth (MHB)	10.1128/AEM.00799-18	CuSO4
Staphylococcus aureus			Human	Copper (Cu)	1024	Broth microdilution	35±1	18±2	Mueller Hinton broth (MHB)	10.1128/AEM.00799-18	CuSO4
Staphylococcus aureus			Human	Copper (Cu)	1024	Broth microdilution	35±1	18±2	Mueller Hinton broth (MHB)	10.1128/AEM.00799-18	CuSO4
Staphylococcus aureus			Human	Copper (Cu)	1024	Broth microdilution	35±1	18±2	Mueller Hinton broth (MHB)	10.1128/AEM.00799-18	CuSO4
Staphylococcus aureus			Human	Copper (Cu)	1024	Broth microdilution	35±1	18±2	Mueller Hinton broth (MHB)	10.1128/AEM.00799-18	CuSO4
Staphylococcus aureus			Human	Copper (Cu)	1024	Broth microdilution	35±1	18±2	Mueller Hinton broth (MHB)	10.1128/AEM.00799-18	CuSO4
Staphylococcus aureus			Human	Copper (Cu)	1024	Broth microdilution	35±1	18±2	Mueller Hinton broth (MHB)	10.1128/AEM.00799-18	CuSO4
Staphylococcus aureus			Human	Copper (Cu)	1024	Broth microdilution	35±1	18±2	Mueller Hinton broth (MHB)	10.1128/AEM.00799-18	CuSO4
Staphylococcus aureus			Human	Copper (Cu)	1024	Broth microdilution	35±1	18±2	Mueller Hinton broth (MHB)	10.1128/AEM.00799-18	CuSO4
Staphylococcus aureus			Human	Copper (Cu)	1024	Broth microdilution	35±1	18±2	Mueller Hinton broth (MHB)	10.1128/AEM.00799-18	CuSO4
Staphylococcus aureus			Human	Copper (Cu)	1024	Broth microdilution	35±1	18±2	Mueller Hinton broth (MHB)	10.1128/AEM.00799-18	CuSO4
Staphylococcus aureus			Human	Copper (Cu)	1024	Broth microdilution	35±1	18±2	Mueller Hinton broth (MHB)	10.1128/AEM.00799-18	CuSO4
Staphylococcus aureus			Human	Copper (Cu)	1024	Broth microdilution	35±1	18±2	Mueller Hinton broth (MHB)	10.1128/AEM.00799-18	CuSO4
Staphylococcus aureus			Human	Copper (Cu)	1024	Broth microdilution	35±1	18±2	Mueller Hinton broth (MHB)	10.1128/AEM.00799-18	CuSO4
Staphylococcus aureus			Human	Copper (Cu)	1024	Broth microdilution	35±1	18±2	Mueller Hinton broth (MHB)	10.1128/AEM.00799-18	CuSO4
Staphylococcus aureus			Human	Copper (Cu)	1024	Broth microdilution	35±1	18±2	Mueller Hinton broth (MHB)	10.1128/AEM.00799-18	CuSO4
Staphylococcus aureus			Human	Copper (Cu)	1024	Broth microdilution	35±1	18±2	Mueller Hinton broth (MHB)	10.1128/AEM.00799-18	CuSO4
Staphylococcus aureus			Human	Copper (Cu)	1024	Broth microdilution	35±1	18±2	Mueller Hinton broth (MHB)	10.1128/AEM.00799-18	CuSO4
Staphylococcus aureus			Human	Copper (Cu)	1024	Broth microdilution	35±1	18±2	Mueller Hinton broth (MHB)	10.1128/AEM.00799-18	CuSO4
Staphylococcus aureus			Human	Copper (Cu)	1024	Broth microdilution	35±1	18±2	Mueller Hinton broth (MHB)	10.1128/AEM.00799-18	CuSO4
Staphylococcus aureus			Human	Copper (Cu)	1024	Broth microdilution	35±1	18±2	Mueller Hinton broth (MHB)	10.1128/AEM.00799-18	CuSO4
Staphylococcus aureus			Human	Copper (Cu)	1024	Broth microdilution	35±1	18±2	Mueller Hinton broth (MHB)	10.1128/AEM.00799-18	CuSO4
Staphylococcus aureus			Human	Copper (Cu)	1024	Broth microdilution	35±1	18±2	Mueller Hinton broth (MHB)	10.1128/AEM.00799-18	CuSO4
Staphylococcus aureus			Human	Copper (Cu)	1024	Broth microdilution	35±1	18±2	Mueller Hinton broth (MHB)	10.1128/AEM.00799-18	CuSO4
Staphylococcus aureus			Human	Copper (Cu)	1024	Broth microdilution	35±1	18±2	Mueller Hinton broth (MHB)	10.1128/AEM.00799-18	CuSO4
Staphylococcus aureus			Human	Copper (Cu)	1024	Broth microdilution	35±1	18±2	Mueller Hinton broth (MHB)	10.1128/AEM.00799-18	CuSO4
Staphylococcus aureus			Human	Copper (Cu)	1024	Broth microdilution	35±1	18±2	Mueller Hinton broth (MHB)	10.1128/AEM.00799-18	CuSO4
Staphylococcus aureus			Human	Copper (Cu)	1024	Broth microdilution	35±1	18±2	Mueller Hinton broth (MHB)	10.1128/AEM.00799-18	CuSO4
Staphylococcus aureus			Human	Copper (Cu)	1024	Broth microdilution	35±1	18±2	Mueller Hinton broth (MHB)	10.1128/AEM.00799-18	CuSO4
Staphylococcus aureus			Human	Copper (Cu)	1024	Broth microdilution	35±1	18±2	Mueller Hinton broth (MHB)	10.1128/AEM.00799-18	CuSO4
Staphylococcus aureus			Human	Copper (Cu)	1024	Broth microdilution	35±1	18±2	Mueller Hinton broth (MHB)	10.1128/AEM.00799-18	CuSO4
Staphylococcus aureus			Human	Copper (Cu)	1024	Broth microdilution	35±1	18±2	Mueller Hinton broth (MHB)	10.1128/AEM.00799-18	CuSO4
Staphylococcus aureus			Human	Copper (Cu)	1024	Broth microdilution	35±1	18±2	Mueller Hinton broth (MHB)	10.1128/AEM.00799-18	CuSO4
Staphylococcus aureus			Human	Copper (Cu)	1024	Broth microdilution	35±1	18±2	Mueller Hinton broth (MHB)	10.1128/AEM.00799-18	CuSO4
Staphylococcus aureus			Human	Copper (Cu)	1024	Broth microdilution	35±1	18±2	Mueller Hinton broth (MHB)	10.1128/AEM.00799-18	CuSO4
Staphylococcus aureus			Human	Copper (Cu)	1024	Broth microdilution	35±1	18±2	Mueller Hinton broth (MHB)	10.1128/AEM.00799-18	CuSO4
Staphylococcus aureus			Human	Copper (Cu)	1024	Broth microdilution	35±1	18±2	Mueller Hinton broth (MHB)	10.1128/AEM.00799-18	CuSO4
Staphylococcus aureus			Human	Copper (Cu)	1024	Broth microdilution	35±1	18±2	Mueller Hinton broth (MHB)	10.1128/AEM.00799-18	CuSO4
Staphylococcus aureus			Human	Copper (Cu)	1024	Broth microdilution	35±1	18±2	Mueller Hinton broth (MHB)	10.1128/AEM.00799-18	CuSO4
Staphylococcus aureus			Human	Copper (Cu)	1024	Broth microdilution	35±1	18±2	Mueller Hinton broth (MHB)	10.1128/AEM.00799-18	CuSO4
Staphylococcus aureus			Human	Copper (Cu)	1024	Broth microdilution	35±1	18±2	Mueller Hinton broth (MHB)	10.1128/AEM.00799-18	CuSO4
Staphylococcus aureus			Human	Copper (Cu)	1024	Broth microdilution	35±1	18±2	Mueller Hinton broth (MHB)	10.1128/AEM.00799-18	CuSO4
Staphylococcus aureus			Human	Copper (Cu)	1024	Broth microdilution	35±1	18±2	Mueller Hinton broth (MHB)	10.1128/AEM.00799-18	CuSO4
Staphylococcus aureus			Human	Copper (Cu)	1024	Broth microdilution	35±1	18±2	Mueller Hinton broth (MHB)	10.1128/AEM.00799-18	CuSO4
Staphylococcus aureus			Human	Copper (Cu)	1024	Broth microdilution	35±1	18±2	Mueller Hinton broth (MHB)	10.1128/AEM.00799-18	CuSO4
Staphylococcus aureus			Human	Copper (Cu)	1024	Broth microdilution	35±1	18±2	Mueller Hinton broth (MHB)	10.1128/AEM.00799-18	CuSO4
Staphylococcus aureus			Human	Copper (Cu)	1024	Broth microdilution	35±1	18±2	Mueller Hinton broth (MHB)	10.1128/AEM.00799-18	CuSO4
Staphylococcus aureus			Human	Copper (Cu)	1024	Broth microdilution	35±1	18±2	Mueller Hinton broth (MHB)	10.1128/AEM.00799-18	CuSO4
Staphylococcus aureus			Human	Copper (Cu)	1024	Broth microdilution	35±1	18±2	Mueller Hinton broth (MHB)	10.1128/AEM.00799-18	CuSO4
Staphylococcus aureus			Human	Copper (Cu)	1024	Broth microdilution	35±1	18±2	Mueller Hinton broth (MHB)	10.1128/AEM.00799-18	CuSO4
Staphylococcus aureus			Human	Copper (Cu)	1024	Broth microdilution	35±1	18±2	Mueller Hinton broth (MHB)	10.1128/AEM.00799-18	CuSO4
Staphylococcus aureus			Human	Copper (Cu)	1024	Broth microdilution	35±1	18±2	Mueller Hinton broth (MHB)	10.1128/AEM.00799-18	CuSO4
Staphylococcus aureus			Human	Copper (Cu)	1024	Broth microdilution	35±1	18±2	Mueller Hinton broth (MHB)	10.1128/AEM.00799-18	CuSO4
Staphylococcus aureus			Human	Copper (Cu)	1024	Broth microdilution	35±1	18±2	Mueller Hinton broth (MHB)	10.1128/AEM.00799-18	CuSO4
Staphylococcus aureus			Human	Copper (Cu)	1024	Broth microdilution	35±1	18±2	Mueller Hinton broth (MHB)	10.1128/AEM.00799-18	CuSO4
Staphylococcus aureus			Human	Copper (Cu)	1024	Broth microdilution	35±1	18±2	Mueller Hinton broth (MHB)	10.1128/AEM.00799-18	CuSO4
Staphylococcus aureus			Human	Copper (Cu)	1024	Broth microdilution	35±1	18±2	Mueller Hinton broth (MHB)	10.1128/AEM.00799-18	CuSO4
Staphylococcus aureus			Human	Copper (Cu)	1024	Broth microdilution	35±1	18±2	Mueller Hinton broth (MHB)	10.1128/AEM.00799-18	CuSO4
Staphylococcus aureus			Human	Copper (Cu)	1024	Broth microdilution	35±1	18±2	Mueller Hinton broth (MHB)	10.1128/AEM.00799-18	CuSO4
Staphylococcus aureus			Human	Copper (Cu)	1024	Broth microdilution	35±1	18±2	Mueller Hinton broth (MHB)	10.1128/AEM.00799-18	CuSO4
Staphylococcus aureus			Human	Copper (Cu)	1024	Broth microdilution	35±1	18±2	Mueller Hinton broth (MHB)	10.1128/AEM.00799-18	CuSO4
Staphylococcus aureus			Human	Copper (Cu)	1024	Broth microdilution	35±1	18±2	Mueller Hinton broth (MHB)	10.1128/AEM.00799-18	CuSO4
Staphylococcus aureus			Human	Copper (Cu)	1024	Broth microdilution	35±1	18±2	Mueller Hinton broth (MHB)	10.1128/AEM.00799-18	CuSO4
Staphylococcus aureus			Human	Copper (Cu)	1024	Broth microdilution	35±1	18±2	Mueller Hinton broth (MHB)	10.1128/AEM.00799-18	CuSO4
Staphylococcus aureus			Human	Copper (Cu)	1024	Broth microdilution	35±1	18±2	Mueller Hinton broth (MHB)	10.1128/AEM.00799-18	CuSO4
Staphylococcus aureus			Human	Copper (Cu)	1024	Broth microdilution	35±1	18±2	Mueller Hinton broth (MHB)	10.1128/AEM.00799-18	CuSO4
Staphylococcus aureus			Human	Copper (Cu)	1024	Broth microdilution	35±1	18±2	Mueller Hinton broth (MHB)	10.1128/AEM.00799-18	CuSO4
Staphylococcus aureus			Human	Copper (Cu)	1024	Broth microdilution	35±1	18±2	Mueller Hinton broth (MHB)	10.1128/AEM.00799-18	CuSO4
Staphylococcus aureus			Human	Copper (Cu)	1024	Broth microdilution	35±1	18±2	Mueller Hinton broth (MHB)	10.1128/AEM.00799-18	CuSO4
Staphylococcus aureus			Human	Copper (Cu)	1024	Broth microdilution	35±1	18±2	Mueller Hinton broth (MHB)	10.1128/AEM.00799-18	CuSO4
Staphylococcus aureus			Human	Copper (Cu)	1024	Broth microdilution	35±1	18±2	Mueller Hinton broth (MHB)	10.1128/AEM.00799-18	CuSO4
Staphylococcus aureus			Human	Copper (Cu)	1024	Broth microdilution	35±1	18±2	Mueller Hinton broth (MHB)	10.1128/AEM.00799-18	CuSO4
Staphylococcus aureus			Human	Copper (Cu)	1024	Broth microdilution	35±1	18±2	Mueller Hinton broth (MHB)	10.1128/AEM.00799-18	CuSO4
Staphylococcus aureus			Human	Copper (Cu)	1024	Broth microdilution	35±1	18±2	Mueller Hinton broth (MHB)	10.1128/AEM.00799-18	CuSO4
Staphylococcus aureus			Human	Copper (Cu)	1024	Broth microdilution	35±1	18±2	Mueller Hinton broth (MHB)	10.1128/AEM.00799-18	CuSO4
Staphylococcus aureus			Human	Copper (Cu)	1024	Broth microdilution	35±1	18±2	Mueller Hinton broth (MHB)	10.1128/AEM.00799-18	CuSO4
Staphylococcus aureus			Human	Copper (Cu)	1024	Broth microdilution	35±1	18±2	Mueller Hinton broth (MHB)	10.1128/AEM.00799-18	CuSO4
Staphylococcus aureus			Human	Copper (Cu)	1024	Broth microdilution	35±1	18±2	Mueller Hinton broth (MHB)	10.1128/AEM.00799-18	CuSO4
Staphylococcus aureus			Human	Copper (Cu)	1024	Broth microdilution	35±1	18±2	Mueller Hinton broth (MHB)	10.1128/AEM.00799-18	CuSO4
Staphylococcus aureus			Human	Copper (Cu)	1024	Broth microdilution	35±1	18±2	Mueller Hinton broth (MHB)	10.1128/AEM.00799-18	CuSO4
Staphylococcus aureus			Human	Copper (Cu)	1024	Broth microdilution	35±1	18±2	Mueller Hinton broth (MHB)	10.1128/AEM.00799-18	CuSO4
Staphylococcus aureus			Human	Copper (Cu)	1024	Broth microdilution	35±1	18±2	Mueller Hinton broth (MHB)	10.1128/AEM.00799-18	CuSO4
Staphylococcus aureus			Human	Copper (Cu)	1024	Broth microdilution	35±1	18±2	Mueller Hinton broth (MHB)	10.1128/AEM.00799-18	CuSO4
Staphylococcus aureus			Human	Copper (Cu)	1024	Broth microdilution	35±1	18±2	Mueller Hinton broth (MHB)	10.1128/AEM.00799-18	CuSO4
Staphylococcus aureus			Human	Copper (Cu)	1024	Broth microdilution	35±1	18±2	Mueller Hinton broth (MHB)	10.1128/AEM.00799-18	CuSO4
Staphylococcus aureus			Human	Copper (Cu)	1024	Broth microdilution	35±1	18±2	Mueller Hinton broth (MHB)	10.1128/AEM.00799-18	CuSO4
Staphylococcus aureus			Animal	Copper (Cu)	1024	Broth microdilution	35±1	18±2	Mueller Hinton broth (MHB)	10.1128/AEM.00799-18	CuSO4
Staphylococcus aureus			Animal	Copper (Cu)	1024	Broth microdilution	35±1	18±2	Mueller Hinton broth (MHB)	10.1128/AEM.00799-18	CuSO4
Staphylococcus aureus			Animal	Copper (Cu)	1024	Broth microdilution	35±1	18±2	Mueller Hinton broth (MHB)	10.1128/AEM.00799-18	CuSO4
Staphylococcus aureus			Animal	Copper (Cu)	1024	Broth microdilution	35±1	18±2	Mueller Hinton broth (MHB)	10.1128/AEM.00799-18	CuSO4
Staphylococcus aureus			Animal	Copper (Cu)	1024	Broth microdilution	35±1	18±2	Mueller Hinton broth (MHB)	10.1128/AEM.00799-18	CuSO4
Staphylococcus aureus			Animal	Copper (Cu)	1024	Broth microdilution	35±1	18±2	Mueller Hinton broth (MHB)	10.1128/AEM.00799-18	CuSO4
Staphylococcus aureus			Animal	Copper (Cu)	1024	Broth microdilution	35±1	18±2	Mueller Hinton broth (MHB)	10.1128/AEM.00799-18	CuSO4
Staphylococcus aureus			Animal	Copper (Cu)	1024	Broth microdilution	35±1	18±2	Mueller Hinton broth (MHB)	10.1128/AEM.00799-18	CuSO4
Staphylococcus aureus			Animal	Copper (Cu)	1024	Broth microdilution	35±1	18±2	Mueller Hinton broth (MHB)	10.1128/AEM.00799-18	CuSO4
Staphylococcus aureus			Animal	Copper (Cu)	1024	Broth microdilution	35±1	18±2	Mueller Hinton broth (MHB)	10.1128/AEM.00799-18	CuSO4
Staphylococcus aureus			Animal	Copper (Cu)	1024	Broth microdilution	35±1	18±2	Mueller Hinton broth (MHB)	10.1128/AEM.00799-18	CuSO4
Staphylococcus aureus			Animal	Copper (Cu)	1024	Broth microdilution	35±1	18±2	Mueller Hinton broth (MHB)	10.1128/AEM.00799-18	CuSO4
Staphylococcus aureus			Animal	Copper (Cu)	1024	Broth microdilution	35±1	18±2	Mueller Hinton broth (MHB)	10.1128/AEM.00799-18	CuSO4
Staphylococcus aureus			Animal	Copper (Cu)	1024	Broth microdilution	35±1	18±2	Mueller Hinton broth (MHB)	10.1128/AEM.00799-18	CuSO4
Staphylococcus aureus			Animal	Copper (Cu)	1024	Broth microdilution	35±1	18±2	Mueller Hinton broth (MHB)	10.1128/AEM.00799-18	CuSO4
Staphylococcus aureus			Animal	Copper (Cu)	1024	Broth microdilution	35±1	18±2	Mueller Hinton broth (MHB)	10.1128/AEM.00799-18	CuSO4
Staphylococcus aureus			Animal	Copper (Cu)	1024	Broth microdilution	35±1	18±2	Mueller Hinton broth (MHB)	10.1128/AEM.00799-18	CuSO4
Staphylococcus aureus			Animal	Copper (Cu)	1024	Broth microdilution	35±1	18±2	Mueller Hinton broth (MHB)	10.1128/AEM.00799-18	CuSO4
Staphylococcus aureus			Animal	Copper (Cu)	1024	Broth microdilution	35±1	18±2	Mueller Hinton broth (MHB)	10.1128/AEM.00799-18	CuSO4
Staphylococcus aureus			Animal	Copper (Cu)	1024	Broth microdilution	35±1	18±2	Mueller Hinton broth (MHB)	10.1128/AEM.00799-18	CuSO4
Staphylococcus aureus			Animal	Copper (Cu)	1024	Broth microdilution	35±1	18±2	Mueller Hinton broth (MHB)	10.1128/AEM.00799-18	CuSO4
Staphylococcus aureus			Animal	Copper (Cu)	1024	Broth microdilution	35±1	18±2	Mueller Hinton broth (MHB)	10.1128/AEM.00799-18	CuSO4
Staphylococcus aureus			Animal	Copper (Cu)	1024	Broth microdilution	35±1	18±2	Mueller Hinton broth (MHB)	10.1128/AEM.00799-18	CuSO4
Staphylococcus aureus			Animal	Copper (Cu)	1024	Broth microdilution	35±1	18±2	Mueller Hinton broth (MHB)	10.1128/AEM.00799-18	CuSO4
Staphylococcus aureus			Animal	Copper (Cu)	1024	Broth microdilution	35±1	18±2	Mueller Hinton broth (MHB)	10.1128/AEM.00799-18	CuSO4
Staphylococcus aureus			Animal	Copper (Cu)	1024	Broth microdilution	35±1	18±2	Mueller Hinton broth (MHB)	10.1128/AEM.00799-18	CuSO4
Staphylococcus aureus			Animal	Copper (Cu)	1024	Broth microdilution	35±1	18±2	Mueller Hinton broth (MHB)	10.1128/AEM.00799-18	CuSO4
Staphylococcus aureus			Animal	Copper (Cu)	1024	Broth microdilution	35±1	18±2	Mueller Hinton broth (MHB)	10.1128/AEM.00799-18	CuSO4
Staphylococcus aureus			Animal	Copper (Cu)	1024	Broth microdilution	35±1	18±2	Mueller Hinton broth (MHB)	10.1128/AEM.00799-18	CuSO4
Staphylococcus aureus			Animal	Copper (Cu)	1024	Broth microdilution	35±1	18±2	Mueller Hinton broth (MHB)	10.1128/AEM.00799-18	CuSO4
Staphylococcus aureus			Animal	Copper (Cu)	1024	Broth microdilution	35±1	18±2	Mueller Hinton broth (MHB)	10.1128/AEM.00799-18	CuSO4
Staphylococcus aureus			Animal	Copper (Cu)	1024	Broth microdilution	35±1	18±2	Mueller Hinton broth (MHB)	10.1128/AEM.00799-18	CuSO4
Staphylococcus aureus			Animal	Copper (Cu)	1024	Broth microdilution	35±1	18±2	Mueller Hinton broth (MHB)	10.1128/AEM.00799-18	CuSO4
Staphylococcus aureus			Animal	Copper (Cu)	1024	Broth microdilution	35±1	18±2	Mueller Hinton broth (MHB)	10.1128/AEM.00799-18	CuSO4
Staphylococcus aureus			Animal	Copper (Cu)	1024	Broth microdilution	35±1	18±2	Mueller Hinton broth (MHB)	10.1128/AEM.00799-18	CuSO4
Staphylococcus aureus			Animal	Copper (Cu)	1024	Broth microdilution	35±1	18±2	Mueller Hinton broth (MHB)	10.1128/AEM.00799-18	CuSO4
Staphylococcus aureus			Animal	Copper (Cu)	1024	Broth microdilution	35±1	18±2	Mueller Hinton broth (MHB)	10.1128/AEM.00799-18	CuSO4
Staphylococcus aureus			Animal	Copper (Cu)	1024	Broth microdilution	35±1	18±2	Mueller Hinton broth (MHB)	10.1128/AEM.00799-18	CuSO4
Staphylococcus aureus			Animal	Copper (Cu)	1024	Broth microdilution	35±1	18±2	Mueller Hinton broth (MHB)	10.1128/AEM.00799-18	CuSO4
Staphylococcus aureus			Animal	Copper (Cu)	1024	Broth microdilution	35±1	18±2	Mueller Hinton broth (MHB)	10.1128/AEM.00799-18	CuSO4
Staphylococcus aureus			Animal	Copper (Cu)	1024	Broth microdilution	35±1	18±2	Mueller Hinton broth (MHB)	10.1128/AEM.00799-18	CuSO4
Staphylococcus aureus			Animal	Copper (Cu)	1024	Broth microdilution	35±1	18±2	Mueller Hinton broth (MHB)	10.1128/AEM.00799-18	CuSO4
Staphylococcus aureus			Animal	Copper (Cu)	1024	Broth microdilution	35±1	18±2	Mueller Hinton broth (MHB)	10.1128/AEM.00799-18	CuSO4
Staphylococcus aureus			Animal	Copper (Cu)	1024	Broth microdilution	35±1	18±2	Mueller Hinton broth (MHB)	10.1128/AEM.00799-18	CuSO4
Staphylococcus aureus			Animal	Copper (Cu)	1024	Broth microdilution	35±1	18±2	Mueller Hinton broth (MHB)	10.1128/AEM.00799-18	CuSO4
Staphylococcus aureus			Animal	Copper (Cu)	1024	Broth microdilution	35±1	18±2	Mueller Hinton broth (MHB)	10.1128/AEM.00799-18	CuSO4
Staphylococcus aureus			Animal	Copper (Cu)	1024	Broth microdilution	35±1	18±2	Mueller Hinton broth (MHB)	10.1128/AEM.00799-18	CuSO4
Staphylococcus aureus			Animal	Copper (Cu)	1024	Broth microdilution	35±1	18±2	Mueller Hinton broth (MHB)	10.1128/AEM.00799-18	CuSO4
Staphylococcus aureus			Animal	Copper (Cu)	1024	Broth microdilution	35±1	18±2	Mueller Hinton broth (MHB)	10.1128/AEM.00799-18	CuSO4
Staphylococcus aureus			Animal	Copper (Cu)	1024	Broth microdilution	35±1	18±2	Mueller Hinton broth (MHB)	10.1128/AEM.00799-18	CuSO4
Staphylococcus aureus			Animal	Copper (Cu)	1024	Broth microdilution	35±1	18±2	Mueller Hinton broth (MHB)	10.1128/AEM.00799-18	CuSO4
Staphylococcus aureus			Animal	Copper (Cu)	1024	Broth microdilution	35±1	18±2	Mueller Hinton broth (MHB)	10.1128/AEM.00799-18	CuSO4
Staphylococcus aureus			Human	Copper (Cu)	2048	Broth microdilution	35±1	18±2	Mueller Hinton broth (MHB)	10.1128/AEM.00799-18	CuSO4
Staphylococcus aureus			Animal	Copper (Cu)	2048	Broth microdilution	35±1	18±2	Mueller Hinton broth (MHB)	10.1128/AEM.00799-18	CuSO4
Staphylococcus aureus			Animal	Copper (Cu)	2048	Broth microdilution	35±1	18±2	Mueller Hinton broth (MHB)	10.1128/AEM.00799-18	CuSO4
Staphylococcus aureus			Animal	Copper (Cu)	4096	Broth microdilution	35±1	18±2	Mueller Hinton broth (MHB)	10.1128/AEM.00799-18	CuSO4
Staphylococcus aureus			Animal	Copper (Cu)	4096	Broth microdilution	35±1	18±2	Mueller Hinton broth (MHB)	10.1128/AEM.00799-18	CuSO4
Staphylococcus aureus			Animal	Copper (Cu)	4096	Broth microdilution	35±1	18±2	Mueller Hinton broth (MHB)	10.1128/AEM.00799-18	CuSO4
Staphylococcus aureus			Animal	Copper (Cu)	4096	Broth microdilution	35±1	18±2	Mueller Hinton broth (MHB)	10.1128/AEM.00799-18	CuSO4
Staphylococcus aureus			Animal	Copper (Cu)	4096	Broth microdilution	35±1	18±2	Mueller Hinton broth (MHB)	10.1128/AEM.00799-18	CuSO4
Staphylococcus aureus			Animal	Copper (Cu)	8192	Broth microdilution	35±1	18±2	Mueller Hinton broth (MHB)	10.1128/AEM.00799-18	CuSO4
Klebsiella pneumoniae				Copper (Cu)	319.2	Agar dilution	NS	NS	Mueller Hinton agar (MHA)	10.1128/spectrum.01386-23	CuSO4
Klebsiella pneumoniae				Copper (Cu)	638.44	Agar dilution	NS	NS	Mueller Hinton agar (MHA)	10.1128/spectrum.01386-23	CuSO4
Klebsiella pneumoniae				Copper (Cu)	638.44	Agar dilution	NS	NS	Mueller Hinton agar (MHA)	10.1128/spectrum.01386-23	CuSO4
Klebsiella pneumoniae				Copper (Cu)	638.44	Agar dilution	NS	NS	Mueller Hinton agar (MHA)	10.1128/spectrum.01386-23	CuSO4
Klebsiella pneumoniae				Copper (Cu)	638.44	Agar dilution	NS	NS	Mueller Hinton agar (MHA)	10.1128/spectrum.01386-23	CuSO4
Klebsiella pneumoniae				Copper (Cu)	638.44	Agar dilution	NS	NS	Mueller Hinton agar (MHA)	10.1128/spectrum.01386-23	CuSO4
Klebsiella pneumoniae				Copper (Cu)	638.44	Agar dilution	NS	NS	Mueller Hinton agar (MHA)	10.1128/spectrum.01386-23	CuSO4
Klebsiella pneumoniae				Copper (Cu)	1276.87	Agar dilution	NS	NS	Mueller Hinton agar (MHA)	10.1128/spectrum.01386-23	CuSO4
Klebsiella pneumoniae				Copper (Cu)	1276.87	Agar dilution	NS	NS	Mueller Hinton agar (MHA)	10.1128/spectrum.01386-23	CuSO4
Klebsiella pneumoniae				Copper (Cu)	1276.87	Agar dilution	NS	NS	Mueller Hinton agar (MHA)	10.1128/spectrum.01386-23	CuSO4
Klebsiella pneumoniae				Copper (Cu)	1276.87	Agar dilution	NS	NS	Mueller Hinton agar (MHA)	10.1128/spectrum.01386-23	CuSO4
Klebsiella pneumoniae				Copper (Cu)	1276.87	Agar dilution	NS	NS	Mueller Hinton agar (MHA)	10.1128/spectrum.01386-23	CuSO4
Klebsiella pneumoniae				Copper (Cu)	1915.31	Agar dilution	NS	NS	Mueller Hinton agar (MHA)	10.1128/spectrum.01386-23	CuSO4
Klebsiella pneumoniae				Copper (Cu)	1915.31	Agar dilution	NS	NS	Mueller Hinton agar (MHA)	10.1128/spectrum.01386-23	CuSO4
Klebsiella pneumoniae				Copper (Cu)	1915.31	Agar dilution	NS	NS	Mueller Hinton agar (MHA)	10.1128/spectrum.01386-23	CuSO4
Klebsiella pneumoniae				Copper (Cu)	1915.31	Agar dilution	NS	NS	Mueller Hinton agar (MHA)	10.1128/spectrum.01386-23	CuSO4
Klebsiella pneumoniae				Copper (Cu)	1915.31	Agar dilution	NS	NS	Mueller Hinton agar (MHA)	10.1128/spectrum.01386-23	CuSO4
Klebsiella pneumoniae				Copper (Cu)	1915.31	Agar dilution	NS	NS	Mueller Hinton agar (MHA)	10.1128/spectrum.01386-23	CuSO4
Klebsiella pneumoniae				Copper (Cu)	1915.31	Agar dilution	NS	NS	Mueller Hinton agar (MHA)	10.1128/spectrum.01386-23	CuSO4
Klebsiella pneumoniae				Copper (Cu)	1915.31	Agar dilution	NS	NS	Mueller Hinton agar (MHA)	10.1128/spectrum.01386-23	CuSO4
Klebsiella pneumoniae				Copper (Cu)	1915.31	Agar dilution	NS	NS	Mueller Hinton agar (MHA)	10.1128/spectrum.01386-23	CuSO4
Klebsiella pneumoniae				Copper (Cu)	1915.31	Agar dilution	NS	NS	Mueller Hinton agar (MHA)	10.1128/spectrum.01386-23	CuSO4
Klebsiella pneumoniae				Copper (Cu)	1915.31	Agar dilution	NS	NS	Mueller Hinton agar (MHA)	10.1128/spectrum.01386-23	CuSO4
Klebsiella pneumoniae				Copper (Cu)	1915.31	Agar dilution	NS	NS	Mueller Hinton agar (MHA)	10.1128/spectrum.01386-23	CuSO4
Klebsiella pneumoniae				Copper (Cu)	1915.31	Agar dilution	NS	NS	Mueller Hinton agar (MHA)	10.1128/spectrum.01386-23	CuSO4
Klebsiella pneumoniae				Copper (Cu)	1915.31	Agar dilution	NS	NS	Mueller Hinton agar (MHA)	10.1128/spectrum.01386-23	CuSO4
Klebsiella pneumoniae				Copper (Cu)	1915.31	Agar dilution	NS	NS	Mueller Hinton agar (MHA)	10.1128/spectrum.01386-23	CuSO4
Klebsiella pneumoniae				Copper (Cu)	1915.31	Agar dilution	NS	NS	Mueller Hinton agar (MHA)	10.1128/spectrum.01386-23	CuSO4
Klebsiella pneumoniae				Copper (Cu)	1915.31	Agar dilution	NS	NS	Mueller Hinton agar (MHA)	10.1128/spectrum.01386-23	CuSO4
Klebsiella pneumoniae				Copper (Cu)	1915.31	Agar dilution	NS	NS	Mueller Hinton agar (MHA)	10.1128/spectrum.01386-23	CuSO4
Klebsiella pneumoniae				Copper (Cu)	2553.74	Agar dilution	NS	NS	Mueller Hinton agar (MHA)	10.1128/spectrum.01386-23	CuSO4
Klebsiella pneumoniae				Copper (Cu)	2553.74	Agar dilution	NS	NS	Mueller Hinton agar (MHA)	10.1128/spectrum.01386-23	CuSO4
Klebsiella pneumoniae				Copper (Cu)	2553.74	Agar dilution	NS	NS	Mueller Hinton agar (MHA)	10.1128/spectrum.01386-23	CuSO4
Klebsiella pneumoniae				Copper (Cu)	2553.74	Agar dilution	NS	NS	Mueller Hinton agar (MHA)	10.1128/spectrum.01386-23	CuSO4
Klebsiella pneumoniae				Copper (Cu)	2553.74	Agar dilution	NS	NS	Mueller Hinton agar (MHA)	10.1128/spectrum.01386-23	CuSO4
Klebsiella pneumoniae				Copper (Cu)	2553.74	Agar dilution	NS	NS	Mueller Hinton agar (MHA)	10.1128/spectrum.01386-23	CuSO4
Klebsiella pneumoniae				Copper (Cu)	2553.74	Agar dilution	NS	NS	Mueller Hinton agar (MHA)	10.1128/spectrum.01386-23	CuSO4
Klebsiella pneumoniae				Copper (Cu)	2553.74	Agar dilution	NS	NS	Mueller Hinton agar (MHA)	10.1128/spectrum.01386-23	CuSO4
Klebsiella pneumoniae				Copper (Cu)	2553.74	Agar dilution	NS	NS	Mueller Hinton agar (MHA)	10.1128/spectrum.01386-23	CuSO4
Klebsiella pneumoniae				Copper (Cu)	2553.74	Agar dilution	NS	NS	Mueller Hinton agar (MHA)	10.1128/spectrum.01386-23	CuSO4
Klebsiella pneumoniae				Copper (Cu)	2553.74	Agar dilution	NS	NS	Mueller Hinton agar (MHA)	10.1128/spectrum.01386-23	CuSO4
Klebsiella pneumoniae				Copper (Cu)	2553.74	Agar dilution	NS	NS	Mueller Hinton agar (MHA)	10.1128/spectrum.01386-23	CuSO4
Klebsiella pneumoniae				Copper (Cu)	2553.74	Agar dilution	NS	NS	Mueller Hinton agar (MHA)	10.1128/spectrum.01386-23	CuSO4
Klebsiella pneumoniae				Copper (Cu)	3192.18	Agar dilution	NS	NS	Mueller Hinton agar (MHA)	10.1128/spectrum.01386-23	CuSO4
Klebsiella pneumoniae				Copper (Cu)	3192.18	Agar dilution	NS	NS	Mueller Hinton agar (MHA)	10.1128/spectrum.01386-23	CuSO4
Klebsiella pneumoniae				Copper (Cu)	3192.18	Agar dilution	NS	NS	Mueller Hinton agar (MHA)	10.1128/spectrum.01386-23	CuSO4
Klebsiella pneumoniae				Copper (Cu)	3192.18	Agar dilution	NS	NS	Mueller Hinton agar (MHA)	10.1128/spectrum.01386-23	CuSO4
Klebsiella pneumoniae				Copper (Cu)	3192.18	Agar dilution	NS	NS	Mueller Hinton agar (MHA)	10.1128/spectrum.01386-23	CuSO4
Klebsiella pneumoniae				Copper (Cu)	3192.18	Agar dilution	NS	NS	Mueller Hinton agar (MHA)	10.1128/spectrum.01386-23	CuSO4
Klebsiella pneumoniae				Copper (Cu)	3192.18	Agar dilution	NS	NS	Mueller Hinton agar (MHA)	10.1128/spectrum.01386-23	CuSO4
Klebsiella pneumoniae				Copper (Cu)	3192.18	Agar dilution	NS	NS	Mueller Hinton agar (MHA)	10.1128/spectrum.01386-23	CuSO4
Klebsiella pneumoniae				Copper (Cu)	3192.18	Agar dilution	NS	NS	Mueller Hinton agar (MHA)	10.1128/spectrum.01386-23	CuSO4
Klebsiella pneumoniae				Copper (Cu)	3192.18	Agar dilution	NS	NS	Mueller Hinton agar (MHA)	10.1128/spectrum.01386-23	CuSO4
Klebsiella pneumoniae				Copper (Cu)	3192.18	Agar dilution	NS	NS	Mueller Hinton agar (MHA)	10.1128/spectrum.01386-23	CuSO4
Klebsiella pneumoniae				Copper (Cu)	3192.18	Agar dilution	NS	NS	Mueller Hinton agar (MHA)	10.1128/spectrum.01386-23	CuSO4
Klebsiella pneumoniae				Copper (Cu)	3192.18	Agar dilution	NS	NS	Mueller Hinton agar (MHA)	10.1128/spectrum.01386-23	CuSO4
Klebsiella pneumoniae				Copper (Cu)	3830.62	Agar dilution	NS	NS	Mueller Hinton agar (MHA)	10.1128/spectrum.01386-23	CuSO4
Klebsiella pneumoniae				Copper (Cu)	3830.62	Agar dilution	NS	NS	Mueller Hinton agar (MHA)	10.1128/spectrum.01386-23	CuSO4
Klebsiella pneumoniae				Copper (Cu)	3830.62	Agar dilution	NS	NS	Mueller Hinton agar (MHA)	10.1128/spectrum.01386-23	CuSO4
Klebsiella pneumoniae				Copper (Cu)	3830.62	Agar dilution	NS	NS	Mueller Hinton agar (MHA)	10.1128/spectrum.01386-23	CuSO4
Klebsiella pneumoniae				Copper (Cu)	3830.62	Agar dilution	NS	NS	Mueller Hinton agar (MHA)	10.1128/spectrum.01386-23	CuSO4
Klebsiella pneumoniae				Copper (Cu)	3830.62	Agar dilution	NS	NS	Mueller Hinton agar (MHA)	10.1128/spectrum.01386-23	CuSO4
Klebsiella pneumoniae				Copper (Cu)	3830.62	Agar dilution	NS	NS	Mueller Hinton agar (MHA)	10.1128/spectrum.01386-23	CuSO4
Klebsiella pneumoniae				Copper (Cu)	3830.62	Agar dilution	NS	NS	Mueller Hinton agar (MHA)	10.1128/spectrum.01386-23	CuSO4
Klebsiella pneumoniae				Copper (Cu)	3830.62	Agar dilution	NS	NS	Mueller Hinton agar (MHA)	10.1128/spectrum.01386-23	CuSO4
Klebsiella pneumoniae				Copper (Cu)	3830.62	Agar dilution	NS	NS	Mueller Hinton agar (MHA)	10.1128/spectrum.01386-23	CuSO4
Klebsiella pneumoniae				Copper (Cu)	3830.62	Agar dilution	NS	NS	Mueller Hinton agar (MHA)	10.1128/spectrum.01386-23	CuSO4
Klebsiella pneumoniae				Copper (Cu)	3830.62	Agar dilution	NS	NS	Mueller Hinton agar (MHA)	10.1128/spectrum.01386-23	CuSO4
Klebsiella pneumoniae				Copper (Cu)	3830.62	Agar dilution	NS	NS	Mueller Hinton agar (MHA)	10.1128/spectrum.01386-23	CuSO4
Klebsiella pneumoniae				Copper (Cu)	3830.62	Agar dilution	NS	NS	Mueller Hinton agar (MHA)	10.1128/spectrum.01386-23	CuSO4
Klebsiella pneumoniae				Copper (Cu)	3830.62	Agar dilution	NS	NS	Mueller Hinton agar (MHA)	10.1128/spectrum.01386-23	CuSO4
Klebsiella pneumoniae				Copper (Cu)	3830.62	Agar dilution	NS	NS	Mueller Hinton agar (MHA)	10.1128/spectrum.01386-23	CuSO4
Klebsiella pneumoniae				Copper (Cu)	3830.62	Agar dilution	NS	NS	Mueller Hinton agar (MHA)	10.1128/spectrum.01386-23	CuSO4
Klebsiella pneumoniae				Copper (Cu)	3830.62	Agar dilution	NS	NS	Mueller Hinton agar (MHA)	10.1128/spectrum.01386-23	CuSO4
Klebsiella pneumoniae				Copper (Cu)	3830.62	Agar dilution	NS	NS	Mueller Hinton agar (MHA)	10.1128/spectrum.01386-23	CuSO4
Klebsiella pneumoniae				Copper (Cu)	3830.62	Agar dilution	NS	NS	Mueller Hinton agar (MHA)	10.1128/spectrum.01386-23	CuSO4
Klebsiella pneumoniae				Copper (Cu)	3830.62	Agar dilution	NS	NS	Mueller Hinton agar (MHA)	10.1128/spectrum.01386-23	CuSO4
Klebsiella pneumoniae				Copper (Cu)	3830.62	Agar dilution	NS	NS	Mueller Hinton agar (MHA)	10.1128/spectrum.01386-23	CuSO4
Klebsiella pneumoniae				Copper (Cu)	3830.62	Agar dilution	NS	NS	Mueller Hinton agar (MHA)	10.1128/spectrum.01386-23	CuSO4
Klebsiella pneumoniae				Copper (Cu)	3830.62	Agar dilution	NS	NS	Mueller Hinton agar (MHA)	10.1128/spectrum.01386-23	CuSO4
Klebsiella pneumoniae				Copper (Cu)	4469.05	Agar dilution	NS	NS	Mueller Hinton agar (MHA)	10.1128/spectrum.01386-23	CuSO4
Klebsiella pneumoniae				Copper (Cu)	4469.05	Agar dilution	NS	NS	Mueller Hinton agar (MHA)	10.1128/spectrum.01386-23	CuSO4
Klebsiella pneumoniae				Copper (Cu)	4469.05	Agar dilution	NS	NS	Mueller Hinton agar (MHA)	10.1128/spectrum.01386-23	CuSO4
Klebsiella pneumoniae				Copper (Cu)	4469.05	Agar dilution	NS	NS	Mueller Hinton agar (MHA)	10.1128/spectrum.01386-23	CuSO4
Klebsiella pneumoniae				Copper (Cu)	5107.49	Agar dilution	NS	NS	Mueller Hinton agar (MHA)	10.1128/spectrum.01386-23	CuSO4
Salmonella enterica	Sal-576	Australia	Goat feces	Copper (Cu)	8	Agar dilution	37	24	Isosensitest agar	10.3389/fmicb.2019.01620	CuSO4, Salmonella infantis
Salmonella enterica	Sal-1023	Australia	Cattle feces	Copper (Cu)	8	Agar dilution	37	24	Isosensitest agar	10.3389/fmicb.2019.01620	CuSO4, Salmonella infantis
Salmonella enterica	Sal-1457	Australia	Chicken carcass	Copper (Cu)	8	Agar dilution	37	24	Isosensitest agar	10.3389/fmicb.2019.01620	CuSO4, Salmonella infantis
Salmonella enterica	Sal-1234	Australia	Chicken carcass	Copper (Cu)	8	Agar dilution	37	24	Isosensitest agar	10.3389/fmicb.2019.01620	CuSO4, Salmonella singapore
Salmonella enterica	Sal-2350	Australia	Chicken carcass	Copper (Cu)	8	Agar dilution	37	24	Isosensitest agar	10.3389/fmicb.2019.01620	CuSO4, Salmonella singapore
Salmonella enterica	Sal-12	Australia	Goat feces	Copper (Cu)	8	Agar dilution	37	24	Isosensitest agar	10.3389/fmicb.2019.01620	CuSO4, Salmonella typhinurium
Salmonella enterica	Sal-43	Australia	Goat feces	Copper (Cu)	8	Agar dilution	37	24	Isosensitest agar	10.3389/fmicb.2019.01620	CuSO4, Salmonella typhinurium
Salmonella enterica	Sal-240	Australia	Goat feces	Copper (Cu)	8	Agar dilution	37	24	Isosensitest agar	10.3389/fmicb.2019.01620	CuSO4, Salmonella typhinurium
Salmonella enterica	Sal-1000	Australia	Cattle feces	Copper (Cu)	8	Agar dilution	37	24	Isosensitest agar	10.3389/fmicb.2019.01620	CuSO4, Salmonella typhinurium
Salmonella enterica	Sal-1003	Australia	Cattle feces	Copper (Cu)	8	Agar dilution	37	24	Isosensitest agar	10.3389/fmicb.2019.01620	CuSO4, Salmonella typhinurium
Salmonella enterica	Sal-1013	Australia	Cattle feces	Copper (Cu)	8	Agar dilution	37	24	Isosensitest agar	10.3389/fmicb.2019.01620	CuSO4, Salmonella typhinurium
Salmonella enterica	Sal-1576	Australia	Chicken carcass	Copper (Cu)	8	Agar dilution	37	24	Isosensitest agar	10.3389/fmicb.2019.01620	CuSO4, Salmonella typhinurium
Salmonella enterica	Sal-1657	Australia	Dairy factory	Copper (Cu)	8	Agar dilution	37	24	Isosensitest agar	10.3389/fmicb.2019.01620	CuSO4, Salmonella typhinurium
Salmonella enterica	Sal-1705	Australia	Sheep fleece	Copper (Cu)	8	Agar dilution	37	24	Isosensitest agar	10.3389/fmicb.2019.01620	CuSO4, Salmonella typhinurium
Salmonella enterica	Sal-2103	Australia	Chicken carcass	Copper (Cu)	8	Agar dilution	37	24	Isosensitest agar	10.3389/fmicb.2019.01620	CuSO4, Salmonella typhinurium
Salmonella enterica	Sal-2323	Australia	Chicken carcass	Copper (Cu)	8	Agar dilution	37	24	Isosensitest agar	10.3389/fmicb.2019.01620	CuSO4, Salmonella typhinurium
Salmonella enterica	Sal-2327	Australia	Chicken carcass	Copper (Cu)	8	Agar dilution	37	24	Isosensitest agar	10.3389/fmicb.2019.01620	CuSO4, Salmonella typhinurium
Salmonella enterica	Sal-2355	Australia	Chicken carcass	Copper (Cu)	8	Agar dilution	37	24	Isosensitest agar	10.3389/fmicb.2019.01620	CuSO4, Salmonella typhinurium
Salmonella enterica	Sal-2413	Australia	Cattle feces	Copper (Cu)	8	Agar dilution	37	24	Isosensitest agar	10.3389/fmicb.2019.01620	CuSO4, Salmonella typhinurium

## Sheet: Gallium_(Ga)_file
Species	strain	Geographical region	Source	Biocide	MIC (µg/mL)	method	Temperature (°C)	Incubation time (h)	media	doi	Comment
Pseudomonas aeruginosa	ATCC 15692			Gallium (Ga)	12.8	Broth microdilution	37	18	Tryptic soy broth (TSB)	10.1021/acs.jmedchem.1c00656	Ga(NO3)3
Pseudomonas aeruginosa	ATCC BAA-2108			Gallium (Ga)	12.8	Broth microdilution	37	18	Tryptic soy broth (TSB)	10.1021/acs.jmedchem.1c00656	Ga(NO3)3

[truncated: 11 more sheets: Iron_(Fe)_file, Lead_(Pb)_file, Manganese_(Mn)_file, Mercury_(Hg)_file, Molybdenum_(Mo)_file, Nickel_(Ni)_file, Silver_(Ag)_file, Sodium_(Na)_file, Strontium_(Sr)_file, Tin_(Sn)_file, Zinc_(Zn)_file]
