# Supplementary material for: Bacterial sensitivity distributions for biocides and metals
Source: FEMS Microbiol Ecol. 2026 Jul 10;102(8):fiag075. doi: 10.1093/femsec/fiag075 (PMC13377640; doi:10.1093/femsec/fiag075)
Supplement: fiag075_Supplemental_Files [file fiag075_supplemental_files.zip › Supplementary_File_S4.xlsx]

## Sheet: Chitosan_file
Species	strain	Geographical region	Source	Biocide	MIC (µg/mL)	method	Temperature (°C)	Incubation time (h)	media	doi	Comment
Staphylococcus aureus	MRSA			Chitosan	450	Broth microdilution	37	24	Mueller Hinton Broth (MHB)	10.1007/s12011-020-02143-6	Chitosan-NP
Enterococcus faecalis	CCCD-E002			Chitosan	70	Broth microdilution	37	24	Brain heart infusion broth (BHI)	10.1016/j.jdent.2020.103453
Staphylococcus aureus	MTCC 7443			Chitosan	128	Broth macrodilution	37	24	Nutrient broth (NB)	10.1016/j.jphotobiol.2015.10.020
Staphylococcus aureus	MTCC 9886			Chitosan	128	Broth macrodilution	37	24	Nutrient broth (NB)	10.1016/j.jphotobiol.2015.10.020
Enterococcus faecalis	MTCC 6845			Chitosan	128	Broth macrodilution	37	24	Nutrient broth (NB)	10.1016/j.jphotobiol.2015.10.020
Escherichia coli	ATCC 8739			Chitosan	256	Broth macrodilution	37	24	Nutrient broth (NB)	10.1016/j.jphotobiol.2015.10.020
Escherichia coli	ATCC 11775			Chitosan	64	Broth macrodilution	37	24	Nutrient broth (NB)	10.1016/j.jphotobiol.2015.10.020
Pseudomonas aeruginosa	MTCC 8077			Chitosan	64	Broth macrodilution	37	24	Nutrient broth (NB)	10.1016/j.jphotobiol.2015.10.020
Streptococcus sanguinis				Chitosan	16	Broth microdilution	37	24	Tryptic soy broth (TSB)	10.3390/microorganisms10030581	Nanoparticles
Enterococcus faecalis				Chitosan	8	Broth microdilution	37	24	Tryptic soy broth (TSB)	10.3390/microorganisms10030581	Nanoparticles
Streptococcus mutans				Chitosan	8.1	Broth microdilution	37	24	Tryptic soy broth (TSB)	10.3390/microorganisms10030581	Nanoparticles
Streptococcus salivarius				Chitosan	8.1	Broth microdilution	37	24	Tryptic soy broth (TSB)	10.3390/microorganisms10030581	Nanoparticles

## Sheet: Citric_acid_file
Species	strain	Geographical region	Source	Biocide	MIC (µg/mL)	method	Temperature (°C)	Incubation time (h)	media	doi	Comment
Salmonella enterica	L3			Citric acid	3156	Broth microdilution	37	18-24	Mueller Hinton broth (MHB)	10.1371/journal.pone.0209072	Salmonella Enteritidis
Salmonella enterica	CT 18		ATCC	Citric acid	12624	Broth microdilution	37	18-24	Mueller Hinton broth (MHB)	10.1371/journal.pone.0209072	Salmonella Typhi
Salmonella enterica	LT2		ATCC	Citric acid	12624	Broth microdilution	37	18-24	Mueller Hinton broth (MHB)	10.1371/journal.pone.0209072	Salmonella Typhimurium
Salmonella enterica	14028		ATCC	Citric acid	6312	Broth microdilution	37	18-24	Mueller Hinton broth (MHB)	10.1371/journal.pone.0209072	Salmonella Typhimurium
Salmonella enterica	BA1040		Steer/Heifer	Citric acid	3156	Broth microdilution	37	18-24	Mueller Hinton broth (MHB)	10.1371/journal.pone.0209072	Salmonella Adelaide
Salmonella enterica	BA1023		Cattle	Citric acid	6312	Broth microdilution	37	18-24	Mueller Hinton broth (MHB)	10.1371/journal.pone.0209072	Salmonella Agona
Salmonella enterica	BA1024		Cattle	Citric acid	12624	Broth microdilution	37	18-24	Mueller Hinton broth (MHB)	10.1371/journal.pone.0209072	Salmonella Agona
Salmonella enterica	BA1025		Swine	Citric acid	12624	Broth microdilution	37	18-24	Mueller Hinton broth (MHB)	10.1371/journal.pone.0209072	Salmonella Agona
Salmonella enterica	BA1026		Ground beef	Citric acid	12624	Broth microdilution	37	18-24	Mueller Hinton broth (MHB)	10.1371/journal.pone.0209072	Salmonella Agona
Salmonella enterica	BA1049		Ground turkey	Citric acid	3156	Broth microdilution	37	18-24	Mueller Hinton broth (MHB)	10.1371/journal.pone.0209072	Salmonella Alachua
Salmonella enterica	BA1050		Turkey Swab	Citric acid	3156	Broth microdilution	37	18-24	Mueller Hinton broth (MHB)	10.1371/journal.pone.0209072	Salmonella Alachua
Salmonella enterica	BA1062		Dairy cattle	Citric acid	3156	Broth microdilution	37	18-24	Mueller Hinton broth (MHB)	10.1371/journal.pone.0209072	Salmonella Bardo
Salmonella enterica	BA1063		Ground beef	Citric acid	3156	Broth microdilution	37	18-24	Mueller Hinton broth (MHB)	10.1371/journal.pone.0209072	Salmonella Bardo
Salmonella enterica	BA1064		Dairy cattle	Citric acid	3156	Broth microdilution	37	18-24	Mueller Hinton broth (MHB)	10.1371/journal.pone.0209072	Salmonella Bardo
Salmonella enterica	BA1065		Dog	Citric acid	3156	Broth microdilution	37	18-24	Mueller Hinton broth (MHB)	10.1371/journal.pone.0209072	Salmonella Bardo
Salmonella enterica	BA1066		Horse	Citric acid	6312	Broth microdilution	37	18-24	Mueller Hinton broth (MHB)	10.1371/journal.pone.0209072	Salmonella Bardo
Salmonella enterica	BA1067		Dairy cattle	Citric acid	3156	Broth microdilution	37	18-24	Mueller Hinton broth (MHB)	10.1371/journal.pone.0209072	Salmonella Bardo
Salmonella enterica	BA1027		Chicken	Citric acid	6312	Broth microdilution	37	18-24	Mueller Hinton broth (MHB)	10.1371/journal.pone.0209072	Salmonella Dublin
Salmonella enterica	BA1028		Ground beef	Citric acid	3156	Broth microdilution	37	18-24	Mueller Hinton broth (MHB)	10.1371/journal.pone.0209072	Salmonella Dublin
Salmonella enterica	BA1029		Ground beef	Citric acid	3156	Broth microdilution	37	18-24	Mueller Hinton broth (MHB)	10.1371/journal.pone.0209072	Salmonella Dublin
Salmonella enterica	BA1030		Cattle	Citric acid	3156	Broth microdilution	37	18-24	Mueller Hinton broth (MHB)	10.1371/journal.pone.0209072	Salmonella Dublin
Salmonella enterica	BA1031		Dairy cattle	Citric acid	6312	Broth microdilution	37	18-24	Mueller Hinton broth (MHB)	10.1371/journal.pone.0209072	Salmonella Dublin
Salmonella enterica	BA1032		Steer/Heifer	Citric acid	6312	Broth microdilution	37	18-24	Mueller Hinton broth (MHB)	10.1371/journal.pone.0209072	Salmonella Dublin
Salmonella enterica	BA1033		Ground beef	Citric acid	3156	Broth microdilution	37	18-24	Mueller Hinton broth (MHB)	10.1371/journal.pone.0209072	Salmonella Dublin
Salmonella enterica	SE			Citric acid	6312	Broth microdilution	37	18-24	Mueller Hinton broth (MHB)	10.1371/journal.pone.0209072	Salmonella Enteritidis
Salmonella enterica	L1			Citric acid	3156	Broth microdilution	37	18-24	Mueller Hinton broth (MHB)	10.1371/journal.pone.0209072	Salmonella Enteritidis
Salmonella enterica	L2			Citric acid	3156	Broth microdilution	37	18-24	Mueller Hinton broth (MHB)	10.1371/journal.pone.0209072	Salmonella Enteritidis
Salmonella enterica	BA1002		Young chicken	Citric acid	1578	Broth microdilution	37	18-24	Mueller Hinton broth (MHB)	10.1371/journal.pone.0209072	Salmonella Heidelberg
Salmonella enterica	BA1003		Swine	Citric acid	12624	Broth microdilution	37	18-24	Mueller Hinton broth (MHB)	10.1371/journal.pone.0209072	Salmonella Heidelberg
Salmonella enterica	BA1004		Cattle	Citric acid	12624	Broth microdilution	37	18-24	Mueller Hinton broth (MHB)	10.1371/journal.pone.0209072	Salmonella Heidelberg
Salmonella enterica	BA1077		Young chicken	Citric acid	3156	Broth microdilution	37	18-24	Mueller Hinton broth (MHB)	10.1371/journal.pone.0209072	Salmonella Heidelberg
Salmonella enterica	BA1078		Ground Turkey	Citric acid	6312	Broth microdilution	37	18-24	Mueller Hinton broth (MHB)	10.1371/journal.pone.0209072	Salmonella Heidelberg
Salmonella enterica	BA1079		Ground Turkey	Citric acid	6312	Broth microdilution	37	18-24	Mueller Hinton broth (MHB)	10.1371/journal.pone.0209072	Salmonella Heidelberg
Salmonella enterica	BA1080		Human	Citric acid	6312	Broth microdilution	37	18-24	Mueller Hinton broth (MHB)	10.1371/journal.pone.0209072	Salmonella Heidelberg
Salmonella enterica	BA1081		Turkey Carcass	Citric acid	6312	Broth microdilution	37	18-24	Mueller Hinton broth (MHB)	10.1371/journal.pone.0209072	Salmonella Heidelberg
Salmonella enterica	BA1082		Ground Turkey	Citric acid	6312	Broth microdilution	37	18-24	Mueller Hinton broth (MHB)	10.1371/journal.pone.0209072	Salmonella Heidelberg
Salmonella enterica	BA1083		Turkey Carcass	Citric acid	6312	Broth microdilution	37	18-24	Mueller Hinton broth (MHB)	10.1371/journal.pone.0209072	Salmonella Heidelberg
Salmonella enterica	BA1084		Young chicken	Citric acid	6312	Broth microdilution	37	18-24	Mueller Hinton broth (MHB)	10.1371/journal.pone.0209072	Salmonella Heidelberg
Salmonella enterica	BA1085		Ground Turkey	Citric acid	3156	Broth microdilution	37	18-24	Mueller Hinton broth (MHB)	10.1371/journal.pone.0209072	Salmonella Heidelberg
Salmonella enterica	BA1086		Ground Turkey	Citric acid	6312	Broth microdilution	37	18-24	Mueller Hinton broth (MHB)	10.1371/journal.pone.0209072	Salmonella Heidelberg
Salmonella enterica	BA1087		Ground Turkey	Citric acid	6312	Broth microdilution	37	18-24	Mueller Hinton broth (MHB)	10.1371/journal.pone.0209072	Salmonella Heidelberg
Salmonella enterica	BA1088		Young chicken	Citric acid	3156	Broth microdilution	37	18-24	Mueller Hinton broth (MHB)	10.1371/journal.pone.0209072	Salmonella Heidelberg
Salmonella enterica	BA1072		Ground beef	Citric acid	3156	Broth microdilution	37	18-24	Mueller Hinton broth (MHB)	10.1371/journal.pone.0209072	Salmonella I 4,12:-:-
Salmonella enterica	BA1073		Horse	Citric acid	3156	Broth microdilution	37	18-24	Mueller Hinton broth (MHB)	10.1371/journal.pone.0209072	Salmonella I 4,12:-:-
Salmonella enterica	BA1074		Young chicken	Citric acid	3156	Broth microdilution	37	18-24	Mueller Hinton broth (MHB)	10.1371/journal.pone.0209072	Salmonella I 4,12:-:-
Salmonella enterica	BA1075		Young chicken	Citric acid	3156	Broth microdilution	37	18-24	Mueller Hinton broth (MHB)	10.1371/journal.pone.0209072	Salmonella I 4,12:-:-
Salmonella enterica	BA1068		Cat	Citric acid	3156	Broth microdilution	37	18-24	Mueller Hinton broth (MHB)	10.1371/journal.pone.0209072	Salmonella I 4,12:r:-
Salmonella enterica	BA1069		Young chicken	Citric acid	3156	Broth microdilution	37	18-24	Mueller Hinton broth (MHB)	10.1371/journal.pone.0209072	Salmonella I 4,12:r:-
Salmonella enterica	BA1070		Young chicken	Citric acid	6312	Broth microdilution	37	18-24	Mueller Hinton broth (MHB)	10.1371/journal.pone.0209072	Salmonella I 4,12:r:-
Salmonella enterica	BA1071		Ground turkey	Citric acid	6312	Broth microdilution	37	18-24	Mueller Hinton broth (MHB)	10.1371/journal.pone.0209072	Salmonella I 4,12:r:-
Salmonella enterica	BA1041		Cow/bull	Citric acid	1578	Broth microdilution	37	18-24	Mueller Hinton broth (MHB)	10.1371/journal.pone.0209072	Salmonella I 9,12:-:-
Salmonella enterica	BA1042		Ground beef	Citric acid	3156	Broth microdilution	37	18-24	Mueller Hinton broth (MHB)	10.1371/journal.pone.0209072	Salmonella I 9,12:-:-
Salmonella enterica	BA1043		Dairy cattle	Citric acid	3156	Broth microdilution	37	18-24	Mueller Hinton broth (MHB)	10.1371/journal.pone.0209072	Salmonella I 9,12:-:-
Salmonella enterica	BA1044		Ground beef	Citric acid	3156	Broth microdilution	37	18-24	Mueller Hinton broth (MHB)	10.1371/journal.pone.0209072	Salmonella I 9,12:-:-
Salmonella enterica	BA1045		Ground beef	Citric acid	1578	Broth microdilution	37	18-24	Mueller Hinton broth (MHB)	10.1371/journal.pone.0209072	Salmonella I 9,12:-:-
Salmonella enterica	BA1046		Cattle	Citric acid	3156	Broth microdilution	37	18-24	Mueller Hinton broth (MHB)	10.1371/journal.pone.0209072	Salmonella I 9,12:-:-
Salmonella enterica	BA1047		Dairy cattle	Citric acid	3156	Broth microdilution	37	18-24	Mueller Hinton broth (MHB)	10.1371/journal.pone.0209072	Salmonella I 9,12:-:-
Salmonella enterica	BA1048		Ground beef	Citric acid	3156	Broth microdilution	37	18-24	Mueller Hinton broth (MHB)	10.1371/journal.pone.0209072	Salmonella I 9,12:-:-
Salmonella enterica	BA1001		Young chicken	Citric acid	3156	Broth microdilution	37	18-24	Mueller Hinton broth (MHB)	10.1371/journal.pone.0209072	Salmonella Kentucky
Salmonella enterica	BA1053		Swine	Citric acid	3156	Broth microdilution	37	18-24	Mueller Hinton broth (MHB)	10.1371/journal.pone.0209072	Salmonella Krefeld
Salmonella enterica	BA1054		Swine	Citric acid	3156	Broth microdilution	37	18-24	Mueller Hinton broth (MHB)	10.1371/journal.pone.0209072	Salmonella Krefeld
Salmonella enterica	BA1055		Market hog	Citric acid	3156	Broth microdilution	37	18-24	Mueller Hinton broth (MHB)	10.1371/journal.pone.0209072	Salmonella Krefeld
Salmonella enterica	BA1056		Swine	Citric acid	6312	Broth microdilution	37	18-24	Mueller Hinton broth (MHB)	10.1371/journal.pone.0209072	Salmonella Krefeld
Salmonella enterica	BA1057		Swine	Citric acid	6312	Broth microdilution	37	18-24	Mueller Hinton broth (MHB)	10.1371/journal.pone.0209072	Salmonella Krefeld
Salmonella enterica	BA1058		Market hog	Citric acid	6312	Broth microdilution	37	18-24	Mueller Hinton broth (MHB)	10.1371/journal.pone.0209072	Salmonella Krefeld
Salmonella enterica	BA1059		Swine	Citric acid	3156	Broth microdilution	37	18-24	Mueller Hinton broth (MHB)	10.1371/journal.pone.0209072	Salmonella Krefeld
Salmonella enterica	BA1060		Swine	Citric acid	3156	Broth microdilution	37	18-24	Mueller Hinton broth (MHB)	10.1371/journal.pone.0209072	Salmonella Krefeld
Salmonella enterica	BA1061		Swine	Citric acid	6312	Broth microdilution	37	18-24	Mueller Hinton broth (MHB)	10.1371/journal.pone.0209072	Salmonella Krefeld
Salmonella enterica	BA1005		Cow/bull	Citric acid	6312	Broth microdilution	37	18-24	Mueller Hinton broth (MHB)	10.1371/journal.pone.0209072	Salmonella Newport
Salmonella enterica	BA1006		Horse	Citric acid	12624	Broth microdilution	37	18-24	Mueller Hinton broth (MHB)	10.1371/journal.pone.0209072	Salmonella Newport
Salmonella enterica	BA1007		Ground beef	Citric acid	12624	Broth microdilution	37	18-24	Mueller Hinton broth (MHB)	10.1371/journal.pone.0209072	Salmonella Newport
Salmonella enterica	BA1008		Ground beef	Citric acid	12624	Broth microdilution	37	18-24	Mueller Hinton broth (MHB)	10.1371/journal.pone.0209072	Salmonella Newport
Salmonella enterica	BA1009		Cattle	Citric acid	12624	Broth microdilution	37	18-24	Mueller Hinton broth (MHB)	10.1371/journal.pone.0209072	Salmonella Newport
Salmonella enterica	BA1010		Dairy cattle	Citric acid	12624	Broth microdilution	37	18-24	Mueller Hinton broth (MHB)	10.1371/journal.pone.0209072	Salmonella Newport
Salmonella enterica	BA1011		Dog	Citric acid	12624	Broth microdilution	37	18-24	Mueller Hinton broth (MHB)	10.1371/journal.pone.0209072	Salmonella Newport
Salmonella enterica	BA1012		Cattle	Citric acid	12624	Broth microdilution	37	18-24	Mueller Hinton broth (MHB)	10.1371/journal.pone.0209072	Salmonella Newport
Salmonella enterica	BA1013		Environmental	Citric acid	6312	Broth microdilution	37	18-24	Mueller Hinton broth (MHB)	10.1371/journal.pone.0209072	Salmonella Newport
Salmonella enterica	BA1051		Young chicken	Citric acid	3156	Broth microdilution	37	18-24	Mueller Hinton broth (MHB)	10.1371/journal.pone.0209072	Salmonella Orion
Salmonella enterica	BA1052		Ground turkey	Citric acid	3156	Broth microdilution	37	18-24	Mueller Hinton broth (MHB)	10.1371/journal.pone.0209072	Salmonella Orion
Salmonella enterica	BA1076		Swine	Citric acid	3156	Broth microdilution	37	18-24	Mueller Hinton broth (MHB)	10.1371/journal.pone.0209072	Salmonella Putten
Salmonella enterica	BA1038		Young chicken	Citric acid	3156	Broth microdilution	37	18-24	Mueller Hinton broth (MHB)	10.1371/journal.pone.0209072	Salmonella Thompson
Salmonella enterica	BA1014		Ground beef	Citric acid	12624	Broth microdilution	37	18-24	Mueller Hinton broth (MHB)	10.1371/journal.pone.0209072	Salmonella Typhimurium
Salmonella enterica	BA1015		Swine	Citric acid	12624	Broth microdilution	37	18-24	Mueller Hinton broth (MHB)	10.1371/journal.pone.0209072	Salmonella Typhimurium
Salmonella enterica	BA1016		Cat	Citric acid	6312	Broth microdilution	37	18-24	Mueller Hinton broth (MHB)	10.1371/journal.pone.0209072	Salmonella Typhimurium
Salmonella enterica	BA1017		Young chicken	Citric acid	12624	Broth microdilution	37	18-24	Mueller Hinton broth (MHB)	10.1371/journal.pone.0209072	Salmonella Typhimurium
Salmonella enterica	BA1018		Market hog	Citric acid	3156	Broth microdilution	37	18-24	Mueller Hinton broth (MHB)	10.1371/journal.pone.0209072	Salmonella Typhimurium
Salmonella enterica	BA1019		Young chicken	Citric acid	3156	Broth microdilution	37	18-24	Mueller Hinton broth (MHB)	10.1371/journal.pone.0209072	Salmonella Typhimurium
Salmonella enterica	BA1020		Turkey	Citric acid	12624	Broth microdilution	37	18-24	Mueller Hinton broth (MHB)	10.1371/journal.pone.0209072	Salmonella Typhimurium
Salmonella enterica	BA1021		Turkey	Citric acid	12624	Broth microdilution	37	18-24	Mueller Hinton broth (MHB)	10.1371/journal.pone.0209072	Salmonella Typhimurium
Salmonella enterica	BA1022		Swine	Citric acid	12624	Broth microdilution	37	18-24	Mueller Hinton broth (MHB)	10.1371/journal.pone.0209072	Salmonella Typhimurium
Salmonella enterica	BA1034		Horse	Citric acid	3156	Broth microdilution	37	18-24	Mueller Hinton broth (MHB)	10.1371/journal.pone.0209072	Salmonella Uganda
Salmonella enterica	BA1035		Environmental	Citric acid	3156	Broth microdilution	37	18-24	Mueller Hinton broth (MHB)	10.1371/journal.pone.0209072	Salmonella Uganda
Salmonella enterica	BA1036		Cattle	Citric acid	6312	Broth microdilution	37	18-24	Mueller Hinton broth (MHB)	10.1371/journal.pone.0209072	Salmonella Uganda
Salmonella enterica	BA1037		Ground beef	Citric acid	3156	Broth microdilution	37	18-24	Mueller Hinton broth (MHB)	10.1371/journal.pone.0209072	Salmonella Uganda
Salmonella enterica	BA1039		Young chicken	Citric acid	3156	Broth microdilution	37	18-24	Mueller Hinton broth (MHB)	10.1371/journal.pone.0209072	Salmonella Worthington

## Sheet: Ethanol_(EtOH)_file
Species	strain	Geographical region	Source	Biocide	MIC (µg/mL)	method	Temperature (°C)	Incubation time (h)	media	doi	Comment
Listeria monocytogenes	CH-FAR-SO-B-104	Switzerland	Environment,Farm-soil	Ethanol (EtOH)	50	Broth microdilution	37	24	Tryptic soy agar (TSA)	10.1016/j.fm.2021.103757	Units in %, not µg/ml
Listeria monocytogenes	CH-FAR-UN-B-20	Switzerland	Environment,Farm-soil	Ethanol (EtOH)	50	Broth microdilution	37	24	Tryptic soy agar (TSA)	10.1016/j.fm.2021.103757	Units in %, not µg/ml
Listeria monocytogenes	CH-NAT-SO-38	Switzerland	Environment,Natural-Soil	Ethanol (EtOH)	25	Broth microdilution	37	24	Tryptic soy agar (TSA)	10.1016/j.fm.2021.103757	Units in %, not µg/ml
Listeria monocytogenes	CH-FAR-SO-B-65	Switzerland	Environment,Farm-soil	Ethanol (EtOH)	25	Broth microdilution	37	24	Tryptic soy agar (TSA)	10.1016/j.fm.2021.103757	Units in %, not µg/ml
Listeria monocytogenes	CH-FAR-SO-B-101	Switzerland	Environment,Farm-soil	Ethanol (EtOH)	50	Broth microdilution	37	24	Tryptic soy agar (TSA)	10.1016/j.fm.2021.103757	Units in %, not µg/ml
Listeria monocytogenes	CH-FAR-FE-G-42	Switzerland	Environment,Farm-soil	Ethanol (EtOH)	50	Broth microdilution	37	24	Tryptic soy agar (TSA)	10.1016/j.fm.2021.103757	Units in %, not µg/ml
Listeria monocytogenes	CH-FAR-UN-O-8	Switzerland	Environment,Farm-soil	Ethanol (EtOH)	25	Broth microdilution	37	24	Tryptic soy agar (TSA)	10.1016/j.fm.2021.103757	Units in %, not µg/ml
Listeria monocytogenes	DE-FAR-UN-G-42	Germany	Environment,Farm-soil	Ethanol (EtOH)	25	Broth microdilution	37	24	Tryptic soy agar (TSA)	10.1016/j.fm.2021.103757	Units in %, not µg/ml
Listeria monocytogenes	CH-OVI-CP-I-99	Switzerland	Farm-Animal	Ethanol (EtOH)	25	Broth microdilution	37	24	Tryptic soy agar (TSA)	10.1016/j.fm.2021.103757	Units in %, not µg/ml
Listeria monocytogenes	CH-BOV-CP-I-74	Switzerland	Farm-Animal	Ethanol (EtOH)	50	Broth microdilution	37	24	Tryptic soy agar (TSA)	10.1016/j.fm.2021.103757	Units in %, not µg/ml
Listeria monocytogenes	CH-GOA-CP-I-117	Switzerland	Farm-Animal	Ethanol (EtOH)	50	Broth microdilution	37	24	Tryptic soy agar (TSA)	10.1016/j.fm.2021.103757	Units in %, not µg/ml
Listeria monocytogenes	FR-DA-U-UN-482	France	Food,Dairy	Ethanol (EtOH)	50	Broth microdilution	37	24	Tryptic soy agar (TSA)	10.1016/j.fm.2021.103757	Units in %, not µg/ml
Listeria monocytogenes	FR-FI-U-UN-419	France	Food,Fish	Ethanol (EtOH)	25	Broth microdilution	37	24	Tryptic soy agar (TSA)	10.1016/j.fm.2021.103757	Units in %, not µg/ml
Listeria monocytogenes	FR-DA-U-UN-433	France	Food,Dairy	Ethanol (EtOH)	25	Broth microdilution	37	24	Tryptic soy agar (TSA)	10.1016/j.fm.2021.103757	Units in %, not µg/ml
Listeria monocytogenes	FR-DA-U-UN-423	France	Food,Dairy	Ethanol (EtOH)	25	Broth microdilution	37	24	Tryptic soy agar (TSA)	10.1016/j.fm.2021.103757	Units in %, not µg/ml
Listeria monocytogenes	FR-DA-U-UN-422	France	Food,Dairy	Ethanol (EtOH)	12.5	Broth microdilution	37	24	Tryptic soy agar (TSA)	10.1016/j.fm.2021.103757	Units in %, not µg/ml
Listeria monocytogenes	FR-DA-U-UN-416	France	Food,Dairy	Ethanol (EtOH)	25	Broth microdilution	37	24	Tryptic soy agar (TSA)	10.1016/j.fm.2021.103757	Units in %, not µg/ml
Listeria monocytogenes	FR-FI-U-UN-440	France	Food,Fish	Ethanol (EtOH)	25	Broth microdilution	37	24	Tryptic soy agar (TSA)	10.1016/j.fm.2021.103757	Units in %, not µg/ml
Listeria monocytogenes	FR-FI-U-UN-447	France	Food,Fish	Ethanol (EtOH)	25	Broth microdilution	37	24	Tryptic soy agar (TSA)	10.1016/j.fm.2021.103757	Units in %, not µg/ml
Listeria monocytogenes	FR-FI-U-UN-450	France	Food,Fish	Ethanol (EtOH)	25	Broth microdilution	37	24	Tryptic soy agar (TSA)	10.1016/j.fm.2021.103757	Units in %, not µg/ml
Listeria monocytogenes	FR-FI-U-UN-445	France	Food,Fish	Ethanol (EtOH)	25	Broth microdilution	37	24	Tryptic soy agar (TSA)	10.1016/j.fm.2021.103757	Units in %, not µg/ml
Listeria monocytogenes	FR-FI-U-UN-453	France	Food,Fish	Ethanol (EtOH)	25	Broth microdilution	37	24	Tryptic soy agar (TSA)	10.1016/j.fm.2021.103757	Units in %, not µg/ml
Listeria monocytogenes	FR-FI-U-UN-459	France	Food,Fish	Ethanol (EtOH)	25	Broth microdilution	37	24	Tryptic soy agar (TSA)	10.1016/j.fm.2021.103757	Units in %, not µg/ml
Listeria monocytogenes	FR-FI-U-UN-462	France	Food,Fish	Ethanol (EtOH)	50	Broth microdilution	37	24	Tryptic soy agar (TSA)	10.1016/j.fm.2021.103757	Units in %, not µg/ml
Listeria monocytogenes	FR-ME-U-UN-465	France	Food,Meat	Ethanol (EtOH)	25	Broth microdilution	37	24	Tryptic soy agar (TSA)	10.1016/j.fm.2021.103757	Units in %, not µg/ml
Listeria monocytogenes	FR-ME-U-UN-466	France	Food,Meat	Ethanol (EtOH)	25	Broth microdilution	37	24	Tryptic soy agar (TSA)	10.1016/j.fm.2021.103757	Units in %, not µg/ml
Listeria monocytogenes	FR-ME-U-UN-425	France	Food,Meat	Ethanol (EtOH)	25	Broth microdilution	37	24	Tryptic soy agar (TSA)	10.1016/j.fm.2021.103757	Units in %, not µg/ml
Listeria monocytogenes	FR-ME-U-UN-471	France	Food,Meat	Ethanol (EtOH)	25	Broth microdilution	37	24	Tryptic soy agar (TSA)	10.1016/j.fm.2021.103757	Units in %, not µg/ml
Listeria monocytogenes	FR-ME-U-UN-472	France	Food,Meat	Ethanol (EtOH)	50	Broth microdilution	37	24	Tryptic soy agar (TSA)	10.1016/j.fm.2021.103757	Units in %, not µg/ml
Listeria monocytogenes	FR-ME-U-UN-473	France	Food,Meat	Ethanol (EtOH)	50	Broth microdilution	37	24	Tryptic soy agar (TSA)	10.1016/j.fm.2021.103757	Units in %, not µg/ml
Listeria monocytogenes	FR-VE-U-UN-434	France	Food,Vegetable	Ethanol (EtOH)	12.5	Broth microdilution	37	24	Tryptic soy agar (TSA)	10.1016/j.fm.2021.103757	Units in %, not µg/ml
Listeria monocytogenes	FR-ME-U-UN-446	France	Food,Meat	Ethanol (EtOH)	25	Broth microdilution	37	24	Tryptic soy agar (TSA)	10.1016/j.fm.2021.103757	Units in %, not µg/ml
Listeria monocytogenes	FR-ME-U-UN-452	France	Food,Meat	Ethanol (EtOH)	25	Broth microdilution	37	24	Tryptic soy agar (TSA)	10.1016/j.fm.2021.103757	Units in %, not µg/ml
Listeria monocytogenes	FR-DA-U-UN-441	France	Food,Dairy	Ethanol (EtOH)	25	Broth microdilution	37	24	Tryptic soy agar (TSA)	10.1016/j.fm.2021.103757	Units in %, not µg/ml
Listeria monocytogenes	FR-ME-U-UN-458	France	Food,Meat	Ethanol (EtOH)	25	Broth microdilution	37	24	Tryptic soy agar (TSA)	10.1016/j.fm.2021.103757	Units in %, not µg/ml
Listeria monocytogenes	FR-ME-U-UN-467	France	Food,Meat	Ethanol (EtOH)	25	Broth microdilution	37	24	Tryptic soy agar (TSA)	10.1016/j.fm.2021.103757	Units in %, not µg/ml
Listeria monocytogenes	FR-FI-U-UN-418	France	Food,Fish	Ethanol (EtOH)	12.5	Broth microdilution	37	24	Tryptic soy agar (TSA)	10.1016/j.fm.2021.103757	Units in %, not µg/ml
Listeria monocytogenes	FR-VE-U-UN-468	France	Food,Vegetable	Ethanol (EtOH)	25	Broth microdilution	37	24	Tryptic soy agar (TSA)	10.1016/j.fm.2021.103757	Units in %, not µg/ml
Listeria monocytogenes	FR-FI-U-UN-438	France	Food,Fish	Ethanol (EtOH)	25	Broth microdilution	37	24	Tryptic soy agar (TSA)	10.1016/j.fm.2021.103757	Units in %, not µg/ml
Listeria monocytogenes	FR-FI-U-UN-437	France	Food,Fish	Ethanol (EtOH)	12.5	Broth microdilution	37	24	Tryptic soy agar (TSA)	10.1016/j.fm.2021.103757	Units in %, not µg/ml
Listeria monocytogenes	FR-VE-U-UN-417	France	Food,Vegetable	Ethanol (EtOH)	25	Broth microdilution	37	24	Tryptic soy agar (TSA)	10.1016/j.fm.2021.103757	Units in %, not µg/ml
Listeria monocytogenes	FR-DA-U-UN-442	France	Food,Dairy	Ethanol (EtOH)	12.5	Broth microdilution	37	24	Tryptic soy agar (TSA)	10.1016/j.fm.2021.103757	Units in %, not µg/ml
Listeria monocytogenes	FR-VE-U-UN-456	France	Food,Vegetable	Ethanol (EtOH)	25	Broth microdilution	37	24	Tryptic soy agar (TSA)	10.1016/j.fm.2021.103757	Units in %, not µg/ml
Listeria monocytogenes	FR-VE-U-UN-432	France	Food,Vegetable	Ethanol (EtOH)	25	Broth microdilution	37	24	Tryptic soy agar (TSA)	10.1016/j.fm.2021.103757	Units in %, not µg/ml
Listeria monocytogenes	FR-FI-U-UN-427	France	Food,Fish	Ethanol (EtOH)	50	Broth microdilution	37	24	Tryptic soy agar (TSA)	10.1016/j.fm.2021.103757	Units in %, not µg/ml
Listeria monocytogenes	DN-FI-U-UN-118	France	Food,Fish	Ethanol (EtOH)	50	Broth microdilution	37	24	Tryptic soy agar (TSA)	10.1016/j.fm.2021.103757	Units in %, not µg/ml
Listeria monocytogenes	FR-VE-U-UN-457	France	Food,Vegetable	Ethanol (EtOH)	25	Broth microdilution	37	24	Tryptic soy agar (TSA)	10.1016/j.fm.2021.103757	Units in %, not µg/ml
Listeria monocytogenes	FR-VE-U-UN-455	France	Food,Vegetable	Ethanol (EtOH)	12.5	Broth microdilution	37	24	Tryptic soy agar (TSA)	10.1016/j.fm.2021.103757	Units in %, not µg/ml
Listeria monocytogenes	FR-VE-U-UN-469	France	Food,Vegetable	Ethanol (EtOH)	25	Broth microdilution	37	24	Tryptic soy agar (TSA)	10.1016/j.fm.2021.103757	Units in %, not µg/ml
Listeria monocytogenes	FR-VE-U-UN-430	France	Food,Vegetable	Ethanol (EtOH)	25	Broth microdilution	37	24	Tryptic soy agar (TSA)	10.1016/j.fm.2021.103757	Units in %, not µg/ml
Listeria monocytogenes	FR-FI-U-UN-460	France	Food,Fish	Ethanol (EtOH)	25	Broth microdilution	37	24	Tryptic soy agar (TSA)	10.1016/j.fm.2021.103757	Units in %, not µg/ml
Listeria monocytogenes	FR-VE-U-UN-464	France	Food,Vegetable	Ethanol (EtOH)	12.5	Broth microdilution	37	24	Tryptic soy agar (TSA)	10.1016/j.fm.2021.103757	Units in %, not µg/ml
Listeria monocytogenes	FR-VE-U-UN-461	France	Food,Vegetable	Ethanol (EtOH)	50	Broth microdilution	37	24	Tryptic soy agar (TSA)	10.1016/j.fm.2021.103757	Units in %, not µg/ml
Listeria monocytogenes	FR-ME-U-UN-454	France	Food,Meat	Ethanol (EtOH)	25	Broth microdilution	37	24	Tryptic soy agar (TSA)	10.1016/j.fm.2021.103757	Units in %, not µg/ml
Listeria monocytogenes	DN-DA-U-UN-117	France	Food,Dairy	Ethanol (EtOH)	12.5	Broth microdilution	37	24	Tryptic soy agar (TSA)	10.1016/j.fm.2021.103757	Units in %, not µg/ml
Listeria monocytogenes	FR-VE-U-UN-424	France	Food,Vegetable	Ethanol (EtOH)	25	Broth microdilution	37	24	Tryptic soy agar (TSA)	10.1016/j.fm.2021.103757	Units in %, not µg/ml
Listeria monocytogenes	FR-DA-U-CH-726	France	Food,Meat	Ethanol (EtOH)	50	Broth microdilution	37	24	Tryptic soy agar (TSA)	10.1016/j.fm.2021.103757	Units in %, not µg/ml
Listeria monocytogenes	FR-VE-U-UN-451	France	Food,Vegetable	Ethanol (EtOH)	25	Broth microdilution	37	24	Tryptic soy agar (TSA)	10.1016/j.fm.2021.103757	Units in %, not µg/ml
Listeria monocytogenes	FR-ME-U-UN-727	France	Food,Meat	Ethanol (EtOH)	25	Broth microdilution	37	24	Tryptic soy agar (TSA)	10.1016/j.fm.2021.103757	Units in %, not µg/ml
Listeria monocytogenes	FR-ME-U-UN-444	France	Food,Meat	Ethanol (EtOH)	12.5	Broth microdilution	37	24	Tryptic soy agar (TSA)	10.1016/j.fm.2021.103757	Units in %, not µg/ml
Listeria monocytogenes	FR-ME-U-UN-448	France	Food,Meat	Ethanol (EtOH)	25	Broth microdilution	37	24	Tryptic soy agar (TSA)	10.1016/j.fm.2021.103757	Units in %, not µg/ml
Listeria monocytogenes	FR-FI-U-UN-426	France	Food,Fish	Ethanol (EtOH)	50	Broth microdilution	37	24	Tryptic soy agar (TSA)	10.1016/j.fm.2021.103757	Units in %, not µg/ml
Listeria monocytogenes	AT-FAR-CF-1	Austria	Environment,Farm-soil	Ethanol (EtOH)	50	Broth microdilution	37	24	Tryptic soy agar (TSA)	10.1016/j.fm.2021.103757	Units in %, not µg/ml
Listeria monocytogenes	CZ-FAR-CF-54	Czech-Republic	Environment,Farm-soil	Ethanol (EtOH)	12.5	Broth microdilution	37	24	Tryptic soy agar (TSA)	10.1016/j.fm.2021.103757	Units in %, not µg/ml
Listeria monocytogenes	CZ-NAT-SO-15	Czech-Republic	Environment,Natural-Soil	Ethanol (EtOH)	25	Broth microdilution	37	24	Tryptic soy agar (TSA)	10.1016/j.fm.2021.103757	Units in %, not µg/ml
Listeria monocytogenes	CZ-NAT-SO-22	Czech-Republic	Environment,Natural-Soil	Ethanol (EtOH)	25	Broth microdilution	37	24	Tryptic soy agar (TSA)	10.1016/j.fm.2021.103757	Units in %, not µg/ml
Listeria monocytogenes	CZ-NAT-SO-23	Czech-Republic	Environment,Natural-Soil	Ethanol (EtOH)	6.25	Broth microdilution	37	24	Tryptic soy agar (TSA)	10.1016/j.fm.2021.103757	Units in %, not µg/ml
Listeria monocytogenes	CZ-NAT-SO-32	Czech-Republic	Environment,Natural-Soil	Ethanol (EtOH)	12.5	Broth microdilution	37	24	Tryptic soy agar (TSA)	10.1016/j.fm.2021.103757	Units in %, not µg/ml
Listeria monocytogenes	CZ-NAT-SO-36	Czech-Republic	Environment,Natural-Soil	Ethanol (EtOH)	50	Broth microdilution	37	24	Tryptic soy agar (TSA)	10.1016/j.fm.2021.103757	Units in %, not µg/ml
Listeria monocytogenes	CZ-NAT-SO-37	Czech-Republic	Environment,Natural-Soil	Ethanol (EtOH)	12.5	Broth microdilution	37	24	Tryptic soy agar (TSA)	10.1016/j.fm.2021.103757	Units in %, not µg/ml
Listeria monocytogenes	CZ-NAT-SO-38	Czech-Republic	Environment,Natural-Soil	Ethanol (EtOH)	50	Broth microdilution	37	24	Tryptic soy agar (TSA)	10.1016/j.fm.2021.103757	Units in %, not µg/ml
Listeria monocytogenes	CZ-OTH-UN-8	Czech-Republic	Animal	Ethanol (EtOH)	50	Broth microdilution	37	24	Tryptic soy agar (TSA)	10.1016/j.fm.2021.103757	Units in %, not µg/ml
Listeria monocytogenes	CZ-OVI-UN-2	Czech-Republic	Farm-Animal	Ethanol (EtOH)	25	Broth microdilution	37	24	Tryptic soy agar (TSA)	10.1016/j.fm.2021.103757	Units in %, not µg/ml
Listeria monocytogenes	DE-RDE-CP-13	Germany	Wild-Animal	Ethanol (EtOH)	25	Broth microdilution	37	24	Tryptic soy agar (TSA)	10.1016/j.fm.2021.103757	Units in %, not µg/ml
Listeria monocytogenes	DE-RDE-CP-7	Germany	Wild-Animal	Ethanol (EtOH)	50	Broth microdilution	37	24	Tryptic soy agar (TSA)	10.1016/j.fm.2021.103757	Units in %, not µg/ml
Listeria monocytogenes	DE-RDE-FE-14	Germany	Wild-Animal	Ethanol (EtOH)	50	Broth microdilution	37	24	Tryptic soy agar (TSA)	10.1016/j.fm.2021.103757	Units in %, not µg/ml
Listeria monocytogenes	DE-RDE-FE-17	Germany	Wild-Animal	Ethanol (EtOH)	25	Broth microdilution	37	24	Tryptic soy agar (TSA)	10.1016/j.fm.2021.103757	Units in %, not µg/ml
Listeria monocytogenes	DE-RDE-FE-8	Germany	Wild-Animal	Ethanol (EtOH)	25	Broth microdilution	37	24	Tryptic soy agar (TSA)	10.1016/j.fm.2021.103757	Units in %, not µg/ml
Listeria monocytogenes	DE-WBO-CP-23	Germany	Wild-Animal	Ethanol (EtOH)	50	Broth microdilution	37	24	Tryptic soy agar (TSA)	10.1016/j.fm.2021.103757	Units in %, not µg/ml
Listeria monocytogenes	DE-WBO-FE-24	Germany	Wild-Animal	Ethanol (EtOH)	50	Broth microdilution	37	24	Tryptic soy agar (TSA)	10.1016/j.fm.2021.103757	Units in %, not µg/ml
Listeria monocytogenes	DE-WBO-UN-34	Germany	Wild-Animal	Ethanol (EtOH)	25	Broth microdilution	37	24	Tryptic soy agar (TSA)	10.1016/j.fm.2021.103757	Units in %, not µg/ml
Listeria monocytogenes	ES-BOV-FE-1	Spain	Farm-Animal	Ethanol (EtOH)	12.5	Broth microdilution	37	24	Tryptic soy agar (TSA)	10.1016/j.fm.2021.103757	Units in %, not µg/ml
Listeria monocytogenes	FI-BIR-FE-U-37	Finland	Wild-Animal	Ethanol (EtOH)	25	Broth microdilution	37	24	Tryptic soy agar (TSA)	10.1016/j.fm.2021.103757	Units in %, not µg/ml
Listeria monocytogenes	FI-BIR-FE-U-4	Finland	Wild-Animal	Ethanol (EtOH)	12.5	Broth microdilution	37	24	Tryptic soy agar (TSA)	10.1016/j.fm.2021.103757	Units in %, not µg/ml
Listeria monocytogenes	FI-BIR-FE-U-40	Finland	Wild-Animal	Ethanol (EtOH)	25	Broth microdilution	37	24	Tryptic soy agar (TSA)	10.1016/j.fm.2021.103757	Units in %, not µg/ml
Listeria monocytogenes	FI-BIR-FE-U-55	Finland	Wild-Animal	Ethanol (EtOH)	25	Broth microdilution	37	24	Tryptic soy agar (TSA)	10.1016/j.fm.2021.103757	Units in %, not µg/ml
Listeria monocytogenes	FI-BOV-CP-I-58	Finland	Farm-Animal	Ethanol (EtOH)	12.5	Broth microdilution	37	24	Tryptic soy agar (TSA)	10.1016/j.fm.2021.103757	Units in %, not µg/ml
Listeria monocytogenes	FR-DA-U-UN-431	France	Food,Dairy	Ethanol (EtOH)	12.5	Broth microdilution	37	24	Tryptic soy agar (TSA)	10.1016/j.fm.2021.103757	Units in %, not µg/ml
Listeria monocytogenes	FR-DA-U-UN-443	France	Food,Dairy	Ethanol (EtOH)	12.5	Broth microdilution	37	24	Tryptic soy agar (TSA)	10.1016/j.fm.2021.103757	Units in %, not µg/ml
Listeria monocytogenes	FR-DA-U-UN-478	France	Food,Dairy	Ethanol (EtOH)	50	Broth microdilution	37	24	Tryptic soy agar (TSA)	10.1016/j.fm.2021.103757	Units in %, not µg/ml
Listeria monocytogenes	FR-FAR-AS-B-5	France	Environment,Farm-soil	Ethanol (EtOH)	25	Broth microdilution	37	24	Tryptic soy agar (TSA)	10.1016/j.fm.2021.103757	Units in %, not µg/ml
Listeria monocytogenes	FR-FAR-AS-P-8	France	Environment,Farm-soil	Ethanol (EtOH)	25	Broth microdilution	37	24	Tryptic soy agar (TSA)	10.1016/j.fm.2021.103757	Units in %, not µg/ml
Listeria monocytogenes	FR-FAR-SO-B-81	France	Environment,Farm-soil	Ethanol (EtOH)	50	Broth microdilution	37	24	Tryptic soy agar (TSA)	10.1016/j.fm.2021.103757	Units in %, not µg/ml
Listeria monocytogenes	FR-FI-U-UN-435	France	Food,Fish	Ethanol (EtOH)	25	Broth microdilution	37	24	Tryptic soy agar (TSA)	10.1016/j.fm.2021.103757	Units in %, not µg/ml
Listeria monocytogenes	FR-FI-U-UN-476	France	Food,Fish	Ethanol (EtOH)	50	Broth microdilution	37	24	Tryptic soy agar (TSA)	10.1016/j.fm.2021.103757	Units in %, not µg/ml
Listeria monocytogenes	FR-ME-U-UN-483	France	Food,Meat	Ethanol (EtOH)	25	Broth microdilution	37	24	Tryptic soy agar (TSA)	10.1016/j.fm.2021.103757	Units in %, not µg/ml
Listeria monocytogenes	FR-ME-U-UN-484	France	Food,Meat	Ethanol (EtOH)	50	Broth microdilution	37	24	Tryptic soy agar (TSA)	10.1016/j.fm.2021.103757	Units in %, not µg/ml
Listeria monocytogenes	FR-ME-U-UN-485	France	Food,Meat	Ethanol (EtOH)	25	Broth microdilution	37	24	Tryptic soy agar (TSA)	10.1016/j.fm.2021.103757	Units in %, not µg/ml
Listeria monocytogenes	FR-FAR-MA-1	France	Environment,Farm-soil	Ethanol (EtOH)	25	Broth microdilution	37	24	Tryptic soy agar (TSA)	10.1016/j.fm.2021.103757	Units in %, not µg/ml
Listeria monocytogenes	FR-FAR-PC-1	France	Environment,Farm-soil	Ethanol (EtOH)	25	Broth microdilution	37	24	Tryptic soy agar (TSA)	10.1016/j.fm.2021.103757	Units in %, not µg/ml
Listeria monocytogenes	FR-NAT-U-1	France	Environment,Natural-Soil	Ethanol (EtOH)	50	Broth microdilution	37	24	Tryptic soy agar (TSA)	10.1016/j.fm.2021.103757	Units in %, not µg/ml
Listeria monocytogenes	FR-NAT-UN-1	France	Environment,Natural-Soil	Ethanol (EtOH)	12.5	Broth microdilution	37	24	Tryptic soy agar (TSA)	10.1016/j.fm.2021.103757	Units in %, not µg/ml
Listeria monocytogenes	FR-NAT-UN-2	France	Environment,Natural-Soil	Ethanol (EtOH)	50	Broth microdilution	37	24	Tryptic soy agar (TSA)	10.1016/j.fm.2021.103757	Units in %, not µg/ml
Listeria monocytogenes	FR-VE-U-UN-439	France	Food,Vegetable	Ethanol (EtOH)	12.5	Broth microdilution	37	24	Tryptic soy agar (TSA)	10.1016/j.fm.2021.103757	Units in %, not µg/ml
Listeria monocytogenes	FR-VE-U-UN-463	France	Food,Vegetable	Ethanol (EtOH)	25	Broth microdilution	37	24	Tryptic soy agar (TSA)	10.1016/j.fm.2021.103757	Units in %, not µg/ml
Listeria monocytogenes	FR-VE-U-UN-470	France	Food,Vegetable	Ethanol (EtOH)	25	Broth microdilution	37	24	Tryptic soy agar (TSA)	10.1016/j.fm.2021.103757	Units in %, not µg/ml
Listeria monocytogenes	FR-VE-U-UN-475	France	Food,Vegetables	Ethanol (EtOH)	50	Broth microdilution	37	24	Tryptic soy agar (TSA)	10.1016/j.fm.2021.103757	Units in %, not µg/ml
Listeria monocytogenes	IT-FOX-FE-63	Italy	Wild-Animal	Ethanol (EtOH)	50	Broth microdilution	37	24	Tryptic soy agar (TSA)	10.1016/j.fm.2021.103757	Units in %, not µg/ml
Listeria monocytogenes	IT-NAT-SO-1	Italy	Environment,Natural-Water	Ethanol (EtOH)	50	Broth microdilution	37	24	Tryptic soy agar (TSA)	10.1016/j.fm.2021.103757	Units in %, not µg/ml
Listeria monocytogenes	IT-NAT-SO-3	Italy	Environment,Natural-Water	Ethanol (EtOH)	50	Broth microdilution	37	24	Tryptic soy agar (TSA)	10.1016/j.fm.2021.103757	Units in %, not µg/ml
Listeria monocytogenes	LV-BOV-CP-11	Latvia	Farm-Animal	Ethanol (EtOH)	50	Broth microdilution	37	24	Tryptic soy agar (TSA)	10.1016/j.fm.2021.103757	Units in %, not µg/ml
Listeria monocytogenes	LV-BOV-CP-17	Latvia	Farm-Animal	Ethanol (EtOH)	25	Broth microdilution	37	24	Tryptic soy agar (TSA)	10.1016/j.fm.2021.103757	Units in %, not µg/ml
Listeria monocytogenes	LV-BOV-CP-29	Latvia	Farm-Animal	Ethanol (EtOH)	50	Broth microdilution	37	24	Tryptic soy agar (TSA)	10.1016/j.fm.2021.103757	Units in %, not µg/ml
Listeria monocytogenes	LV-BOV-CP-6	Latvia	Farm-Animal	Ethanol (EtOH)	25	Broth microdilution	37	24	Tryptic soy agar (TSA)	10.1016/j.fm.2021.103757	Units in %, not µg/ml
Listeria monocytogenes	LV-GOA-CP-26	Latvia	Farm-Animal	Ethanol (EtOH)	25	Broth microdilution	37	24	Tryptic soy agar (TSA)	10.1016/j.fm.2021.103757	Units in %, not µg/ml
Listeria monocytogenes	LV-OVI-CP-8	Latvia	Farm-Animal	Ethanol (EtOH)	50	Broth microdilution	37	24	Tryptic soy agar (TSA)	10.1016/j.fm.2021.103757	Units in %, not µg/ml
Listeria monocytogenes	LV-PIG-CP-18	Latvia	Farm-Animal	Ethanol (EtOH)	25	Broth microdilution	37	24	Tryptic soy agar (TSA)	10.1016/j.fm.2021.103757	Units in %, not µg/ml
Listeria monocytogenes	NL-GOA-UN-19	Netherlands	Farm-Animal	Ethanol (EtOH)	50	Broth microdilution	37	24	Tryptic soy agar (TSA)	10.1016/j.fm.2021.103757	Units in %, not µg/ml
Listeria monocytogenes	NL-GOA-UN-2	Netherlands	Farm-Animal	Ethanol (EtOH)	50	Broth microdilution	37	24	Tryptic soy agar (TSA)	10.1016/j.fm.2021.103757	Units in %, not µg/ml
Listeria monocytogenes	NO-DEE-FE-1	Norway	Wild-Animal	Ethanol (EtOH)	25	Broth microdilution	37	24	Tryptic soy agar (TSA)	10.1016/j.fm.2021.103757	Units in %, not µg/ml
Listeria monocytogenes	NO-DEE-FE-3	Norway	Wild-Animal	Ethanol (EtOH)	25	Broth microdilution	37	24	Tryptic soy agar (TSA)	10.1016/j.fm.2021.103757	Units in %, not µg/ml
Listeria monocytogenes	NO-OTH-O-13	Norway	Animal	Ethanol (EtOH)	50	Broth microdilution	37	24	Tryptic soy agar (TSA)	10.1016/j.fm.2021.103757	Units in %, not µg/ml
Listeria monocytogenes	NO-OTH-O-15	Norway	Animal	Ethanol (EtOH)	25	Broth microdilution	37	24	Tryptic soy agar (TSA)	10.1016/j.fm.2021.103757	Units in %, not µg/ml
Listeria monocytogenes	NO-OTH-O-19	Norway	Animal	Ethanol (EtOH)	25	Broth microdilution	37	24	Tryptic soy agar (TSA)	10.1016/j.fm.2021.103757	Units in %, not µg/ml
Listeria monocytogenes	NO-OTH-O-20	Norway	Animal	Ethanol (EtOH)	50	Broth microdilution	37	24	Tryptic soy agar (TSA)	10.1016/j.fm.2021.103757	Units in %, not µg/ml
Listeria monocytogenes	NO-OTH-O-28	Norway	Animal	Ethanol (EtOH)	25	Broth microdilution	37	24	Tryptic soy agar (TSA)	10.1016/j.fm.2021.103757	Units in %, not µg/ml
Listeria monocytogenes	NO-OTH-O-31	Norway	Animal	Ethanol (EtOH)	25	Broth microdilution	37	24	Tryptic soy agar (TSA)	10.1016/j.fm.2021.103757	Units in %, not µg/ml
Listeria monocytogenes	NO-OTH-O-33	Norway	Animal	Ethanol (EtOH)	12.5	Broth microdilution	37	24	Tryptic soy agar (TSA)	10.1016/j.fm.2021.103757	Units in %, not µg/ml
Listeria monocytogenes	NO-OTH-O-5	Norway	Animal	Ethanol (EtOH)	50	Broth microdilution	37	24	Tryptic soy agar (TSA)	10.1016/j.fm.2021.103757	Units in %, not µg/ml
Listeria monocytogenes	NO-OTH-O-7	Norway	Animal	Ethanol (EtOH)	50	Broth microdilution	37	24	Tryptic soy agar (TSA)	10.1016/j.fm.2021.103757	Units in %, not µg/ml
Listeria monocytogenes	NO-OTH-O-8	Norway	Animal	Ethanol (EtOH)	50	Broth microdilution	37	24	Tryptic soy agar (TSA)	10.1016/j.fm.2021.103757	Units in %, not µg/ml
Listeria monocytogenes	PL-FAR-GL-12	Poland	Environment,Farm-soil	Ethanol (EtOH)	25	Broth microdilution	37	24	Tryptic soy agar (TSA)	10.1016/j.fm.2021.103757	Units in %, not µg/ml
Listeria monocytogenes	PL-FAR-GL-14	Poland	Environment,Farm-soil	Ethanol (EtOH)	50	Broth microdilution	37	24	Tryptic soy agar (TSA)	10.1016/j.fm.2021.103757	Units in %, not µg/ml
Listeria monocytogenes	PL-NAT-SO-1	Poland	Environment,Natural-Soil	Ethanol (EtOH)	12.5	Broth microdilution	37	24	Tryptic soy agar (TSA)	10.1016/j.fm.2021.103757	Units in %, not µg/ml
Listeria monocytogenes	PL-NAT-SO-18	Poland	Environment,Natural-Soil	Ethanol (EtOH)	12.5	Broth microdilution	37	24	Tryptic soy agar (TSA)	10.1016/j.fm.2021.103757	Units in %, not µg/ml
Listeria monocytogenes	SE-RDE-CP-2	Sweden	Wild-Animal	Ethanol (EtOH)	25	Broth microdilution	37	24	Tryptic soy agar (TSA)	10.1016/j.fm.2021.103757	Units in %, not µg/ml
Listeria monocytogenes	SE-RDE-CP-7	Sweden	Wild-Animal	Ethanol (EtOH)	50	Broth microdilution	37	24	Tryptic soy agar (TSA)	10.1016/j.fm.2021.103757	Units in %, not µg/ml
Listeria monocytogenes	SI-FAR-WT-51	Slovenia	Environment,Farm-water	Ethanol (EtOH)	50	Broth microdilution	37	24	Tryptic soy agar (TSA)	10.1016/j.fm.2021.103757	Units in %, not µg/ml
Listeria monocytogenes	SI-OTH-CP-I-7	Slovenia	Animal	Ethanol (EtOH)	50	Broth microdilution	37	24	Tryptic soy agar (TSA)	10.1016/j.fm.2021.103757	Units in %, not µg/ml
Listeria monocytogenes	SI-OVI-CP-I-18	Slovenia	Farm-Animal	Ethanol (EtOH)	25	Broth microdilution	37	24	Tryptic soy agar (TSA)	10.1016/j.fm.2021.103757	Units in %, not µg/ml
Listeria monocytogenes	CZ-NAT-SO-19	Czech-Republic	Environment,Natural-Soil	Ethanol (EtOH)	12.5	Broth microdilution	37	24	Tryptic soy agar (TSA)	10.1016/j.fm.2021.103757	Units in %, not µg/ml
Listeria monocytogenes	FR-DA-U-UN-415	France	Food,Dairy	Ethanol (EtOH)	50	Broth microdilution	37	24	Tryptic soy agar (TSA)	10.1016/j.fm.2021.103757	Units in %, not µg/ml
Listeria monocytogenes	FR-VE-U-UN-407	France	Food,Vegetable	Ethanol (EtOH)	50	Broth microdilution	37	24	Tryptic soy agar (TSA)	10.1016/j.fm.2021.103757	Units in %, not µg/ml
Listeria monocytogenes	FR-DA-U-UN-408	France	Food,Dairy	Ethanol (EtOH)	25	Broth microdilution	37	24	Tryptic soy agar (TSA)	10.1016/j.fm.2021.103757	Units in %, not µg/ml
Listeria monocytogenes	UK-VE-U-UN-93	UK	Food,Vegetable	Ethanol (EtOH)	50	Broth microdilution	37	24	Tryptic soy agar (TSA)	10.1016/j.fm.2021.103757	Units in %, not µg/ml
Listeria monocytogenes	UK-VE-U-UN-90	UK	Food,Vegetable	Ethanol (EtOH)	50	Broth microdilution	37	24	Tryptic soy agar (TSA)	10.1016/j.fm.2021.103757	Units in %, not µg/ml
Listeria monocytogenes	UK-VE-U-UN-91	UK	Food,Vegetable	Ethanol (EtOH)	25	Broth microdilution	37	24	Tryptic soy agar (TSA)	10.1016/j.fm.2021.103757	Units in %, not µg/ml
Listeria monocytogenes	FR-BOV-CP-I-101	France	Farm-Animal	Ethanol (EtOH)	50	Broth microdilution	37	24	Tryptic soy agar (TSA)	10.1016/j.fm.2021.103757	Units in %, not µg/ml
Listeria monocytogenes	FR-BOV-CP-I-123	France	Farm-Animal	Ethanol (EtOH)	50	Broth microdilution	37	24	Tryptic soy agar (TSA)	10.1016/j.fm.2021.103757	Units in %, not µg/ml
Listeria monocytogenes	FR-BOV-CP-I-159	France	Farm-Animal	Ethanol (EtOH)	50	Broth microdilution	37	24	Tryptic soy agar (TSA)	10.1016/j.fm.2021.103757	Units in %, not µg/ml
Listeria monocytogenes	FR-BOV-CP-I-160	France	Farm-Animal	Ethanol (EtOH)	50	Broth microdilution	37	24	Tryptic soy agar (TSA)	10.1016/j.fm.2021.103757	Units in %, not µg/ml
Listeria monocytogenes	FR-BOV-CP-I-55	France	Farm-Animal	Ethanol (EtOH)	50	Broth microdilution	37	24	Tryptic soy agar (TSA)	10.1016/j.fm.2021.103757	Units in %, not µg/ml
Listeria monocytogenes	FR-BOV-CP-I-58	France	Farm-Animal	Ethanol (EtOH)	50	Broth microdilution	37	24	Tryptic soy agar (TSA)	10.1016/j.fm.2021.103757	Units in %, not µg/ml
Listeria monocytogenes	FR-BOV-CP-I-83	France	Farm-Animal	Ethanol (EtOH)	50	Broth microdilution	37	24	Tryptic soy agar (TSA)	10.1016/j.fm.2021.103757	Units in %, not µg/ml
Listeria monocytogenes	FR-BOV-CP-I-98	France	Farm-Animal	Ethanol (EtOH)	50	Broth microdilution	37	24	Tryptic soy agar (TSA)	10.1016/j.fm.2021.103757	Units in %, not µg/ml
Listeria monocytogenes	FR-PIG-UN-34	France	Farm-Animal	Ethanol (EtOH)	25	Broth microdilution	37	24	Tryptic soy agar (TSA)	10.1016/j.fm.2021.103757	Units in %, not µg/ml
Listeria monocytogenes	IT-OTH-CP-36	Italy	Animal	Ethanol (EtOH)	50	Broth microdilution	37	24	Tryptic soy agar (TSA)	10.1016/j.fm.2021.103757	Units in %, not µg/ml
Listeria monocytogenes	IT-PIG-FE-22	Italy	Wild-Animal	Ethanol (EtOH)	50	Broth microdilution	37	24	Tryptic soy agar (TSA)	10.1016/j.fm.2021.103757	Units in %, not µg/ml
Listeria monocytogenes	SI-BOV-CP-I-71	Slovenia	Farm-Animal	Ethanol (EtOH)	25	Broth microdilution	37	24	Tryptic soy agar (TSA)	10.1016/j.fm.2021.103757	Units in %, not µg/ml
Listeria monocytogenes	SI-BOV-MI-62	Slovenia	Food,Dairy	Ethanol (EtOH)	25	Broth microdilution	37	24	Tryptic soy agar (TSA)	10.1016/j.fm.2021.103757	Units in %, not µg/ml
Listeria monocytogenes	FR-FI-F-RA-217	France	Food,Fish	Ethanol (EtOH)	12.5	Broth microdilution	37	24	Tryptic soy agar (TSA)	10.1016/j.fm.2021.103757	Units in %, not µg/ml
Listeria monocytogenes	FR-DA-B-CH-295	France	Food,Dairy	Ethanol (EtOH)	25	Broth microdilution	37	24	Tryptic soy agar (TSA)	10.1016/j.fm.2021.103757	Units in %, not µg/ml
Listeria monocytogenes	FR-ME-U-UN-412	France	Food,Meat	Ethanol (EtOH)	25	Broth microdilution	37	24	Tryptic soy agar (TSA)	10.1016/j.fm.2021.103757	Units in %, not µg/ml
Listeria monocytogenes	FR-ME-U-UN-414	France	Food,Meat	Ethanol (EtOH)	25	Broth microdilution	37	24	Tryptic soy agar (TSA)	10.1016/j.fm.2021.103757	Units in %, not µg/ml
Listeria monocytogenes	FR-ME-P-UN-409	France	Food,Meat	Ethanol (EtOH)	25	Broth microdilution	37	24	Tryptic soy agar (TSA)	10.1016/j.fm.2021.103757	Units in %, not µg/ml
Listeria monocytogenes	CZ-FI-F-SM-88	Czech-Republic	Food,Fish	Ethanol (EtOH)	50	Broth microdilution	37	24	Tryptic soy agar (TSA)	10.1016/j.fm.2021.103757	Units in %, not µg/ml
Listeria monocytogenes	FR-DA-B-CH-287	France	Food,Dairy	Ethanol (EtOH)	25	Broth microdilution	37	24	Tryptic soy agar (TSA)	10.1016/j.fm.2021.103757	Units in %, not µg/ml
Listeria monocytogenes	FR-FI-F-SM-213	France	Food,Fish	Ethanol (EtOH)	12.5	Broth microdilution	37	24	Tryptic soy agar (TSA)	10.1016/j.fm.2021.103757	Units in %, not µg/ml
Listeria monocytogenes	FR-ME-P-DE-242	France	Food,Meat	Ethanol (EtOH)	25	Broth microdilution	37	24	Tryptic soy agar (TSA)	10.1016/j.fm.2021.103757	Units in %, not µg/ml
Listeria monocytogenes	FR-FI-F-SM-193	France	Food,Fish	Ethanol (EtOH)	50	Broth microdilution	37	24	Tryptic soy agar (TSA)	10.1016/j.fm.2021.103757	Units in %, not µg/ml
Listeria monocytogenes	FR-ME-P-UN-413	France	Food,Meat	Ethanol (EtOH)	25	Broth microdilution	37	24	Tryptic soy agar (TSA)	10.1016/j.fm.2021.103757	Units in %, not µg/ml
Listeria monocytogenes	FR-DA-B-CH-319	France	Food,Dairy	Ethanol (EtOH)	25	Broth microdilution	37	24	Tryptic soy agar (TSA)	10.1016/j.fm.2021.103757	Units in %, not µg/ml
Listeria monocytogenes	FR-VE-U-UN-486			Ethanol (EtOH)	50	Broth microdilution	37	24	Tryptic soy agar (TSA)	10.1016/j.fm.2021.103757	Units in %, not µg/ml
Listeria monocytogenes	PL-FAR-CF-9			Ethanol (EtOH)	25	Broth microdilution	37	24	Tryptic soy agar (TSA)	10.1016/j.fm.2021.103757	Units in %, not µg/ml
Listeria monocytogenes	FR-ME-P-UN-410			Ethanol (EtOH)	25	Broth microdilution	37	24	Tryptic soy agar (TSA)	10.1016/j.fm.2021.103757	Units in %, not µg/ml
Listeria monocytogenes	FR-ME-P-DE-278			Ethanol (EtOH)	25	Broth microdilution	37	24	Tryptic soy agar (TSA)	10.1016/j.fm.2021.103757	Units in %, not µg/ml
Listeria monocytogenes	FR-ME-U-DE-246			Ethanol (EtOH)	25	Broth microdilution	37	24	Tryptic soy agar (TSA)	10.1016/j.fm.2021.103757	Units in %, not µg/ml
Listeria monocytogenes	FR-FAR-GL-3			Ethanol (EtOH)	12.5	Broth microdilution	37	24	Tryptic soy agar (TSA)	10.1016/j.fm.2021.103757	Units in %, not µg/ml
Listeria monocytogenes	FR-ME-U-UN-411			Ethanol (EtOH)	12.5	Broth microdilution	37	24	Tryptic soy agar (TSA)	10.1016/j.fm.2021.103757	Units in %, not µg/ml

## Sheet: Formic_acid_file
Species	strain	Geographical region	Source	Biocide	MIC (µg/mL)	method	Temperature (°C)	Incubation time (h)	media	doi	Comment
Enterococcus faecium				Formic acid	1024	Broth microdilution	37	20	Mueller Hinton broth (MHB)	10.1111/jam.14145
Enterococcus faecium				Formic acid	1024	Broth microdilution	37	20	Mueller Hinton broth (MHB)	10.1111/jam.14145
Enterococcus faecium				Formic acid	1024	Broth microdilution	37	20	Mueller Hinton broth (MHB)	10.1111/jam.14145
Enterococcus faecium				Formic acid	1024	Broth microdilution	37	20	Mueller Hinton broth (MHB)	10.1111/jam.14145
Enterococcus faecium				Formic acid	1024	Broth microdilution	37	20	Mueller Hinton broth (MHB)	10.1111/jam.14145
Enterococcus faecium				Formic acid	1024	Broth microdilution	37	20	Mueller Hinton broth (MHB)	10.1111/jam.14145
Enterococcus faecium				Formic acid	1024	Broth microdilution	37	20	Mueller Hinton broth (MHB)	10.1111/jam.14145
Enterococcus faecium				Formic acid	1024	Broth microdilution	37	20	Mueller Hinton broth (MHB)	10.1111/jam.14145
Enterococcus faecium				Formic acid	1024	Broth microdilution	37	20	Mueller Hinton broth (MHB)	10.1111/jam.14145
Enterococcus faecium				Formic acid	1024	Broth microdilution	37	20	Mueller Hinton broth (MHB)	10.1111/jam.14145
Enterococcus faecium				Formic acid	1024	Broth microdilution	37	20	Mueller Hinton broth (MHB)	10.1111/jam.14145
Enterococcus faecium				Formic acid	1024	Broth microdilution	37	20	Mueller Hinton broth (MHB)	10.1111/jam.14145
Enterococcus faecium				Formic acid	1024	Broth microdilution	37	20	Mueller Hinton broth (MHB)	10.1111/jam.14145
Enterococcus faecium				Formic acid	1024	Broth microdilution	37	20	Mueller Hinton broth (MHB)	10.1111/jam.14145
Enterococcus faecium				Formic acid	1024	Broth microdilution	37	20	Mueller Hinton broth (MHB)	10.1111/jam.14145
Enterococcus faecium				Formic acid	1024	Broth microdilution	37	20	Mueller Hinton broth (MHB)	10.1111/jam.14145
Enterococcus faecium				Formic acid	1024	Broth microdilution	37	20	Mueller Hinton broth (MHB)	10.1111/jam.14145
Enterococcus faecium				Formic acid	1024	Broth microdilution	37	20	Mueller Hinton broth (MHB)	10.1111/jam.14145
Enterococcus faecium				Formic acid	1024	Broth microdilution	37	20	Mueller Hinton broth (MHB)	10.1111/jam.14145
Enterococcus faecium				Formic acid	1024	Broth microdilution	37	20	Mueller Hinton broth (MHB)	10.1111/jam.14145
Enterococcus faecium				Formic acid	1024	Broth microdilution	37	20	Mueller Hinton broth (MHB)	10.1111/jam.14145
Enterococcus faecium				Formic acid	1024	Broth microdilution	37	20	Mueller Hinton broth (MHB)	10.1111/jam.14145
Enterococcus faecium				Formic acid	1024	Broth microdilution	37	20	Mueller Hinton broth (MHB)	10.1111/jam.14145
Enterococcus faecium				Formic acid	1024	Broth microdilution	37	20	Mueller Hinton broth (MHB)	10.1111/jam.14145
Enterococcus faecium				Formic acid	1024	Broth microdilution	37	20	Mueller Hinton broth (MHB)	10.1111/jam.14145
Enterococcus faecium				Formic acid	1024	Broth microdilution	37	20	Mueller Hinton broth (MHB)	10.1111/jam.14145
Enterococcus faecium				Formic acid	1024	Broth microdilution	37	20	Mueller Hinton broth (MHB)	10.1111/jam.14145
Enterococcus faecium				Formic acid	1024	Broth microdilution	37	20	Mueller Hinton broth (MHB)	10.1111/jam.14145
Enterococcus faecium				Formic acid	1024	Broth microdilution	37	20	Mueller Hinton broth (MHB)	10.1111/jam.14145
Enterococcus faecium				Formic acid	1024	Broth microdilution	37	20	Mueller Hinton broth (MHB)	10.1111/jam.14145
Enterococcus faecium				Formic acid	1024	Broth microdilution	37	20	Mueller Hinton broth (MHB)	10.1111/jam.14145
Enterococcus faecium				Formic acid	1024	Broth microdilution	37	20	Mueller Hinton broth (MHB)	10.1111/jam.14145
Enterococcus faecium				Formic acid	1024	Broth microdilution	37	20	Mueller Hinton broth (MHB)	10.1111/jam.14145
Enterococcus faecium				Formic acid	1024	Broth microdilution	37	20	Mueller Hinton broth (MHB)	10.1111/jam.14145
Enterococcus faecium				Formic acid	1024	Broth microdilution	37	20	Mueller Hinton broth (MHB)	10.1111/jam.14145
Enterococcus faecium				Formic acid	1024	Broth microdilution	37	20	Mueller Hinton broth (MHB)	10.1111/jam.14145
Enterococcus faecium				Formic acid	1024	Broth microdilution	37	20	Mueller Hinton broth (MHB)	10.1111/jam.14145
Enterococcus faecium				Formic acid	1024	Broth microdilution	37	20	Mueller Hinton broth (MHB)	10.1111/jam.14145
Enterococcus faecium				Formic acid	1024	Broth microdilution	37	20	Mueller Hinton broth (MHB)	10.1111/jam.14145
Enterococcus faecium				Formic acid	1024	Broth microdilution	37	20	Mueller Hinton broth (MHB)	10.1111/jam.14145
Enterococcus faecium				Formic acid	1024	Broth microdilution	37	20	Mueller Hinton broth (MHB)	10.1111/jam.14145
Enterococcus faecium				Formic acid	1024	Broth microdilution	37	20	Mueller Hinton broth (MHB)	10.1111/jam.14145
Enterococcus faecium				Formic acid	1024	Broth microdilution	37	20	Mueller Hinton broth (MHB)	10.1111/jam.14145
Enterococcus faecium				Formic acid	1024	Broth microdilution	37	20	Mueller Hinton broth (MHB)	10.1111/jam.14145
Enterococcus faecium				Formic acid	1024	Broth microdilution	37	20	Mueller Hinton broth (MHB)	10.1111/jam.14145
Enterococcus faecium				Formic acid	1024	Broth microdilution	37	20	Mueller Hinton broth (MHB)	10.1111/jam.14145
Enterococcus faecium				Formic acid	1024	Broth microdilution	37	20	Mueller Hinton broth (MHB)	10.1111/jam.14145
Enterococcus faecium				Formic acid	1024	Broth microdilution	37	20	Mueller Hinton broth (MHB)	10.1111/jam.14145
Enterococcus faecium				Formic acid	1024	Broth microdilution	37	20	Mueller Hinton broth (MHB)	10.1111/jam.14145
Enterococcus faecium				Formic acid	1024	Broth microdilution	37	20	Mueller Hinton broth (MHB)	10.1111/jam.14145

## Sheet: Geraniol_file
Species	strain	Geographical region	Source	Biocide	MIC (µg/mL)	method	Temperature (°C)	Incubation time (h)	media	doi	Comment
Staphylococcus aureus	CCM 7110 (MRSA)			Geraniol	4250	Broth microdilution	37	24	Mueller Hinton Broth (MHB)	10.1186/s12866-023-02955-1
Staphylococcus aureus	CCM 4223			Geraniol	2125	Broth microdilution	37	24	Mueller Hinton Broth (MHB)	10.1186/s12866-023-02955-1
Escherichia coli	CCM 3954			Geraniol	4250	Broth microdilution	37	24	Mueller Hinton Broth (MHB)	10.1186/s12866-023-02955-1

## Sheet: Glydant_(DMDM_hydantoin)_file
Species	strain	Geographical region	Source	Biocide	MIC (µg/mL)	method	Temperature (°C)	Incubation time (h)	media	doi	Comment
Staphylococcus aureus	ATCC 6538			Glydant (DMDM hydantoin)	187.5	Broth microdilution	37	24	Tryptic soy broth (TSB)	10.1128/AEM.01985-15
Escherichia coli				Glydant (DMDM hydantoin)	375	Broth microdilution	37	24	Tryptic soy broth (TSB)	10.1128/AEM.01985-15
Enterococcus faecalis				Glydant (DMDM hydantoin)	187.5	Broth microdilution	37	24	Tryptic soy broth (TSB)	10.1128/AEM.01985-15
Pseudomonas aeruginosa	ATCC 9027			Glydant (DMDM hydantoin)	187.5	Broth microdilution	37	24	Tryptic soy broth (TSB)	10.1128/AEM.01985-15
Moraxella osloensis	MBRG15.3		Domestic kitchen drain biofilm	Glydant (DMDM hydantoin)	375	Broth microdilution	37	24	Tryptic soy broth (TSB)	10.1128/AEM.01985-15
Acinetobacter baumannii	MBRG15.1		Domestic kitchen drain biofilm	Glydant (DMDM hydantoin)	375	Broth microdilution	37	24	Tryptic soy broth (TSB)	10.1128/AEM.01985-15
Pseudomonas putida	MBRG15.2		Domestic kitchen drain biofilm	Glydant (DMDM hydantoin)	375	Broth microdilution	37	24	Tryptic soy broth (TSB)	10.1128/AEM.01985-15
Cronobacter sakazakii	MBRG15.5		Domestic kitchen drain biofilm	Glydant (DMDM hydantoin)	375	Broth microdilution	37	24	Tryptic soy broth (TSB)	10.1128/AEM.01985-15
Escherichia coli				Glydant (DMDM hydantoin)	187.5	Broth microdilution	37	24	Tryptic soy broth (TSB)	10.1128/AEM.01985-15

## Sheet: Hydroxiapatite_file
Species	strain	Geographical region	Source	Biocide	MIC (µg/mL)	method	Temperature (°C)	Incubation time (h)	media	doi	Comment
Enterococcus faecalis				Hydroxiapatite	16.1	Broth microdilution	37	24	Tryptic soy broth (TSB)	10.3390/microorganisms10030581	Nanoparticles
Streptococcus mutans				Hydroxiapatite	4	Broth microdilution	37	24	Tryptic soy broth (TSB)	10.3390/microorganisms10030581	Nanoparticles
Streptococcus salivarius				Hydroxiapatite	8	Broth microdilution	37	24	Tryptic soy broth (TSB)	10.3390/microorganisms10030581	Nanoparticles

## Sheet: Lactic_acid_file
Species	strain	Geographical region	Source	Biocide	MIC (µg/mL)	method	Temperature (°C)	Incubation time (h)	media	doi	Comment
Salmonella enterica	L3			Lactic acid	3776	Broth microdilution	37	18-24	Mueller Hinton broth (MHB)	10.1371/journal.pone.0209072	Salmonella Enteritidis
Salmonella enterica	CT 18		ATCC	Lactic acid	7552	Broth microdilution	37	18-24	Mueller Hinton broth (MHB)	10.1371/journal.pone.0209072	Salmonella Typhi
Salmonella enterica	LT2		ATCC	Lactic acid	7552	Broth microdilution	37	18-24	Mueller Hinton broth (MHB)	10.1371/journal.pone.0209072	Salmonella Typhimurium
Salmonella enterica	14028		ATCC	Lactic acid	7552	Broth microdilution	37	18-24	Mueller Hinton broth (MHB)	10.1371/journal.pone.0209072	Salmonella Typhimurium
Salmonella enterica	BA1040		Steer/Heifer	Lactic acid	3776	Broth microdilution	37	18-24	Mueller Hinton broth (MHB)	10.1371/journal.pone.0209072	Salmonella Adelaide
Salmonella enterica	BA1023		Cattle	Lactic acid	7552	Broth microdilution	37	18-24	Mueller Hinton broth (MHB)	10.1371/journal.pone.0209072	Salmonella Agona
Salmonella enterica	BA1024		Cattle	Lactic acid	7552	Broth microdilution	37	18-24	Mueller Hinton broth (MHB)	10.1371/journal.pone.0209072	Salmonella Agona
Salmonella enterica	BA1025		Swine	Lactic acid	7552	Broth microdilution	37	18-24	Mueller Hinton broth (MHB)	10.1371/journal.pone.0209072	Salmonella Agona
Salmonella enterica	BA1026		Ground beef	Lactic acid	7552	Broth microdilution	37	18-24	Mueller Hinton broth (MHB)	10.1371/journal.pone.0209072	Salmonella Agona
Salmonella enterica	BA1049		Ground turkey	Lactic acid	3776	Broth microdilution	37	18-24	Mueller Hinton broth (MHB)	10.1371/journal.pone.0209072	Salmonella Alachua
Salmonella enterica	BA1050		Turkey Swab	Lactic acid	3776	Broth microdilution	37	18-24	Mueller Hinton broth (MHB)	10.1371/journal.pone.0209072	Salmonella Alachua
Salmonella enterica	BA1062		Dairy cattle	Lactic acid	3776	Broth microdilution	37	18-24	Mueller Hinton broth (MHB)	10.1371/journal.pone.0209072	Salmonella Bardo
Salmonella enterica	BA1063		Ground beef	Lactic acid	3776	Broth microdilution	37	18-24	Mueller Hinton broth (MHB)	10.1371/journal.pone.0209072	Salmonella Bardo
Salmonella enterica	BA1064		Dairy cattle	Lactic acid	3776	Broth microdilution	37	18-24	Mueller Hinton broth (MHB)	10.1371/journal.pone.0209072	Salmonella Bardo
Salmonella enterica	BA1065		Dog	Lactic acid	3776	Broth microdilution	37	18-24	Mueller Hinton broth (MHB)	10.1371/journal.pone.0209072	Salmonella Bardo
Salmonella enterica	BA1066		Horse	Lactic acid	7552	Broth microdilution	37	18-24	Mueller Hinton broth (MHB)	10.1371/journal.pone.0209072	Salmonella Bardo
Salmonella enterica	BA1067		Dairy cattle	Lactic acid	7552	Broth microdilution	37	18-24	Mueller Hinton broth (MHB)	10.1371/journal.pone.0209072	Salmonella Bardo
Salmonella enterica	BA1027		Chicken	Lactic acid	7552	Broth microdilution	37	18-24	Mueller Hinton broth (MHB)	10.1371/journal.pone.0209072	Salmonella Dublin
Salmonella enterica	BA1028		Ground beef	Lactic acid	3776	Broth microdilution	37	18-24	Mueller Hinton broth (MHB)	10.1371/journal.pone.0209072	Salmonella Dublin
Salmonella enterica	BA1029		Ground beef	Lactic acid	3776	Broth microdilution	37	18-24	Mueller Hinton broth (MHB)	10.1371/journal.pone.0209072	Salmonella Dublin
Salmonella enterica	BA1030		Cattle	Lactic acid	3776	Broth microdilution	37	18-24	Mueller Hinton broth (MHB)	10.1371/journal.pone.0209072	Salmonella Dublin
Salmonella enterica	BA1031		Dairy cattle	Lactic acid	7552	Broth microdilution	37	18-24	Mueller Hinton broth (MHB)	10.1371/journal.pone.0209072	Salmonella Dublin
Salmonella enterica	BA1032		Steer/Heifer	Lactic acid	7552	Broth microdilution	37	18-24	Mueller Hinton broth (MHB)	10.1371/journal.pone.0209072	Salmonella Dublin
Salmonella enterica	BA1033		Ground beef	Lactic acid	3776	Broth microdilution	37	18-24	Mueller Hinton broth (MHB)	10.1371/journal.pone.0209072	Salmonella Dublin
Salmonella enterica	SE			Lactic acid	7552	Broth microdilution	37	18-24	Mueller Hinton broth (MHB)	10.1371/journal.pone.0209072	Salmonella Enteritidis
Salmonella enterica	L1			Lactic acid	3776	Broth microdilution	37	18-24	Mueller Hinton broth (MHB)	10.1371/journal.pone.0209072	Salmonella Enteritidis
Salmonella enterica	L2			Lactic acid	3776	Broth microdilution	37	18-24	Mueller Hinton broth (MHB)	10.1371/journal.pone.0209072	Salmonella Enteritidis
Salmonella enterica	BA1002		Young chicken	Lactic acid	3776	Broth microdilution	37	18-24	Mueller Hinton broth (MHB)	10.1371/journal.pone.0209072	Salmonella Heidelberg
Salmonella enterica	BA1003		Swine	Lactic acid	7552	Broth microdilution	37	18-24	Mueller Hinton broth (MHB)	10.1371/journal.pone.0209072	Salmonella Heidelberg
Salmonella enterica	BA1004		Cattle	Lactic acid	7552	Broth microdilution	37	18-24	Mueller Hinton broth (MHB)	10.1371/journal.pone.0209072	Salmonella Heidelberg
Salmonella enterica	BA1077		Young chicken	Lactic acid	3776	Broth microdilution	37	18-24	Mueller Hinton broth (MHB)	10.1371/journal.pone.0209072	Salmonella Heidelberg
Salmonella enterica	BA1078		Ground Turkey	Lactic acid	3776	Broth microdilution	37	18-24	Mueller Hinton broth (MHB)	10.1371/journal.pone.0209072	Salmonella Heidelberg
Salmonella enterica	BA1079		Ground Turkey	Lactic acid	7552	Broth microdilution	37	18-24	Mueller Hinton broth (MHB)	10.1371/journal.pone.0209072	Salmonella Heidelberg
Salmonella enterica	BA1080		Human	Lactic acid	7552	Broth microdilution	37	18-24	Mueller Hinton broth (MHB)	10.1371/journal.pone.0209072	Salmonella Heidelberg
Salmonella enterica	BA1081		Turkey Carcass	Lactic acid	7552	Broth microdilution	37	18-24	Mueller Hinton broth (MHB)	10.1371/journal.pone.0209072	Salmonella Heidelberg
Salmonella enterica	BA1082		Ground Turkey	Lactic acid	7552	Broth microdilution	37	18-24	Mueller Hinton broth (MHB)	10.1371/journal.pone.0209072	Salmonella Heidelberg
Salmonella enterica	BA1083		Turkey Carcass	Lactic acid	7552	Broth microdilution	37	18-24	Mueller Hinton broth (MHB)	10.1371/journal.pone.0209072	Salmonella Heidelberg
Salmonella enterica	BA1084		Young chicken	Lactic acid	7552	Broth microdilution	37	18-24	Mueller Hinton broth (MHB)	10.1371/journal.pone.0209072	Salmonella Heidelberg
Salmonella enterica	BA1085		Ground Turkey	Lactic acid	7552	Broth microdilution	37	18-24	Mueller Hinton broth (MHB)	10.1371/journal.pone.0209072	Salmonella Heidelberg
Salmonella enterica	BA1086		Ground Turkey	Lactic acid	3776	Broth microdilution	37	18-24	Mueller Hinton broth (MHB)	10.1371/journal.pone.0209072	Salmonella Heidelberg
Salmonella enterica	BA1087		Ground Turkey	Lactic acid	3776	Broth microdilution	37	18-24	Mueller Hinton broth (MHB)	10.1371/journal.pone.0209072	Salmonella Heidelberg
Salmonella enterica	BA1088		Young chicken	Lactic acid	3776	Broth microdilution	37	18-24	Mueller Hinton broth (MHB)	10.1371/journal.pone.0209072	Salmonella Heidelberg
Salmonella enterica	BA1072		Ground beef	Lactic acid	3776	Broth microdilution	37	18-24	Mueller Hinton broth (MHB)	10.1371/journal.pone.0209072	Salmonella I 4,12:-:-
Salmonella enterica	BA1073		Horse	Lactic acid	3776	Broth microdilution	37	18-24	Mueller Hinton broth (MHB)	10.1371/journal.pone.0209072	Salmonella I 4,12:-:-
Salmonella enterica	BA1074		Young chicken	Lactic acid	3776	Broth microdilution	37	18-24	Mueller Hinton broth (MHB)	10.1371/journal.pone.0209072	Salmonella I 4,12:-:-
Salmonella enterica	BA1075		Young chicken	Lactic acid	3776	Broth microdilution	37	18-24	Mueller Hinton broth (MHB)	10.1371/journal.pone.0209072	Salmonella I 4,12:-:-
Salmonella enterica	BA1068		Cat	Lactic acid	3776	Broth microdilution	37	18-24	Mueller Hinton broth (MHB)	10.1371/journal.pone.0209072	Salmonella I 4,12:r:-
Salmonella enterica	BA1069		Young chicken	Lactic acid	7552	Broth microdilution	37	18-24	Mueller Hinton broth (MHB)	10.1371/journal.pone.0209072	Salmonella I 4,12:r:-
Salmonella enterica	BA1070		Young chicken	Lactic acid	7552	Broth microdilution	37	18-24	Mueller Hinton broth (MHB)	10.1371/journal.pone.0209072	Salmonella I 4,12:r:-
Salmonella enterica	BA1071		Ground turkey	Lactic acid	7552	Broth microdilution	37	18-24	Mueller Hinton broth (MHB)	10.1371/journal.pone.0209072	Salmonella I 4,12:r:-
Salmonella enterica	BA1041		Cow/bull	Lactic acid	3776	Broth microdilution	37	18-24	Mueller Hinton broth (MHB)	10.1371/journal.pone.0209072	Salmonella I 9,12:-:-
Salmonella enterica	BA1042		Ground beef	Lactic acid	3776	Broth microdilution	37	18-24	Mueller Hinton broth (MHB)	10.1371/journal.pone.0209072	Salmonella I 9,12:-:-
Salmonella enterica	BA1043		Dairy cattle	Lactic acid	3776	Broth microdilution	37	18-24	Mueller Hinton broth (MHB)	10.1371/journal.pone.0209072	Salmonella I 9,12:-:-
Salmonella enterica	BA1044		Ground beef	Lactic acid	3776	Broth microdilution	37	18-24	Mueller Hinton broth (MHB)	10.1371/journal.pone.0209072	Salmonella I 9,12:-:-
Salmonella enterica	BA1045		Ground beef	Lactic acid	3776	Broth microdilution	37	18-24	Mueller Hinton broth (MHB)	10.1371/journal.pone.0209072	Salmonella I 9,12:-:-
Salmonella enterica	BA1046		Cattle	Lactic acid	3776	Broth microdilution	37	18-24	Mueller Hinton broth (MHB)	10.1371/journal.pone.0209072	Salmonella I 9,12:-:-
Salmonella enterica	BA1047		Dairy cattle	Lactic acid	3776	Broth microdilution	37	18-24	Mueller Hinton broth (MHB)	10.1371/journal.pone.0209072	Salmonella I 9,12:-:-
Salmonella enterica	BA1048		Ground beef	Lactic acid	3776	Broth microdilution	37	18-24	Mueller Hinton broth (MHB)	10.1371/journal.pone.0209072	Salmonella I 9,12:-:-
Salmonella enterica	BA1001		Young chicken	Lactic acid	3776	Broth microdilution	37	18-24	Mueller Hinton broth (MHB)	10.1371/journal.pone.0209072	Salmonella Kentucky
Salmonella enterica	BA1053		Swine	Lactic acid	3776	Broth microdilution	37	18-24	Mueller Hinton broth (MHB)	10.1371/journal.pone.0209072	Salmonella Krefeld
Salmonella enterica	BA1054		Swine	Lactic acid	3776	Broth microdilution	37	18-24	Mueller Hinton broth (MHB)	10.1371/journal.pone.0209072	Salmonella Krefeld
Salmonella enterica	BA1055		Market hog	Lactic acid	7552	Broth microdilution	37	18-24	Mueller Hinton broth (MHB)	10.1371/journal.pone.0209072	Salmonella Krefeld
Salmonella enterica	BA1056		Swine	Lactic acid	3776	Broth microdilution	37	18-24	Mueller Hinton broth (MHB)	10.1371/journal.pone.0209072	Salmonella Krefeld
Salmonella enterica	BA1057		Swine	Lactic acid	7552	Broth microdilution	37	18-24	Mueller Hinton broth (MHB)	10.1371/journal.pone.0209072	Salmonella Krefeld
Salmonella enterica	BA1058		Market hog	Lactic acid	7552	Broth microdilution	37	18-24	Mueller Hinton broth (MHB)	10.1371/journal.pone.0209072	Salmonella Krefeld
Salmonella enterica	BA1059		Swine	Lactic acid	3776	Broth microdilution	37	18-24	Mueller Hinton broth (MHB)	10.1371/journal.pone.0209072	Salmonella Krefeld
Salmonella enterica	BA1060		Swine	Lactic acid	3776	Broth microdilution	37	18-24	Mueller Hinton broth (MHB)	10.1371/journal.pone.0209072	Salmonella Krefeld
Salmonella enterica	BA1061		Swine	Lactic acid	7552	Broth microdilution	37	18-24	Mueller Hinton broth (MHB)	10.1371/journal.pone.0209072	Salmonella Krefeld
Salmonella enterica	BA1005		Cow/bull	Lactic acid	7552	Broth microdilution	37	18-24	Mueller Hinton broth (MHB)	10.1371/journal.pone.0209072	Salmonella Newport
Salmonella enterica	BA1006		Horse	Lactic acid	7552	Broth microdilution	37	18-24	Mueller Hinton broth (MHB)	10.1371/journal.pone.0209072	Salmonella Newport
Salmonella enterica	BA1007		Ground beef	Lactic acid	7552	Broth microdilution	37	18-24	Mueller Hinton broth (MHB)	10.1371/journal.pone.0209072	Salmonella Newport
Salmonella enterica	BA1008		Ground beef	Lactic acid	7552	Broth microdilution	37	18-24	Mueller Hinton broth (MHB)	10.1371/journal.pone.0209072	Salmonella Newport
Salmonella enterica	BA1009		Cattle	Lactic acid	7552	Broth microdilution	37	18-24	Mueller Hinton broth (MHB)	10.1371/journal.pone.0209072	Salmonella Newport
Salmonella enterica	BA1010		Dairy cattle	Lactic acid	7552	Broth microdilution	37	18-24	Mueller Hinton broth (MHB)	10.1371/journal.pone.0209072	Salmonella Newport
Salmonella enterica	BA1011		Dog	Lactic acid	7552	Broth microdilution	37	18-24	Mueller Hinton broth (MHB)	10.1371/journal.pone.0209072	Salmonella Newport
Salmonella enterica	BA1012		Cattle	Lactic acid	7552	Broth microdilution	37	18-24	Mueller Hinton broth (MHB)	10.1371/journal.pone.0209072	Salmonella Newport
Salmonella enterica	BA1013		Environmental	Lactic acid	7552	Broth microdilution	37	18-24	Mueller Hinton broth (MHB)	10.1371/journal.pone.0209072	Salmonella Newport
Salmonella enterica	BA1051		Young chicken	Lactic acid	3776	Broth microdilution	37	18-24	Mueller Hinton broth (MHB)	10.1371/journal.pone.0209072	Salmonella Orion
Salmonella enterica	BA1052		Ground turkey	Lactic acid	3776	Broth microdilution	37	18-24	Mueller Hinton broth (MHB)	10.1371/journal.pone.0209072	Salmonella Orion
Salmonella enterica	BA1076		Swine	Lactic acid	3776	Broth microdilution	37	18-24	Mueller Hinton broth (MHB)	10.1371/journal.pone.0209072	Salmonella Putten
Salmonella enterica	BA1038		Young chicken	Lactic acid	7552	Broth microdilution	37	18-24	Mueller Hinton broth (MHB)	10.1371/journal.pone.0209072	Salmonella Thompson
Salmonella enterica	BA1014		Ground beef	Lactic acid	7552	Broth microdilution	37	18-24	Mueller Hinton broth (MHB)	10.1371/journal.pone.0209072	Salmonella Typhimurium
Salmonella enterica	BA1015		Swine	Lactic acid	7552	Broth microdilution	37	18-24	Mueller Hinton broth (MHB)	10.1371/journal.pone.0209072	Salmonella Typhimurium
Salmonella enterica	BA1016		Cat	Lactic acid	7552	Broth microdilution	37	18-24	Mueller Hinton broth (MHB)	10.1371/journal.pone.0209072	Salmonella Typhimurium
Salmonella enterica	BA1017		Young chicken	Lactic acid	7552	Broth microdilution	37	18-24	Mueller Hinton broth (MHB)	10.1371/journal.pone.0209072	Salmonella Typhimurium
Salmonella enterica	BA1018		Market hog	Lactic acid	3776	Broth microdilution	37	18-24	Mueller Hinton broth (MHB)	10.1371/journal.pone.0209072	Salmonella Typhimurium
Salmonella enterica	BA1019		Young chicken	Lactic acid	3776	Broth microdilution	37	18-24	Mueller Hinton broth (MHB)	10.1371/journal.pone.0209072	Salmonella Typhimurium
Salmonella enterica	BA1020		Turkey	Lactic acid	7552	Broth microdilution	37	18-24	Mueller Hinton broth (MHB)	10.1371/journal.pone.0209072	Salmonella Typhimurium
Salmonella enterica	BA1021		Turkey	Lactic acid	7552	Broth microdilution	37	18-24	Mueller Hinton broth (MHB)	10.1371/journal.pone.0209072	Salmonella Typhimurium
Salmonella enterica	BA1022		Swine	Lactic acid	7552	Broth microdilution	37	18-24	Mueller Hinton broth (MHB)	10.1371/journal.pone.0209072	Salmonella Typhimurium
Salmonella enterica	BA1034		Horse	Lactic acid	3776	Broth microdilution	37	18-24	Mueller Hinton broth (MHB)	10.1371/journal.pone.0209072	Salmonella Uganda
Salmonella enterica	BA1035		Environmental	Lactic acid	3776	Broth microdilution	37	18-24	Mueller Hinton broth (MHB)	10.1371/journal.pone.0209072	Salmonella Uganda
Salmonella enterica	BA1036		Cattle	Lactic acid	3776	Broth microdilution	37	18-24	Mueller Hinton broth (MHB)	10.1371/journal.pone.0209072	Salmonella Uganda
Salmonella enterica	BA1037		Ground beef	Lactic acid	7552	Broth microdilution	37	18-24	Mueller Hinton broth (MHB)	10.1371/journal.pone.0209072	Salmonella Uganda
Salmonella enterica	BA1039		Young chicken	Lactic acid	7552	Broth microdilution	37	18-24	Mueller Hinton broth (MHB)	10.1371/journal.pone.0209072	Salmonella Worthington

## Sheet: Luteolin_file
Species	strain	Geographical region	Source	Biocide	MIC (µg/mL)	method	Temperature (°C)	Incubation time (h)	media	doi	Comment
Staphylococcus aureus	ATCC 29213			Luteolin	312.5	Broth microdilution	37	24	Luria-Bertani broth (LBB)	10.3390/molecules27217342
Escherichia coli	ATCC 25922			Luteolin	312.5	Broth microdilution	37	24	Luria-Bertani broth (LBB)	10.3390/molecules27217342

## Sheet: Miconazole_file
Species	strain	Geographical region	Source	Biocide	MIC (µg/mL)	method	Temperature (°C)	Incubation time (h)	media	doi	Comment
Staphylococcus aureus	MRSA			Miconazole	2	Agar dilution	NS	NS	Unknown	10.1093/jac/dkv056
Staphylococcus aureus	MRSA			Miconazole	2	Agar dilution	NS	NS	Unknown	10.1093/jac/dkv056
Staphylococcus aureus	MRSA			Miconazole	2	Agar dilution	NS	NS	Unknown	10.1093/jac/dkv056
Staphylococcus aureus	MRSA			Miconazole	2	Agar dilution	NS	NS	Unknown	10.1093/jac/dkv056
Staphylococcus aureus	MRSA			Miconazole	2	Agar dilution	NS	NS	Unknown	10.1093/jac/dkv056
Staphylococcus aureus	MRSA			Miconazole	2	Agar dilution	NS	NS	Unknown	10.1093/jac/dkv056
Staphylococcus aureus	MRSA			Miconazole	2	Agar dilution	NS	NS	Unknown	10.1093/jac/dkv056
Staphylococcus aureus	MRSA			Miconazole	2	Agar dilution	NS	NS	Unknown	10.1093/jac/dkv056
Staphylococcus aureus	MRSA			Miconazole	2	Agar dilution	NS	NS	Unknown	10.1093/jac/dkv056
Staphylococcus aureus	MRSA			Miconazole	2	Agar dilution	NS	NS	Unknown	10.1093/jac/dkv056
Staphylococcus aureus	MRSA			Miconazole	2	Agar dilution	NS	NS	Unknown	10.1093/jac/dkv056
Staphylococcus aureus	MRSA			Miconazole	2	Agar dilution	NS	NS	Unknown	10.1093/jac/dkv056
Staphylococcus aureus	MRSA			Miconazole	2	Agar dilution	NS	NS	Unknown	10.1093/jac/dkv056
Staphylococcus aureus	MRSA			Miconazole	2	Agar dilution	NS	NS	Unknown	10.1093/jac/dkv056
Staphylococcus aureus	MRSA			Miconazole	2	Agar dilution	NS	NS	Unknown	10.1093/jac/dkv056
Staphylococcus aureus	MRSA			Miconazole	2	Agar dilution	NS	NS	Unknown	10.1093/jac/dkv056
Staphylococcus aureus	MRSA			Miconazole	2	Agar dilution	NS	NS	Unknown	10.1093/jac/dkv056
Staphylococcus aureus	MRSA			Miconazole	2	Agar dilution	NS	NS	Unknown	10.1093/jac/dkv056
Staphylococcus aureus	MRSA			Miconazole	2	Agar dilution	NS	NS	Unknown	10.1093/jac/dkv056
Staphylococcus aureus	MRSA			Miconazole	2	Agar dilution	NS	NS	Unknown	10.1093/jac/dkv056
Staphylococcus aureus	MRSA			Miconazole	2	Agar dilution	NS	NS	Unknown	10.1093/jac/dkv056
Staphylococcus aureus	MRSA			Miconazole	2	Agar dilution	NS	NS	Unknown	10.1093/jac/dkv056
Staphylococcus aureus	MRSA			Miconazole	2	Agar dilution	NS	NS	Unknown	10.1093/jac/dkv056
Staphylococcus aureus	MRSA			Miconazole	2	Agar dilution	NS	NS	Unknown	10.1093/jac/dkv056
Staphylococcus aureus	MRSA			Miconazole	2	Agar dilution	NS	NS	Unknown	10.1093/jac/dkv056
Staphylococcus aureus	MRSA			Miconazole	2	Agar dilution	NS	NS	Unknown	10.1093/jac/dkv056
Staphylococcus aureus	MRSA			Miconazole	2	Agar dilution	NS	NS	Unknown	10.1093/jac/dkv056
Staphylococcus aureus	MRSA			Miconazole	2	Agar dilution	NS	NS	Unknown	10.1093/jac/dkv056
Staphylococcus aureus	MRSA			Miconazole	2	Agar dilution	NS	NS	Unknown	10.1093/jac/dkv056
Staphylococcus aureus	MRSA			Miconazole	2	Agar dilution	NS	NS	Unknown	10.1093/jac/dkv056
Staphylococcus aureus	MRSA			Miconazole	2	Agar dilution	NS	NS	Unknown	10.1093/jac/dkv056
Staphylococcus aureus	MRSA			Miconazole	2	Agar dilution	NS	NS	Unknown	10.1093/jac/dkv056
Staphylococcus aureus	MRSA			Miconazole	2	Agar dilution	NS	NS	Unknown	10.1093/jac/dkv056
Staphylococcus aureus	MRSA			Miconazole	2	Agar dilution	NS	NS	Unknown	10.1093/jac/dkv056
Staphylococcus aureus	MRSA			Miconazole	2	Agar dilution	NS	NS	Unknown	10.1093/jac/dkv056
Staphylococcus aureus	MRSA			Miconazole	2	Agar dilution	NS	NS	Unknown	10.1093/jac/dkv056
Staphylococcus aureus	MRSA			Miconazole	2	Agar dilution	NS	NS	Unknown	10.1093/jac/dkv056
Staphylococcus aureus	MRSA			Miconazole	2	Agar dilution	NS	NS	Unknown	10.1093/jac/dkv056
Staphylococcus aureus	MRSA			Miconazole	2	Agar dilution	NS	NS	Unknown	10.1093/jac/dkv056
Staphylococcus aureus	MRSA			Miconazole	2	Agar dilution	NS	NS	Unknown	10.1093/jac/dkv056
Staphylococcus aureus	MRSA			Miconazole	2	Agar dilution	NS	NS	Unknown	10.1093/jac/dkv056
Staphylococcus aureus	MRSA			Miconazole	2	Agar dilution	NS	NS	Unknown	10.1093/jac/dkv056
Staphylococcus aureus	MRSA			Miconazole	2	Agar dilution	NS	NS	Unknown	10.1093/jac/dkv056
Staphylococcus aureus	MRSA			Miconazole	4	Agar dilution	NS	NS	Unknown	10.1093/jac/dkv056
Staphylococcus aureus	MRSA			Miconazole	4	Agar dilution	NS	NS	Unknown	10.1093/jac/dkv056
Staphylococcus aureus	MRSA			Miconazole	4	Agar dilution	NS	NS	Unknown	10.1093/jac/dkv056
Staphylococcus aureus	MRSA			Miconazole	4	Agar dilution	NS	NS	Unknown	10.1093/jac/dkv056
Staphylococcus aureus	MRSA			Miconazole	4	Agar dilution	NS	NS	Unknown	10.1093/jac/dkv056
Staphylococcus aureus	MRSA			Miconazole	4	Agar dilution	NS	NS	Unknown	10.1093/jac/dkv056
Staphylococcus aureus	MRSA			Miconazole	16	Agar dilution	NS	NS	Unknown	10.1093/jac/dkv056
Staphylococcus aureus	MSSA			Miconazole	1	Agar dilution	NS	NS	Unknown	10.1093/jac/dkv056
Staphylococcus aureus	MSSA			Miconazole	1	Agar dilution	NS	NS	Unknown	10.1093/jac/dkv056
Staphylococcus aureus	MSSA			Miconazole	1	Agar dilution	NS	NS	Unknown	10.1093/jac/dkv056
Staphylococcus aureus	MSSA			Miconazole	1	Agar dilution	NS	NS	Unknown	10.1093/jac/dkv056
Staphylococcus aureus	MSSA			Miconazole	2	Agar dilution	NS	NS	Unknown	10.1093/jac/dkv056
Staphylococcus aureus	MSSA			Miconazole	2	Agar dilution	NS	NS	Unknown	10.1093/jac/dkv056
Staphylococcus aureus	MSSA			Miconazole	2	Agar dilution	NS	NS	Unknown	10.1093/jac/dkv056
Staphylococcus aureus	MSSA			Miconazole	2	Agar dilution	NS	NS	Unknown	10.1093/jac/dkv056
Staphylococcus aureus	MSSA			Miconazole	2	Agar dilution	NS	NS	Unknown	10.1093/jac/dkv056
Staphylococcus aureus	MSSA			Miconazole	2	Agar dilution	NS	NS	Unknown	10.1093/jac/dkv056
Staphylococcus aureus	MSSA			Miconazole	2	Agar dilution	NS	NS	Unknown	10.1093/jac/dkv056
Staphylococcus aureus	MSSA			Miconazole	2	Agar dilution	NS	NS	Unknown	10.1093/jac/dkv056
Staphylococcus aureus	MSSA			Miconazole	2	Agar dilution	NS	NS	Unknown	10.1093/jac/dkv056
Staphylococcus aureus	MSSA			Miconazole	2	Agar dilution	NS	NS	Unknown	10.1093/jac/dkv056
Staphylococcus aureus	MSSA			Miconazole	2	Agar dilution	NS	NS	Unknown	10.1093/jac/dkv056
Staphylococcus aureus	MSSA			Miconazole	2	Agar dilution	NS	NS	Unknown	10.1093/jac/dkv056
Staphylococcus aureus	MSSA			Miconazole	2	Agar dilution	NS	NS	Unknown	10.1093/jac/dkv056
Staphylococcus aureus	MSSA			Miconazole	2	Agar dilution	NS	NS	Unknown	10.1093/jac/dkv056
Staphylococcus aureus	MSSA			Miconazole	2	Agar dilution	NS	NS	Unknown	10.1093/jac/dkv056
Staphylococcus aureus	MSSA			Miconazole	2	Agar dilution	NS	NS	Unknown	10.1093/jac/dkv056
Staphylococcus aureus	MSSA			Miconazole	2	Agar dilution	NS	NS	Unknown	10.1093/jac/dkv056
Staphylococcus aureus	MSSA			Miconazole	2	Agar dilution	NS	NS	Unknown	10.1093/jac/dkv056
Staphylococcus aureus	MSSA			Miconazole	2	Agar dilution	NS	NS	Unknown	10.1093/jac/dkv056
Staphylococcus aureus	MSSA			Miconazole	2	Agar dilution	NS	NS	Unknown	10.1093/jac/dkv056
Staphylococcus aureus	MSSA			Miconazole	2	Agar dilution	NS	NS	Unknown	10.1093/jac/dkv056
Staphylococcus aureus	MSSA			Miconazole	2	Agar dilution	NS	NS	Unknown	10.1093/jac/dkv056
Staphylococcus aureus	MSSA			Miconazole	2	Agar dilution	NS	NS	Unknown	10.1093/jac/dkv056
Staphylococcus aureus	MSSA			Miconazole	2	Agar dilution	NS	NS	Unknown	10.1093/jac/dkv056
Staphylococcus aureus	MSSA			Miconazole	2	Agar dilution	NS	NS	Unknown	10.1093/jac/dkv056
Staphylococcus aureus	MSSA			Miconazole	2	Agar dilution	NS	NS	Unknown	10.1093/jac/dkv056
Staphylococcus aureus	MSSA			Miconazole	2	Agar dilution	NS	NS	Unknown	10.1093/jac/dkv056
Staphylococcus aureus	MSSA			Miconazole	2	Agar dilution	NS	NS	Unknown	10.1093/jac/dkv056
Staphylococcus aureus	MSSA			Miconazole	2	Agar dilution	NS	NS	Unknown	10.1093/jac/dkv056
Staphylococcus aureus	MSSA			Miconazole	2	Agar dilution	NS	NS	Unknown	10.1093/jac/dkv056
Staphylococcus aureus	MSSA			Miconazole	2	Agar dilution	NS	NS	Unknown	10.1093/jac/dkv056
Staphylococcus aureus	MSSA			Miconazole	2	Agar dilution	NS	NS	Unknown	10.1093/jac/dkv056
Staphylococcus aureus	MSSA			Miconazole	4	Agar dilution	NS	NS	Unknown	10.1093/jac/dkv056
Staphylococcus aureus	MSSA			Miconazole	4	Agar dilution	NS	NS	Unknown	10.1093/jac/dkv056
Staphylococcus aureus	MSSA			Miconazole	4	Agar dilution	NS	NS	Unknown	10.1093/jac/dkv056
Staphylococcus aureus	MSSA			Miconazole	4	Agar dilution	NS	NS	Unknown	10.1093/jac/dkv056
Staphylococcus aureus	MSSA			Miconazole	4	Agar dilution	NS	NS	Unknown	10.1093/jac/dkv056
Staphylococcus aureus	MSSA			Miconazole	4	Agar dilution	NS	NS	Unknown	10.1093/jac/dkv056
Staphylococcus aureus	MSSA			Miconazole	4	Agar dilution	NS	NS	Unknown	10.1093/jac/dkv056
Staphylococcus aureus	MSSA			Miconazole	4	Agar dilution	NS	NS	Unknown	10.1093/jac/dkv056
Staphylococcus aureus	MSSA			Miconazole	4	Agar dilution	NS	NS	Unknown	10.1093/jac/dkv056
Staphylococcus aureus	MSSA			Miconazole	4	Agar dilution	NS	NS	Unknown	10.1093/jac/dkv056
Staphylococcus aureus	MSSA			Miconazole	4	Agar dilution	NS	NS	Unknown	10.1093/jac/dkv056
Staphylococcus aureus	MSSA			Miconazole	4	Agar dilution	NS	NS	Unknown	10.1093/jac/dkv056
Staphylococcus aureus	MSSA			Miconazole	16	Agar dilution	NS	NS	Unknown	10.1093/jac/dkv056
Staphylococcus aureus	MSSA			Miconazole	256	Agar dilution	NS	NS	Unknown	10.1093/jac/dkv056
Staphylococcus pseudintermedius	MRSP			Miconazole	1	Agar dilution	NS	NS	Unknown	10.1093/jac/dkv056
Staphylococcus pseudintermedius	MRSP			Miconazole	1	Agar dilution	NS	NS	Unknown	10.1093/jac/dkv056
Staphylococcus pseudintermedius	MRSP			Miconazole	1	Agar dilution	NS	NS	Unknown	10.1093/jac/dkv056
Staphylococcus pseudintermedius	MRSP			Miconazole	1	Agar dilution	NS	NS	Unknown	10.1093/jac/dkv056
Staphylococcus pseudintermedius	MRSP			Miconazole	1	Agar dilution	NS	NS	Unknown	10.1093/jac/dkv056
Staphylococcus pseudintermedius	MRSP			Miconazole	1	Agar dilution	NS	NS	Unknown	10.1093/jac/dkv056
Staphylococcus pseudintermedius	MRSP			Miconazole	1	Agar dilution	NS	NS	Unknown	10.1093/jac/dkv056
Staphylococcus pseudintermedius	MRSP			Miconazole	1	Agar dilution	NS	NS	Unknown	10.1093/jac/dkv056
Staphylococcus pseudintermedius	MRSP			Miconazole	1	Agar dilution	NS	NS	Unknown	10.1093/jac/dkv056
Staphylococcus pseudintermedius	MRSP			Miconazole	1	Agar dilution	NS	NS	Unknown	10.1093/jac/dkv056
Staphylococcus pseudintermedius	MRSP			Miconazole	1	Agar dilution	NS	NS	Unknown	10.1093/jac/dkv056
Staphylococcus pseudintermedius	MRSP			Miconazole	1	Agar dilution	NS	NS	Unknown	10.1093/jac/dkv056
Staphylococcus pseudintermedius	MRSP			Miconazole	1	Agar dilution	NS	NS	Unknown	10.1093/jac/dkv056
Staphylococcus pseudintermedius	MRSP			Miconazole	1	Agar dilution	NS	NS	Unknown	10.1093/jac/dkv056
Staphylococcus pseudintermedius	MRSP			Miconazole	1	Agar dilution	NS	NS	Unknown	10.1093/jac/dkv056
Staphylococcus pseudintermedius	MRSP			Miconazole	1	Agar dilution	NS	NS	Unknown	10.1093/jac/dkv056
Staphylococcus pseudintermedius	MRSP			Miconazole	1	Agar dilution	NS	NS	Unknown	10.1093/jac/dkv056
Staphylococcus pseudintermedius	MRSP			Miconazole	1	Agar dilution	NS	NS	Unknown	10.1093/jac/dkv056
Staphylococcus pseudintermedius	MRSP			Miconazole	1	Agar dilution	NS	NS	Unknown	10.1093/jac/dkv056
Staphylococcus pseudintermedius	MRSP			Miconazole	1	Agar dilution	NS	NS	Unknown	10.1093/jac/dkv056
Staphylococcus pseudintermedius	MRSP			Miconazole	1	Agar dilution	NS	NS	Unknown	10.1093/jac/dkv056
Staphylococcus pseudintermedius	MRSP			Miconazole	1	Agar dilution	NS	NS	Unknown	10.1093/jac/dkv056
Staphylococcus pseudintermedius	MRSP			Miconazole	2	Agar dilution	NS	NS	Unknown	10.1093/jac/dkv056
Staphylococcus pseudintermedius	MRSP			Miconazole	2	Agar dilution	NS	NS	Unknown	10.1093/jac/dkv056
Staphylococcus pseudintermedius	MRSP			Miconazole	2	Agar dilution	NS	NS	Unknown	10.1093/jac/dkv056
Staphylococcus pseudintermedius	MRSP			Miconazole	2	Agar dilution	NS	NS	Unknown	10.1093/jac/dkv056
Staphylococcus pseudintermedius	MRSP			Miconazole	2	Agar dilution	NS	NS	Unknown	10.1093/jac/dkv056
Staphylococcus pseudintermedius	MRSP			Miconazole	2	Agar dilution	NS	NS	Unknown	10.1093/jac/dkv056
Staphylococcus pseudintermedius	MRSP			Miconazole	2	Agar dilution	NS	NS	Unknown	10.1093/jac/dkv056
Staphylococcus pseudintermedius	MRSP			Miconazole	2	Agar dilution	NS	NS	Unknown	10.1093/jac/dkv056
Staphylococcus pseudintermedius	MRSP			Miconazole	2	Agar dilution	NS	NS	Unknown	10.1093/jac/dkv056
Staphylococcus pseudintermedius	MRSP			Miconazole	2	Agar dilution	NS	NS	Unknown	10.1093/jac/dkv056
Staphylococcus pseudintermedius	MRSP			Miconazole	2	Agar dilution	NS	NS	Unknown	10.1093/jac/dkv056
Staphylococcus pseudintermedius	MRSP			Miconazole	2	Agar dilution	NS	NS	Unknown	10.1093/jac/dkv056
Staphylococcus pseudintermedius	MRSP			Miconazole	2	Agar dilution	NS	NS	Unknown	10.1093/jac/dkv056
Staphylococcus pseudintermedius	MRSP			Miconazole	2	Agar dilution	NS	NS	Unknown	10.1093/jac/dkv056
Staphylococcus pseudintermedius	MRSP			Miconazole	2	Agar dilution	NS	NS	Unknown	10.1093/jac/dkv056
Staphylococcus pseudintermedius	MRSP			Miconazole	2	Agar dilution	NS	NS	Unknown	10.1093/jac/dkv056
Staphylococcus pseudintermedius	MRSP			Miconazole	2	Agar dilution	NS	NS	Unknown	10.1093/jac/dkv056
Staphylococcus pseudintermedius	MRSP			Miconazole	2	Agar dilution	NS	NS	Unknown	10.1093/jac/dkv056
Staphylococcus pseudintermedius	MRSP			Miconazole	2	Agar dilution	NS	NS	Unknown	10.1093/jac/dkv056
Staphylococcus pseudintermedius	MRSP			Miconazole	2	Agar dilution	NS	NS	Unknown	10.1093/jac/dkv056
Staphylococcus pseudintermedius	MRSP			Miconazole	2	Agar dilution	NS	NS	Unknown	10.1093/jac/dkv056
Staphylococcus pseudintermedius	MRSP			Miconazole	2	Agar dilution	NS	NS	Unknown	10.1093/jac/dkv056
Staphylococcus pseudintermedius	MRSP			Miconazole	2	Agar dilution	NS	NS	Unknown	10.1093/jac/dkv056
Staphylococcus pseudintermedius	MRSP			Miconazole	2	Agar dilution	NS	NS	Unknown	10.1093/jac/dkv056
Staphylococcus pseudintermedius	MRSP			Miconazole	2	Agar dilution	NS	NS	Unknown	10.1093/jac/dkv056
Staphylococcus pseudintermedius	MRSP			Miconazole	2	Agar dilution	NS	NS	Unknown	10.1093/jac/dkv056
Staphylococcus pseudintermedius	MRSP			Miconazole	2	Agar dilution	NS	NS	Unknown	10.1093/jac/dkv056
Staphylococcus pseudintermedius	MSSP			Miconazole	1	Agar dilution	NS	NS	Unknown	10.1093/jac/dkv056
Staphylococcus pseudintermedius	MSSP			Miconazole	1	Agar dilution	NS	NS	Unknown	10.1093/jac/dkv056
Staphylococcus pseudintermedius	MSSP			Miconazole	1	Agar dilution	NS	NS	Unknown	10.1093/jac/dkv056
Staphylococcus pseudintermedius	MSSP			Miconazole	1	Agar dilution	NS	NS	Unknown	10.1093/jac/dkv056
Staphylococcus pseudintermedius	MSSP			Miconazole	1	Agar dilution	NS	NS	Unknown	10.1093/jac/dkv056
Staphylococcus pseudintermedius	MSSP			Miconazole	1	Agar dilution	NS	NS	Unknown	10.1093/jac/dkv056
Staphylococcus pseudintermedius	MSSP			Miconazole	1	Agar dilution	NS	NS	Unknown	10.1093/jac/dkv056
Staphylococcus pseudintermedius	MSSP			Miconazole	1	Agar dilution	NS	NS	Unknown	10.1093/jac/dkv056
Staphylococcus pseudintermedius	MSSP			Miconazole	1	Agar dilution	NS	NS	Unknown	10.1093/jac/dkv056
Staphylococcus pseudintermedius	MSSP			Miconazole	1	Agar dilution	NS	NS	Unknown	10.1093/jac/dkv056
Staphylococcus pseudintermedius	MSSP			Miconazole	1	Agar dilution	NS	NS	Unknown	10.1093/jac/dkv056
Staphylococcus pseudintermedius	MSSP			Miconazole	1	Agar dilution	NS	NS	Unknown	10.1093/jac/dkv056
Staphylococcus pseudintermedius	MSSP			Miconazole	1	Agar dilution	NS	NS	Unknown	10.1093/jac/dkv056
Staphylococcus pseudintermedius	MSSP			Miconazole	1	Agar dilution	NS	NS	Unknown	10.1093/jac/dkv056
Staphylococcus pseudintermedius	MSSP			Miconazole	1	Agar dilution	NS	NS	Unknown	10.1093/jac/dkv056
Staphylococcus pseudintermedius	MSSP			Miconazole	1	Agar dilution	NS	NS	Unknown	10.1093/jac/dkv056
Staphylococcus pseudintermedius	MSSP			Miconazole	1	Agar dilution	NS	NS	Unknown	10.1093/jac/dkv056
Staphylococcus pseudintermedius	MSSP			Miconazole	1	Agar dilution	NS	NS	Unknown	10.1093/jac/dkv056
Staphylococcus pseudintermedius	MSSP			Miconazole	1	Agar dilution	NS	NS	Unknown	10.1093/jac/dkv056
Staphylococcus pseudintermedius	MSSP			Miconazole	1	Agar dilution	NS	NS	Unknown	10.1093/jac/dkv056
Staphylococcus pseudintermedius	MSSP			Miconazole	1	Agar dilution	NS	NS	Unknown	10.1093/jac/dkv056
Staphylococcus pseudintermedius	MSSP			Miconazole	1	Agar dilution	NS	NS	Unknown	10.1093/jac/dkv056
Staphylococcus pseudintermedius	MSSP			Miconazole	1	Agar dilution	NS	NS	Unknown	10.1093/jac/dkv056
Staphylococcus pseudintermedius	MSSP			Miconazole	1	Agar dilution	NS	NS	Unknown	10.1093/jac/dkv056
Staphylococcus pseudintermedius	MSSP			Miconazole	1	Agar dilution	NS	NS	Unknown	10.1093/jac/dkv056
Staphylococcus pseudintermedius	MSSP			Miconazole	1	Agar dilution	NS	NS	Unknown	10.1093/jac/dkv056
Staphylococcus pseudintermedius	MSSP			Miconazole	1	Agar dilution	NS	NS	Unknown	10.1093/jac/dkv056
Staphylococcus pseudintermedius	MSSP			Miconazole	1	Agar dilution	NS	NS	Unknown	10.1093/jac/dkv056
Staphylococcus pseudintermedius	MSSP			Miconazole	1	Agar dilution	NS	NS	Unknown	10.1093/jac/dkv056
Staphylococcus pseudintermedius	MSSP			Miconazole	1	Agar dilution	NS	NS	Unknown	10.1093/jac/dkv056
Staphylococcus pseudintermedius	MSSP			Miconazole	1	Agar dilution	NS	NS	Unknown	10.1093/jac/dkv056
Staphylococcus pseudintermedius	MSSP			Miconazole	1	Agar dilution	NS	NS	Unknown	10.1093/jac/dkv056
Staphylococcus pseudintermedius	MSSP			Miconazole	1	Agar dilution	NS	NS	Unknown	10.1093/jac/dkv056
Staphylococcus pseudintermedius	MSSP			Miconazole	1	Agar dilution	NS	NS	Unknown	10.1093/jac/dkv056
Staphylococcus pseudintermedius	MSSP			Miconazole	1	Agar dilution	NS	NS	Unknown	10.1093/jac/dkv056
Staphylococcus pseudintermedius	MSSP			Miconazole	1	Agar dilution	NS	NS	Unknown	10.1093/jac/dkv056
Staphylococcus pseudintermedius	MSSP			Miconazole	1	Agar dilution	NS	NS	Unknown	10.1093/jac/dkv056
Staphylococcus pseudintermedius	MSSP			Miconazole	1	Agar dilution	NS	NS	Unknown	10.1093/jac/dkv056
Staphylococcus pseudintermedius	MSSP			Miconazole	1	Agar dilution	NS	NS	Unknown	10.1093/jac/dkv056
Staphylococcus pseudintermedius	MSSP			Miconazole	1	Agar dilution	NS	NS	Unknown	10.1093/jac/dkv056
Staphylococcus pseudintermedius	MSSP			Miconazole	1	Agar dilution	NS	NS	Unknown	10.1093/jac/dkv056
Staphylococcus pseudintermedius	MSSP			Miconazole	1	Agar dilution	NS	NS	Unknown	10.1093/jac/dkv056
Staphylococcus pseudintermedius	MSSP			Miconazole	1	Agar dilution	NS	NS	Unknown	10.1093/jac/dkv056
Staphylococcus pseudintermedius	MSSP			Miconazole	2	Agar dilution	NS	NS	Unknown	10.1093/jac/dkv056
Staphylococcus pseudintermedius	MSSP			Miconazole	2	Agar dilution	NS	NS	Unknown	10.1093/jac/dkv056
Staphylococcus pseudintermedius	MSSP			Miconazole	2	Agar dilution	NS	NS	Unknown	10.1093/jac/dkv056
Staphylococcus pseudintermedius	MSSP			Miconazole	2	Agar dilution	NS	NS	Unknown	10.1093/jac/dkv056
Staphylococcus pseudintermedius	MSSP			Miconazole	4	Agar dilution	NS	NS	Unknown	10.1093/jac/dkv056
Staphylococcus pseudintermedius	MSSP			Miconazole	16	Agar dilution	NS	NS	Unknown	10.1093/jac/dkv056

[truncated: 7 more sheets: Potassium_persulphate_file, SDS_file, Sodium_fluoride_(NaF)_file, Sodium_metasilicate_file, Tetraphenylphosphonium_bromide_, Thymoquinone_file, Trisodium_phosphate_file]
