# Supplementary material for: Bacterial sensitivity distributions for biocides and metals
Source: FEMS Microbiol Ecol. 2026 Jul 10;102(8):fiag075. doi: 10.1093/femsec/fiag075 (PMC13377640; doi:10.1093/femsec/fiag075)
Supplement: fiag075_Supplemental_Files [file fiag075_supplemental_files.zip › Supplementary_file_S5.xlsx]

## Sheet: Fig3 Staphylococcus aureus
Biocide	count	min	max	MIC50	MIC90	mean	median	variance
Acriflavine	182	2	32	8	16	8.31868	8	16.36
Alkyldiaminoethylglycine hydrochloride	182	0.06	0.25	0.06	0.12	0.0694505	0.06	0.00102058
Benzalkonium chloride	610	0.1	64	2	4	3.42344	2	68.9625
Benzethonium chloride	552	0.25	64	1	4	2.05571	1	28.9476
Benzisothiozolinone	1	7.8	7.8	7.8	7.8	7.8	7.8	0
Carvacrol	1	662	662	662	662	662	662	0
Cetrimonium bromide (CTAB)	1	1	1	1	1	1	1	0
Cetylpyridinium chloride	21	1	8	2	4	2.80952	2	3.48753
Chlorhexidine	1504	0.12	3000	1	4	3.96527	1	5980.21
Dibromopropamidine isethionate	6	50	75	75	75	68.3333	75	97.2222
Didecyldimethylammonium chloride (DDAC)	1	0.5	0.5	0.5	0.5	0.5	0.5	0
Ethidium bromide	1	8	8	8	8	8	8	0
Hexamidine	3	2	256	128	230.4	128.667	128	10752.9
Hydrogen Peroxide	1	4	4	4	4	4	4	0
Isothiocyanate	1	500	500	500	500	500	500	0
Limonene	1	20	20	20	20	20	20	0
o-phenylphenol (OPP)	256	125	2000	500	2000	696.777	500	352087
Paramonochlorophenol	1	126.67	126.67	126.67	126.67	126.67	126.67	0
p-chloro-m-xylenol (PCMX)	257	32	500	125	500	207.148	125	26777.4
Polyhexamethylene biguanide (PHMB)	5	0.5	7.3	2	5.94	3.14	2	5.4904
Polyhexanide	25	0.25	1	0.5	1	0.57	0.5	0.0526
Povidone-iodine	101	7.82	10000	5000	10000	6307.79	5000	6.78794e+06
Propanol-based mecetronium ethyl sulphate	98	664	42500	1328	21250	5908.65	1328	1.44314e+08
Thymol	2	187.5	662	424.75	614.55	424.75	424.75	56287.6
Triclocarban	19	0.08	0.125	0.08	0.1	0.0907895	0.08	0.000158587
Triclosan	319	0.005	16	0.005	0.1	0.112766	0.005	0.853519

## Sheet: Fig4 Benzalkonium chloride
Species	count	min MIC	max MIC	MIC50	MIC90	mean	median	variance
Acinetobacter baumannii	205	1.56	200	12.5	50	20.8008	12.5	780.826
Acinetobacter calcoaceticus	5	50	200	100	200	130	100	3600
Acinetobacter nosocomialis	5	5	10	5	10	7	5	6
Burkholderia cenocepacia	11	50	350	200	350	231.818	200	13760.3
Burkholderia cepacia	7	50	200	100	200	135.714	100	3367.35
Campylobacter coli	38	0.063	4	0.5	1	0.703974	0.5	0.751752
Campylobacter jejuni	35	0.016	4	1	2	0.979057	1	0.634985
Enterobacter cloacae	47	8	128	32	64	42.1277	32	555.473
Enterobacter hormaechei	27	5	64	32	64	30.4074	32	345.945
Enterococcus faecalis	61	2	20	8	8	7.7377	8	7.86563
Enterococcus faecium	137	2	20	4	16	7.08759	4	25.35
Escherichia coli	492	3	256	20	128	54.6923	20	3815.5
Klebsiella pneumoniae	93	1	32	8	16	10.8043	8	53.7987
Lactobacillus plantarum	9	2	128	8	51.2	24.6667	8	1406.22
Listeria monocytogenes	426	0.6	32	3.12	5	3.6861	3.12	20.3579
Proteus mirabilis	8	20	40	40	40	35	40	75
Pseudomonas aeruginosa	286	1	1000	78	512	160.42	78	27724.7
Salmonella enterica	114	10	40	40	40	34.6842	40	96.6898
Staphylococcus aureus	610	0.1	64	2	4	3.42344	2	68.9625
Staphylococcus epidermidis	8	1	2	1.5	2	1.5	1.5	0.25
Staphylococcus hyicus	38	0.5	2	1	1	1.05263	1	0.0893352
Staphylococcus lugdunensis	49	0.25	8	1	2	1.5102	1	1.32898
Staphylococcus pseudintermedius	40	0.5	4	1	2	1	1	0.4875

## Sheet: Fig4 Chlorexidine
Species	count	min MIC	max MIC	MIC50	MIC90	mean	median	variance
Acinetobacter baumannii	413	2	400	50	100	49.9874	50	1410.43
Acinetobacter calcoaceticus	6	1	200	200	200	141.833	200	6966.81
Acinetobacter nosocomialis	5	16	256	64	179.2	83.2	64	7925.76
Campylobacter coli	38	0.063	32	0.5	2	1.74837	0.5	26.6378
Campylobacter jejuni	35	0.125	4	0.5	2	0.860714	0.5	0.587296
Enterobacter cloacae	53	2	64	32	32	24.1887	32	167.889
Enterobacter hormaechei	27	16	64	32	32	29.037	32	152.406
Enterococcus faecalis	243	0.5	64	4	8	5.73226	4	46.3251
Enterococcus faecium	131	0.5	8	2	4	2.43053	2	2.79678
Escherichia coli	601	0.25	128	2	4	2.34246	2	36.8378
Klebsiella pneumoniae	251	0.25	128	16	32	18.0562	16	203.572
Lactobacillus plantarum	9	64	256	128	256	142.222	128	4348.84
Neisseria sicca	8	4	32	32	32	25	32	147
Proteus mirabilis	128	2	800	50	200	87.4219	50	8255.32
Proteus vulgaris	5	8	256	128	204.8	129.6	128	6154.24
Pseudomonas aeruginosa	216	1.56	128	12.5	25	15.326	12.5	187.158
Salmonella enterica	105	0.75	24	3	12	5.55476	3	24.2881
Staphylococcus aureus	1504	0.12	3000	1	4	3.96527	1	5980.21
Staphylococcus epidermidis	24	0.25	32	2	4	4.42708	2	41.4869
Staphylococcus hyicus	38	0.5	0.5	0.5	0.5	0.5	0.5	0
Staphylococcus lugdunensis	50	0.5	2	1	2	1.108	1	0.113536
Staphylococcus pseudintermedius	577	0.25	8	1	2	1.13735	1	0.814866
Streptococcus mitis	7	1	64	1	26.2	10	1	486
Streptococcus mutans	30	0.125	3000	2	10.2	111.182	2	289759
Streptococcus salivarius	26	1	8	4	4	3.07692	4	2.60947
Streptococcus sanguinis	37	4	3000	64	128	130.324	64	230228
Streptococcus vestibularis	6	1	2	1.5	2	1.5	1.5	0.25

## Sheet: Fig S4 Copper (Cu)
Species	count	min MIC	max MIC	MIC50	MIC90	mean	median	variance
Acinetobacter baumannii	7	31	10000	5000	10000	5013.29	5000	2.12959e+07
Bacillus subtilis	11	0.313	8000	800	6300	2142.94	800	6.78081e+06
Enterococcus faecalis	9	100	125000	250	26000	14172.2	250	1.53546e+09
Escherichia coli	204	0.469	125000	1024	1024	1797.11	1024	7.65956e+07
Klebsiella pneumoniae	92	197	5107.49	2553.74	3830.62	2595.89	2553.74	1.5104e+06
Legionella longbeachae	8	15.6	31.25	31.25	31.25	27.3375	31.25	45.923
Pseudomonas aeruginosa	13	12.5	125000	250	13600	11406.5	250	1.09297e+09
Pseudomonas putida	8	500	2500	2500	2500	2250	2500	437500
Salmonella enterica	22	8	16000	8	225.8	1109.18	8	1.33181e+07
Staphylococcus aureus	215	1.875	125000	1024	1024	1754.89	1024	7.28829e+07
Staphylococcus epidermidis	8	3.75	10000	1875	6500	3000.94	1875	1.07288e+07
Staphylococcus saprophyticus	423	120	1600	1600	1600	1587.99	1600	12977.3
Vibrio anguillarum	22	10	200	100	200	108.409	100	2484.97

## Sheet: Fig S4 Silver (Ag)
Species	count	min MIC	max MIC	MIC50	MIC90	mean	median	variance
Acinetobacter baumannii	97	0.46	250	6.7	100	28.9131	6.7	2645.89
Bacillus cereus	15	0.128	2600	62.5	541.1	322.529	62.5	406762
Bacillus subtilis	30	0.25	512	11.25	250.6	69.4381	11.25	17608.6
Burkholderia pseudomallei	9	32	48	48	48	44.4444	48	44.2469
Corynebacterium pseudotuberculosis	8	80	312	156	202.8	156.5	156	4485.75
Enterococcus faecalis	20	2	26720	12	275	1413.4	12	3.37209e+07
Enterococcus faecium	5	0.25	512	500	512	356.05	500	41193.2
Escherichia coli	310	0.064	47500	4	72.3	253.556	4	7.73099e+06
Fusobacterium nucleatum	6	25	100	40.6	100	56.2333	40.6	1016.46
Klebsiella pneumoniae	36	2.5	4000	15.815	1000	443.975	15.815	1.20563e+06
Mycobacterium smegmatis	5	13.48	35	13.48	26.392	17.784	13.48	74.0977
Pseudomonas aeruginosa	140	0.128	10000	7.845	127.5	172.779	7.845	999827
Salmonella enterica	26	0.078	1000	50	506	169.754	50	61066.2
Staphylococcus aureus	544	0.064	39400	4	34.8	138.257	4	3.26197e+06
Staphylococcus epidermidis	30	0.625	1000	15.8	137.5	72.7625	15.8	33589.6
Stenotrophomonas maltophilia	10	1.6	6.74	6.7	6.74	5.366	6.7	4.51208
Streptococcus mutans	15	2	2500	75	230	240.9	75	369283

## Sheet: Fig S4 Zinc (Zn)
Species	count	min MIC	max MIC	MIC50	MIC90	mean	median	variance
Enterococcus faecalis	8	31.25	10000	375	3700	1597.66	375	1.01586e+07
Escherichia coli	185	8	5000	256	512	405.681	256	222624
Legionella longbeachae	8	7.81	31.25	31.25	31.25	24.4075	31.25	83.09
Proteus mirabilis	26	32	128	64	128	64	64	1417.85
Pseudomonas putida	8	500	2500	2500	2500	2062.5	2500	589844
Salmonella enterica	23	4	300	4	106.4	31.8696	4	5373.59
Staphylococcus aureus	193	32	5000	128	128	190.391	128	327330
Staphylococcus saprophyticus	423	40	3200	1600	1600	1449.27	1600	256981

## Sheet: Fig S4 Arsenic (As)
Species	count	min_MIC	max_MIC	MIC50	MIC90	mean	median	variance
Escherichia coli	6	32	512	96	320	154.667	96	26766.2
Salmonella enterica	197	6	6656	56	1664	490.477	56	779672
Staphylococcus saprophyticus	423	100	3200	400	1600	715.485	400	399175
